# Supplementary material for: Gene expression profiling and in vitro functional studies reveal RAD54L as a potential therapeutic target in multiple myeloma
Source: Genes Genomics. 2022 Jun 11;44(8):957–66. doi: 10.1007/s13258-022-01272-7 (PMC9273556; doi:10.1007/s13258-022-01272-7)
Supplement: Supplementary file 1 — Supplementary file1 Significant up-regulated probes identified by mRNA expression profiling (≥2.0 fold change, P < 0.05) (XLSX 243 KB) [file 13258_2022_1272_MOESM1_ESM.xlsx]

## Sheet: Sheet1
Table S1. Significant up-regulated probes identified by mRNA expression profiling (≥ 2.0 fold change, P < 0.05)
Probe Name	Corrected p-value ([Multiple Myeloma] Vs [Normal])	Fold Change ([Multiple Myeloma] Vs [Normal])	Gene Symbol	Description
A_23_P218002	1.0879e-05	541.482	PRG2	Homo sapiens proteoglycan 2, pro eosinophil major basic protein (PRG2), transcript variant 1, mRNA [NM_002728]
A_23_P168916	1.04637e-05	222.455	CA1	Homo sapiens carbonic anhydrase 1 (CA1), transcript variant 2, mRNA [NM_001738]
A_23_P135486	4.70295e-07	201.426	AHSP	Homo sapiens alpha hemoglobin stabilizing protein (AHSP), transcript variant 1, mRNA [NM_016633]
A_23_P57709	3.46099e-08	162.33	PCOLCE2	Homo sapiens procollagen C-endopeptidase enhancer 2 (PCOLCE2), mRNA [NM_013363]
A_33_P3222253	1.83857e-06	149.92	EPX	Homo sapiens eosinophil peroxidase (EPX), mRNA [NM_000502]
A_23_P142345	0.000360838	130.152	PRTN3	Homo sapiens proteinase 3 (PRTN3), mRNA [NM_002777]
A_32_P74409	0.00748241	121.591	C11orf96	Homo sapiens chromosome 11 open reading frame 96 (C11orf96), mRNA [NM_001145033]
A_23_P130961	0.000527541	111.201	ELANE	Homo sapiens elastase, neutrophil expressed (ELANE), mRNA [NM_001972]
A_23_P47466	5.10331e-05	106.037	PRG3	proteoglycan 3, pro eosinophil major basic protein 2 [Source:HGNC Symbol;Acc:HGNC:9363] [ENST00000287143]
A_23_P86021	1.89652e-06	91.3109	SELENBP1	Homo sapiens selenium binding protein 1 (SELENBP1), transcript variant 1, mRNA [NM_003944]
A_19_P00322533	4.60651e-08	83.9365	CRNDE	Homo sapiens colorectal neoplasia differentially expressed (CRNDE), transcript variant 3, non-coding RNA [NR_110453]
A_32_P104063	2.19242e-08	75.0969	CRNDE	Homo sapiens colorectal neoplasia differentially expressed (CRNDE), transcript variant 5, mRNA [NM_001308963]
A_23_P133956	2.96841e-06	70.0351	KIFC1	Homo sapiens kinesin family member C1 (KIFC1), mRNA [NM_002263]
A_23_P62634	1.92867e-11	64.7682	RHCE	Homo sapiens Rh blood group CcEe antigens (RHCE), transcript variant 1, mRNA [NM_020485]
A_23_P121926	0.000119837	63.5336	SELENOP	Homo sapiens selenoprotein P (SELENOP), transcript variant 1, mRNA [NM_005410]
A_33_P3326235	1.58019e-05	63.4903	HBM	Homo sapiens hemoglobin subunit mu (HBM), mRNA [NM_001003938]
A_33_P3402615	0.001451	62.2184	SLC6A9	Homo sapiens solute carrier family 6 member 9 (SLC6A9), transcript variant 2, mRNA [NM_201649]
A_23_P137035	2.39289e-07	55.7599	PIR	Homo sapiens pirin (PIR), transcript variant 1, mRNA [NM_003662]
A_33_P3279353	0.0010077	54.7803	AZU1	Homo sapiens azurocidin 1 (AZU1), mRNA [NM_001700]
A_19_P00322531	4.23536e-08	51.2649	CRNDE	Homo sapiens colorectal neoplasia differentially expressed (CRNDE), transcript variant 5, mRNA [NM_001308963]
A_19_P00318645	2.97835e-05	49.3445	CRNDE	Homo sapiens colorectal neoplasia differentially expressed (CRNDE), transcript variant 5, mRNA [NM_001308963]
A_23_P140384	0.00241107	48.0682	CTSG	Homo sapiens cathepsin G (CTSG), mRNA [NM_001911]
A_23_P16944	5.84152e-05	45.8886	SDC1	Homo sapiens syndecan 1 (SDC1), transcript variant 1, mRNA [NM_001006946]
A_23_P356684	3.12556e-06	44.0595	ANLN	Homo sapiens anillin actin binding protein (ANLN), transcript variant 1, mRNA [NM_018685]
A_23_P388812	0.0156047	42.9662	CKAP2L	Homo sapiens cytoskeleton associated protein 2 like (CKAP2L), transcript variant 1, mRNA [NM_152515]
A_33_P3254946	5.60084e-06	42.9255	PLEKHH3	Homo sapiens pleckstrin homology, MyTH4 and FERM domain containing H3 (PLEKHH3), transcript variant 1, mRNA [NM_024927]
A_23_P127584	4.54658e-06	42.6817	NNMT	Homo sapiens nicotinamide N-methyltransferase (NNMT), mRNA [NM_006169]
A_33_P3257678	0.000282592	42.6123	H3C15	Homo sapiens histone cluster 2 H3 family member a (HIST2H3A), mRNA [NM_001005464]
A_23_P259586	0.00160011	41.0869	TTK	Homo sapiens TTK protein kinase (TTK), transcript variant 1, mRNA [NM_003318]
A_24_P322354	0.00530931	40.784	SKA1	Homo sapiens spindle and kinetochore associated complex subunit 1 (SKA1), transcript variant 1, mRNA [NM_001039535]
A_24_P413884	5.69103e-06	39.0119	CENPA	Homo sapiens centromere protein A (CENPA), transcript variant 1, mRNA [NM_001809]
A_23_P130194	3.62964e-06	38.7212	PYCR1	Homo sapiens pyrroline-5-carboxylate reductase 1 (PYCR1), transcript variant 4, mRNA [NM_001282280]
A_23_P63158	2.97405e-06	38.5203	SPTA1	spectrin alpha, erythrocytic 1 [Source:HGNC Symbol;Acc:HGNC:11272] [ENST00000643759]
A_23_P148475	0.000584906	38.2643	KIF4A	Homo sapiens kinesin family member 4A (KIF4A), mRNA [NM_012310]
A_23_P133123	0.0307681	38.066	MND1	Homo sapiens meiotic nuclear divisions 1 (MND1), transcript variant 2, mRNA [NM_001253861]
A_23_P140675	1.24504e-05	37.9616	EPB42	Homo sapiens erythrocyte membrane protein band 4.2 (EPB42), transcript variant 1, mRNA [NM_000119]
A_23_P104651	1.35019e-13	37.7528	CDCA5	Homo sapiens cell division cycle associated 5 (CDCA5), mRNA [NM_080668]
A_23_P51085	5.58901e-08	37.4839	SPC25	Homo sapiens SPC25 component of NDC80 kinetochore complex (SPC25), mRNA [NM_020675]
A_32_P385587	0.00737983	37.4792	ALAS2	Homo sapiens 5'-aminolevulinate synthase 2 (ALAS2), transcript variant 1, mRNA [NM_000032]
A_32_P6015	2.70757e-08	36.4665	MNX1	Homo sapiens motor neuron and pancreas homeobox 1 (MNX1), transcript variant 1, mRNA [NM_005515]
A_24_P346855	1.01753e-06	36.4553	MKI67	Homo sapiens marker of proliferation Ki-67 (MKI67), transcript variant 1, mRNA [NM_002417]
A_23_P256956	8.20186e-13	35.0443	KIF20A	Homo sapiens kinesin family member 20A (KIF20A), mRNA [NM_005733]
A_33_P3743432	0.0132207	34.6729	DEFA8P	Homo sapiens defensin alpha 8, pseudogene (DEFA8P), non-coding RNA [NR_073407]
A_21_P0003118	3.92433e-06	34.2323		novel transcript [ENST00000662194]
A_32_P173662	5.42933e-05	34.2013	CRISP2	Homo sapiens cysteine rich secretory protein 2 (CRISP2), transcript variant 1, mRNA [NM_003296]
A_21_P0014223	3.58086e-06	34.1062		PREDICTED: Homo sapiens uncharacterized LOC100505613 (LOC100505613), misc_RNA [XR_113143]
A_23_P35871	0.0213997	33.419	E2F8	Homo sapiens E2F transcription factor 8 (E2F8), transcript variant 1, mRNA [NM_024680]
A_33_P3807062	6.20964e-08	33.3488	HJURP	Homo sapiens Holliday junction recognition protein (HJURP), transcript variant 1, mRNA [NM_018410]
A_19_P00802201	0.00252614	33.2881		cyclin B2 pseudogene 1 [Source:HGNC Symbol;Acc:HGNC:50850] [ENST00000399411]
A_23_P10385	1.81358e-05	33.0787	DTL	Homo sapiens denticleless E3 ubiquitin protein ligase homolog (DTL), transcript variant 1, mRNA [NM_016448]
A_23_P65757	0.00117787	33.0286	CCNB2	Homo sapiens cyclin B2 (CCNB2), mRNA [NM_004701]
A_23_P141173	0.00613242	33.0098	MPO	myeloperoxidase [Source:HGNC Symbol;Acc:HGNC:7218] [ENST00000225275]
A_32_P150891	0.00196359	32.6651	DIAPH3	Homo sapiens diaphanous related formin 3 (DIAPH3), transcript variant 6, mRNA [NM_001258369]
A_33_P3386262	8.81406e-11	32.5191	CDT1	Homo sapiens chromatin licensing and DNA replication factor 1 (CDT1), mRNA [NM_030928]
A_23_P138507	8.24338e-13	32.3914	CDK1	Homo sapiens cyclin dependent kinase 1 (CDK1), transcript variant 6, mRNA [NM_001320918]
A_21_P0005052	9.02673e-09	32.172	lnc-HDAC2-1	LNCipedia lincRNA (lnc-HDAC2-1), lincRNA [lnc-HDAC2-1:1]
A_23_P118815	8.42435e-08	32.0137	BIRC5	Homo sapiens baculoviral IAP repeat containing 5 (BIRC5), transcript variant 3, mRNA [NM_001012271]
A_32_P210202	5.57698e-12	31.6859	E2F7	Homo sapiens E2F transcription factor 7 (E2F7), mRNA [NM_203394]
A_23_P45799	1.35019e-13	31.4897	ORC1	Homo sapiens origin recognition complex subunit 1 (ORC1), transcript variant 1, mRNA [NM_004153]
A_23_P501010	5.55559e-06	31.4215	COL17A1	Homo sapiens collagen type XVII alpha 1 chain (COL17A1), mRNA [NM_000494]
A_33_P3384133	1.94143e-07	31.3981	C17orf99	Homo sapiens chromosome 17 open reading frame 99 (C17orf99), mRNA [NM_001163075]
A_23_P24493	0.00417025	31.3686	MMP8	Homo sapiens matrix metallopeptidase 8 (MMP8), transcript variant 1, mRNA [NM_002424]
A_23_P217319	0.0335228	30.9267	FGF13	Homo sapiens fibroblast growth factor 13 (FGF13), transcript variant 3, mRNA [NM_001139501]
A_23_P132956	0.00480777	30.614	UCHL1	ubiquitin C-terminal hydrolase L1 [Source:HGNC Symbol;Acc:HGNC:12513] [ENST00000472501]
A_33_P3388183	5.96687e-06	30.1742		Homo sapiens cDNA FLJ44249 fis, clone TKIDN2002632. [AK126237]
A_23_P117852	1.35019e-13	30.0456	PCLAF	Homo sapiens PCNA clamp associated factor (PCLAF), transcript variant 1, mRNA [NM_014736]
A_24_P314571	0.0169099	29.9273	SPC24	Homo sapiens SPC24 component of NDC80 kinetochore complex (SPC24), transcript variant 1, mRNA [NM_182513]
A_23_P359245	2.33924e-06	29.8775	MET	Homo sapiens MET proto-oncogene, receptor tyrosine kinase (MET), transcript variant 2, mRNA [NM_000245]
A_24_P238499	1.35019e-13	29.6318	TYMSOS	Homo sapiens TYMS opposite strand (TYMSOS), mRNA [NM_001012716]
A_24_P109214	2.58247e-08	29.5069	APOC1	Homo sapiens apolipoprotein C1 (APOC1), transcript variant 1, mRNA [NM_001645]
A_33_P3230548	0.00046699	29.0657	KIF14	Homo sapiens kinesin family member 14 (KIF14), transcript variant 1, mRNA [NM_014875]
A_23_P218442	0.00611463	28.5707	CEACAM6	Homo sapiens carcinoembryonic antigen related cell adhesion molecule 6 (CEACAM6), mRNA [NM_002483]
A_33_P3222917	1.62419e-05	28.4519	CD276	Homo sapiens CD276 molecule (CD276), transcript variant 1, mRNA [NM_001024736]
A_23_P50096	7.52297e-13	28.0497	TYMS	Homo sapiens thymidylate synthetase (TYMS), transcript variant 1, mRNA [NM_001071]
A_24_P124624	1.72506e-06	27.9108	OLR1	Homo sapiens oxidized low density lipoprotein receptor 1 (OLR1), transcript variant 1, mRNA [NM_002543]
A_23_P94422	4.51037e-05	27.7954	MELK	Homo sapiens maternal embryonic leucine zipper kinase (MELK), transcript variant 1, mRNA [NM_014791]
A_23_P132027	0.00964347	27.7925	SPAG4	Homo sapiens sperm associated antigen 4 (SPAG4), transcript variant 2, mRNA [NM_001317931]
A_23_P88331	0.0362569	27.6644	DLGAP5	Homo sapiens DLG associated protein 5 (DLGAP5), transcript variant 1, mRNA [NM_014750]
A_23_P52017	0.00340535	27.6046	ASPM	Homo sapiens abnormal spindle microtubule assembly (ASPM), transcript variant 1, mRNA [NM_018136]
A_23_P122924	0.0124395	27.4648	INHBA	Homo sapiens inhibin subunit beta A (INHBA), mRNA [NM_002192]
A_33_P3358745	0.000139866	27.0982	SELENOP	Homo sapiens selenoprotein P (SELENOP), transcript variant 1, mRNA [NM_005410]
A_23_P34788	7.43964e-05	27.0321	KIF2C	Homo sapiens kinesin family member 2C (KIF2C), transcript variant 1, mRNA [NM_006845]
A_23_P160537	0.011516	26.9579	AUNIP	Homo sapiens aurora kinase A and ninein interacting protein (AUNIP), transcript variant 2, mRNA [NM_024037]
A_33_P3288159	0.0193429	26.7532	ASPM	Homo sapiens abnormal spindle microtubule assembly (ASPM), transcript variant 1, mRNA [NM_018136]
A_24_P397107	0.0311012	26.4893	CDC25A	Homo sapiens cell division cycle 25A (CDC25A), transcript variant 2, mRNA [NM_201567]
A_24_P399888	1.41669e-09	26.1639	CENPM	Homo sapiens centromere protein M (CENPM), transcript variant 2, mRNA [NM_001002876]
A_23_P99292	0.0110957	26.0235	RAD51AP1	Homo sapiens RAD51 associated protein 1 (RAD51AP1), transcript variant 2, mRNA [NM_006479]
A_32_P62997	2.39289e-07	25.8453	PBK	Homo sapiens PDZ binding kinase (PBK), transcript variant 1, mRNA [NM_018492]
A_23_P385861	0.000450364	25.8049	CDCA2	Homo sapiens cell division cycle associated 2 (CDCA2), transcript variant 1, mRNA [NM_152562]
A_24_P225616	4.81713e-07	25.4192	RRM2	Homo sapiens ribonucleotide reductase regulatory subunit M2 (RRM2), transcript variant 2, mRNA [NM_001034]
A_21_P0011752	0.000541121	25.3624		CD177 molecule pseudogene 1 [Source:HGNC Symbol;Acc:HGNC:34508] [ENST00000606252]
A_23_P5903	3.62213e-09	25.0895	SLCO4A1	Homo sapiens solute carrier organic anion transporter family member 4A1 (SLCO4A1), mRNA [NM_016354]
A_23_P126167	7.27749e-05	24.6481	KCNN3	Homo sapiens potassium calcium-activated channel subfamily N member 3 (KCNN3), transcript variant 1, mRNA [NM_002249]
A_23_P314805	3.65561e-12	24.6244	TLCD4	Homo sapiens TLC domain containing 4 (TLCD4), transcript variant 2, mRNA [NM_152487]
A_23_P163481	4.66166e-05	23.9796	BUB1B	Homo sapiens BUB1 mitotic checkpoint serine/threonine kinase B (BUB1B), mRNA [NM_001211]
A_23_P118834	4.53718e-11	23.7706	TOP2A	Homo sapiens DNA topoisomerase II alpha (TOP2A), mRNA [NM_001067]
A_33_P3339361	1.17531e-12	23.4928	ARHGAP11A	Homo sapiens Rho GTPase activating protein 11A (ARHGAP11A), transcript variant 2, mRNA [NM_199357]
A_23_P107421	0.000165818	23.1921	TK1	Homo sapiens thymidine kinase 1 (TK1), transcript variant 1, mRNA [NM_003258]
A_23_P35219	0.0209787	23.0617	NEK2	Homo sapiens NIMA related kinase 2 (NEK2), transcript variant 1, mRNA [NM_002497]
A_23_P320124	7.40624e-06	22.616	DEFT1P	Homo sapiens defensin theta 1, pseudogene (DEFT1P), non-coding RNA [NR_036686]
A_23_P68610	0.000223754	22.3065	TPX2	Homo sapiens TPX2 microtubule nucleation factor (TPX2), mRNA [NM_012112]
A_23_P315364	0.00527715	22.2666	CXCL2	Homo sapiens C-X-C motif chemokine ligand 2 (CXCL2), mRNA [NM_002089]
A_23_P212854	5.11572e-06	21.915	GYPB	Homo sapiens glycophorin B (MNS blood group) (GYPB), transcript variant 1, mRNA [NM_002100]
A_33_P3291831	4.27821e-11	21.8856	CEP55	Homo sapiens centrosomal protein 55 (CEP55), transcript variant 2, mRNA [NM_001127182]
A_33_P3369034	0.00109301	21.7028	BCAR1	Homo sapiens BCAR1 scaffold protein, Cas family member (BCAR1), transcript variant 6, mRNA [NM_014567]
A_23_P372834	3.30561e-05	21.5018	AQP1	Homo sapiens aquaporin 1 (Colton blood group) (AQP1), transcript variant 1, mRNA [NM_198098]
A_23_P23303	0.00308683	21.4659	EXO1	Homo sapiens exonuclease 1 (EXO1), transcript variant 3, mRNA [NM_003686]
A_23_P57379	8.52113e-07	21.1016	CDC45	Homo sapiens cell division cycle 45 (CDC45), transcript variant 2, mRNA [NM_003504]
A_23_P117992	0.0170055	21.0671	ATP2C2	Homo sapiens ATPase secretory pathway Ca2+ transporting 2 (ATP2C2), transcript variant 2, mRNA [NM_014861]
A_23_P130182	0.0456992	20.8786	AURKB	Homo sapiens aurora kinase B (AURKB), transcript variant 1, mRNA [NM_004217]
A_23_P202448	5.78515e-06	20.8174	CXCL12	Homo sapiens C-X-C motif chemokine ligand 12 (CXCL12), transcript variant 1, mRNA [NM_199168]
A_23_P53057	0.0244963	20.7985	ZNF215	Homo sapiens zinc finger protein 215 (ZNF215), transcript variant 1, mRNA [NM_013250]
A_23_P58321	0.0294866	20.6045	CCNA2	Homo sapiens cyclin A2 (CCNA2), mRNA [NM_001237]
A_23_P422851	3.32545e-08	20.4857	CABLES1	Homo sapiens Cdk5 and Abl enzyme substrate 1 (CABLES1), transcript variant 1, mRNA [NM_138375]
A_23_P151150	3.67934e-12	20.4808	FOXM1	Homo sapiens forkhead box M1 (FOXM1), transcript variant 1, mRNA [NM_202002]
A_24_P319613	1.34494e-12	20.4647	NEK2	Homo sapiens NIMA related kinase 2 (NEK2), transcript variant 1, mRNA [NM_002497]
A_23_P397120	0.00176908	20.2353	SMIM24	small integral membrane protein 24 [Source:HGNC Symbol;Acc:HGNC:37244] [ENST00000587847]
A_33_P3216008	2.31773e-11	20.2275	SKA3	Homo sapiens spindle and kinetochore associated complex subunit 3 (SKA3), transcript variant 1, mRNA [NM_145061]
A_23_P70007	2.00852e-07	20.1994	HMMR	Homo sapiens hyaluronan mediated motility receptor (HMMR), transcript variant 2, mRNA [NM_012484]
A_23_P500501	4.22855e-05	20.1968	FGFR3	Homo sapiens fibroblast growth factor receptor 3 (FGFR3), transcript variant 1, mRNA [NM_000142]
A_23_P80902	8.60835e-06	20.1735	KIF15	Homo sapiens kinesin family member 15 (KIF15), mRNA [NM_020242]
A_33_P3234580	0.000161087	20.125	ASS1	Homo sapiens argininosuccinate synthase 1 (ASS1), transcript variant 1, mRNA [NM_000050]
A_23_P115872	0.000133687	20.0749	CEP55	Homo sapiens centrosomal protein 55 (CEP55), transcript variant 2, mRNA [NM_001127182]
A_33_P3308105	3.56477e-13	19.6986	GGH	Homo sapiens gamma-glutamyl hydrolase (GGH), mRNA [NM_003878]
A_24_P12626	1.43545e-05	19.6853	CAV1	Homo sapiens caveolin 1 (CAV1), transcript variant 1, mRNA [NM_001753]
A_23_P1043	6.67477e-09	19.6125	INAVA	Homo sapiens innate immunity activator (INAVA), transcript variant 1, mRNA [NM_018265]
A_32_P96719	0.000920617	19.5764	SHCBP1	Homo sapiens SHC binding and spindle associated 1 (SHCBP1), transcript variant 1, mRNA [NM_024745]
A_32_P228268	0.0270922	19.4796	DNAH10	Homo sapiens dynein axonemal heavy chain 10 (DNAH10), mRNA [NM_207437]
A_23_P154806	0.00052666	19.4485	EPB41L1	Homo sapiens erythrocyte membrane protein band 4.1 like 1 (EPB41L1), transcript variant 1, mRNA [NM_012156]
A_21_P0000508	1.71467e-06	19.3766	SNAR-D	Homo sapiens small NF90 (ILF3) associated RNA D (SNAR-D), small nuclear RNA [NR_024243]
A_23_P323751	0.00672504	19.3009	FAM83D	Homo sapiens family with sequence similarity 83 member D (FAM83D), mRNA [NM_030919]
A_23_P252740	0.00011697	19.2934	DSCC1	Homo sapiens DNA replication and sister chromatid cohesion 1 (DSCC1), mRNA [NM_024094]
A_23_P91081	0.023746	19.1837	EPCAM	Homo sapiens epithelial cell adhesion molecule (EPCAM), mRNA [NM_002354]
A_33_P3306146	0.000162061	19.0473	PLAU	Homo sapiens plasminogen activator, urokinase (PLAU), transcript variant 1, mRNA [NM_002658]
A_23_P70249	1.40367e-09	19.0209	CDC25C	Homo sapiens cell division cycle 25C (CDC25C), transcript variant 1, mRNA [NM_001790]
A_23_P208880	0.00118082	18.9958	UHRF1	Homo sapiens ubiquitin like with PHD and ring finger domains 1 (UHRF1), transcript variant 2, mRNA [NM_013282]
A_21_P0000507	1.40925e-06	18.9729	SNAR-B2	Homo sapiens small NF90 (ILF3) associated RNA B2 (SNAR-B2), small nuclear RNA [NR_024230]
A_23_P379614	3.49169e-06	18.7139	OIP5	Homo sapiens Opa interacting protein 5 (OIP5), transcript variant 1, mRNA [NM_007280]
A_23_P124417	0.00230459	18.6868	BUB1	Homo sapiens BUB1 mitotic checkpoint serine/threonine kinase (BUB1), transcript variant 2, mRNA [NM_001278616]
A_23_P150609	2.78364e-06	18.5669	IGF2	Homo sapiens insulin like growth factor 2 (IGF2), transcript variant 1, mRNA [NM_000612]
A_24_P383609	5.11424e-08	18.5036	NANOS1	Homo sapiens nanos C2HC-type zinc finger 1 (NANOS1), mRNA [NM_199461]
A_23_P401	2.05677e-09	18.4076	CENPF	Homo sapiens centromere protein F (CENPF), mRNA [NM_016343]
A_23_P74115	2.65906e-06	18.2595	RAD54L	Homo sapiens RAD54 like (RAD54L), transcript variant 1, mRNA [NM_003579]
A_23_P107963	3.04789e-09	18.1947	FUT1	Homo sapiens fucosyltransferase 1 (H blood group) (FUT1), transcript variant 1, mRNA [NM_000148]
A_23_P18684	9.54549e-08	18.1114	CLGN	Homo sapiens calmegin (CLGN), transcript variant 1, mRNA [NM_004362]
A_23_P48669	5.82192e-08	18.1108	CDKN3	Homo sapiens cyclin dependent kinase inhibitor 3 (CDKN3), transcript variant 1, mRNA [NM_005192]
A_23_P150935	0.00786925	17.936	TROAP	Homo sapiens trophinin associated protein (TROAP), transcript variant 1, mRNA [NM_005480]
A_23_P217845	3.75353e-07	17.766	RGS16	Homo sapiens regulator of G protein signaling 16 (RGS16), mRNA [NM_002928]
A_23_P74349	7.14597e-11	17.6925	NUF2	Homo sapiens NUF2 component of NDC80 kinetochore complex (NUF2), transcript variant 1, mRNA [NM_145697]
A_33_P3867584	0.0111399	17.5774	MROCKI	Homo sapiens long intergenic non-protein coding RNA 1268 (LINC01268), long non-coding RNA [NR_038863]
A_33_P3350488	3.91896e-13	17.3788	NUSAP1	Homo sapiens nucleolar and spindle associated protein 1 (NUSAP1), transcript variant 1, mRNA [NM_016359]
A_23_P326080	0.031658	17.3431	DEFA4	defensin alpha 4 [Source:HGNC Symbol;Acc:HGNC:2763] [ENST00000297435]
A_33_P3293768	0.000230751	17.2879	KRTAP10-6	Homo sapiens keratin associated protein 10-6 (KRTAP10-6), mRNA [NM_198688]
A_33_P3247022	0.00951349	17.255	CCNE2	Homo sapiens cyclin E2 (CCNE2), mRNA [NM_057749]
A_23_P256572	0.00256721	17.201	RHAG	Homo sapiens Rh associated glycoprotein (RHAG), mRNA [NM_000324]
A_23_P204947	2.51317e-08	17.1992	GJB2	Homo sapiens gap junction protein beta 2 (GJB2), mRNA [NM_004004]
A_23_P118174	0.00368982	17.0502	PLK1	Homo sapiens polo like kinase 1 (PLK1), mRNA [NM_005030]
A_33_P3407529	0.000744295	16.9785	PRRT4	Homo sapiens proline rich transmembrane protein 4 (PRRT4), transcript variant 1, mRNA [NM_001174164]
A_23_P50426	0.00628671	16.9535	KANK2	Homo sapiens KN motif and ankyrin repeat domains 2 (KANK2), transcript variant 1, mRNA [NM_015493]
A_23_P26557	0.0139328	16.7195	TEDC2	Homo sapiens tubulin epsilon and delta complex 2 (TEDC2), mRNA [NM_025108]
A_33_P3397443	1.9028e-10	16.7082	PKMYT1	Homo sapiens protein kinase, membrane associated tyrosine/threonine 1 (PKMYT1), transcript variant 1, mRNA [NM_004203]
A_23_P301414	1.33868e-05	16.6388	ERG	Homo sapiens ETS transcription factor ERG (ERG), transcript variant 2, mRNA [NM_004449]
A_23_P259863	0.0287122	16.5999	CD177	Homo sapiens CD177 molecule (CD177), mRNA [NM_020406]
A_23_P89380	0.00926881	16.5738	SLC4A1	Homo sapiens solute carrier family 4 member 1 (Diego blood group) (SLC4A1), mRNA [NM_000342]
A_33_P3237359	2.78204e-07	16.5355	HMGB3	Homo sapiens high mobility group box 3 (HMGB3), transcript variant 2, mRNA [NM_005342]
A_23_P131935	8.58748e-05	16.4839	FERMT1	Homo sapiens fermitin family member 1 (FERMT1), mRNA [NM_017671]
A_24_P67681	0.00756454	16.4165		high mobility group box 3 pseudogene 27 [Source:HGNC Symbol;Acc:HGNC:39319] [ENST00000589177]
A_21_P0000492	3.12556e-06	16.4123	SNAR-F	Homo sapiens small NF90 (ILF3) associated RNA F (SNAR-F), small nuclear RNA [NR_004384]
A_24_P163237	0.0289982	16.4022	STOX2	Homo sapiens storkhead box 2 (STOX2), transcript variant 1, mRNA [NM_020225]
A_23_P46429	2.0075e-06	16.3962	CCN1	Homo sapiens cellular communication network factor 1 (CCN1), mRNA [NM_001554]
A_24_P289208	9.79333e-07	16.3346	TFF3	Homo sapiens trefoil factor 3 (TFF3), mRNA [NM_003226]
A_24_P323598	0.000433384	16.2676	ESCO2	establishment of sister chromatid cohesion N-acetyltransferase 2 [Source:HGNC Symbol;Acc:HGNC:27230] [ENST00000305188]
A_23_P100127	0.000819675	16.1578	KNL1	Homo sapiens kinetochore scaffold 1 (KNL1), transcript variant 1, mRNA [NM_170589]
A_23_P122197	0.00159067	16.1229	CCNB1	Homo sapiens cyclin B1 (CCNB1), transcript variant 1, mRNA [NM_031966]
A_33_P3226832	6.92501e-06	16.0548	F3	Homo sapiens coagulation factor III, tissue factor (F3), transcript variant 2, mRNA [NM_001178096]
A_23_P420551	1.34494e-12	15.9835	CIT	Homo sapiens citron rho-interacting serine/threonine kinase (CIT), transcript variant 2, mRNA [NM_007174]
A_23_P126278	0.0168272	15.9631	CHIT1	Homo sapiens chitinase 1 (CHIT1), transcript variant 1, mRNA [NM_003465]
A_23_P118246	0.0134702	15.7914	GINS2	Homo sapiens GINS complex subunit 2 (GINS2), mRNA [NM_016095]
A_33_P3326210	0.0156696	15.7492	ESCO2	establishment of sister chromatid cohesion N-acetyltransferase 2 [Source:HGNC Symbol;Acc:HGNC:27230] [ENST00000397418]
A_23_P361419	7.13925e-08	15.7135	DEPDC1B	Homo sapiens DEP domain containing 1B (DEPDC1B), transcript variant 1, mRNA [NM_018369]
A_23_P155969	2.3384e-12	15.6002	PLK4	Homo sapiens polo like kinase 4 (PLK4), transcript variant 1, mRNA [NM_014264]
A_23_P71037	0.0106582	15.5898	IL6	Homo sapiens interleukin 6 (IL6), transcript variant 1, mRNA [NM_000600]
A_23_P69537	1.22922e-07	15.5676	NMU	Homo sapiens neuromedin U (NMU), transcript variant 1, mRNA [NM_006681]
A_23_P63789	1.44596e-12	15.4652	ZWINT	Homo sapiens ZW10 interacting kinetochore protein (ZWINT), transcript variant 2, mRNA [NM_032997]
A_21_P0011876	0.0050706	15.351	CT75	Homo sapiens cancer/testis associated transcript 75 (CT75), transcript variant 3, long non-coding RNA [NR_136640]
A_33_P3295358	1.48288e-05	15.3384	ANGPTL4	Homo sapiens angiopoietin like 4 (ANGPTL4), transcript variant 3, mRNA [NM_001039667]
A_23_P52727	0.00283731	15.1735	NAV2	Homo sapiens neuron navigator 2 (NAV2), transcript variant 1, mRNA [NM_182964]
A_23_P214907	0.00503128	15.1595	MTHFD1L	Homo sapiens methylenetetrahydrofolate dehydrogenase (NADP+ dependent) 1 like (MTHFD1L), transcript variant 2, mRNA [NM_015440]
A_33_P3374205	0.0104131	15.118	MKI67	Homo sapiens marker of proliferation Ki-67 (MKI67), transcript variant 1, mRNA [NM_002417]
A_23_P392384	4.60651e-08	15.1107	AIF1L	Homo sapiens allograft inflammatory factor 1 like (AIF1L), transcript variant 1, mRNA [NM_031426]
A_33_P3393135	4.09426e-10	15.0713	H2AC13	Homo sapiens histone cluster 1, H2ai, mRNA (cDNA clone MGC:138459 IMAGE:8327722), complete cds. [BC112254]
A_23_P80048	1.37694e-06	14.9665	FER1L4	Homo sapiens fer-1 like family member 4 (pseudogene) (FER1L4), non-coding RNA [NR_119376]
A_23_P52986	3.04789e-09	14.9025	VWCE	Homo sapiens von Willebrand factor C and EGF domains (VWCE), mRNA [NM_152718]
A_23_P131789	0.00514643	14.8728	BPI	Homo sapiens bactericidal permeability increasing protein (BPI), mRNA [NM_001725]
A_33_P3339212	3.1783e-09	14.7885	TRIP13	Homo sapiens thyroid hormone receptor interactor 13 (TRIP13), transcript variant 1, mRNA [NM_004237]
A_23_P67569	4.63465e-06	14.7684	PLPPR3	Homo sapiens phospholipid phosphatase related 3 (PLPPR3), transcript variant 1, mRNA [NM_024888]
A_24_P227091	9.19602e-10	14.6571	KIF11	Homo sapiens kinesin family member 11 (KIF11), mRNA [NM_004523]
A_23_P134426	0.000171482	14.4989	GPNMB	Homo sapiens glycoprotein nmb (GPNMB), transcript variant 1, mRNA [NM_001005340]
A_33_P3223592	1.71156e-06	14.4897	APOE	Homo sapiens apolipoprotein E (APOE), transcript variant 2, mRNA [NM_000041]
A_33_P3307903	1.74132e-06	14.3597	CDKN3	Homo sapiens cyclin dependent kinase inhibitor 3 (CDKN3), transcript variant 1, mRNA [NM_005192]
A_23_P313981	0.00159648	14.3096	SERPINB10	Homo sapiens serpin family B member 10 (SERPINB10), mRNA [NM_005024]
A_23_P373119	0.0188812	14.2992	HMGB3P1	Homo sapiens high mobility group box 3 pseudogene 1 (HMGB3P1), non-coding RNA [NR_002165]
A_23_P206059	0.0274693	14.2645	PRC1	Homo sapiens protein regulator of cytokinesis 1 (PRC1), transcript variant 1, mRNA [NM_003981]
A_24_P183150	0.00875401	14.2643	CXCL3	C-X-C motif chemokine ligand 3 [Source:HGNC Symbol;Acc:HGNC:4604] [ENST00000296026]
A_23_P80032	0.0076014	14.235	E2F1	Homo sapiens E2F transcription factor 1 (E2F1), mRNA [NM_005225]
A_33_P3374210	0.0272858	14.2243	MKI67	Homo sapiens marker of proliferation Ki-67 (MKI67), transcript variant 1, mRNA [NM_002417]
A_33_P3395532	0.000740493	14.0838	IFIT1B	Homo sapiens interferon induced protein with tetratricopeptide repeats 1B (IFIT1B), mRNA [NM_001010987]
A_23_P397320	0.011564	14.0676	JSRP1	Homo sapiens junctional sarcoplasmic reticulum protein 1 (JSRP1), mRNA [NM_144616]
A_23_P161624	0.000592891	13.9546	FOSL1	Homo sapiens FOS like 1, AP-1 transcription factor subunit (FOSL1), transcript variant 3, mRNA [NM_001300855]
A_23_P201808	0.0242664	13.8604	PLPP3	Homo sapiens phospholipid phosphatase 3 (PLPP3), mRNA [NM_003713]
A_23_P88731	0.00309002	13.8423	RAD51	Homo sapiens RAD51 recombinase (RAD51), transcript variant 2, mRNA [NM_133487]
A_24_P218979	9.13904e-06	13.7806	CDCA3	Homo sapiens cell division cycle associated 3 (CDCA3), transcript variant 1, mRNA [NM_031299]
A_23_P13907	0.000307751	13.7256	IGF1	Homo sapiens insulin like growth factor 1 (IGF1), transcript variant 4, mRNA [NM_000618]
A_32_P157213	0.000861829	13.7141		CD177 molecule pseudogene 1 [Source:HGNC Symbol;Acc:HGNC:34508] [ENST00000606252]
A_23_P100344	3.21787e-10	13.5659	ORC6	Homo sapiens origin recognition complex subunit 6 (ORC6), transcript variant 1, mRNA [NM_014321]
A_23_P143190	0.00626736	13.5417	MYBL2	Homo sapiens MYB proto-oncogene like 2 (MYBL2), transcript variant 1, mRNA [NM_002466]
A_21_P0000511	7.27034e-05	13.5063	SNAR-H	Homo sapiens small NF90 (ILF3) associated RNA H (SNAR-H), small nuclear RNA [NR_024342]
A_23_P55270	0.000194238	13.4642	CCL18	C-C motif chemokine ligand 18 [Source:HGNC Symbol;Acc:HGNC:10616] [ENST00000616474]
A_33_P3312676	5.97089e-07	13.4308	MYT1	myelin transcription factor 1 [Source:HGNC Symbol;Acc:HGNC:7622] [ENST00000360149]
A_23_P375	0.000283159	13.407	CDCA8	Homo sapiens cell division cycle associated 8 (CDCA8), transcript variant 2, mRNA [NM_018101]
A_24_P181254	0.0142213	13.3491	OLFM4	Homo sapiens olfactomedin 4 (OLFM4), mRNA [NM_006418]
A_33_P3405769	0.000193401	13.3187	TARM1	Homo sapiens T cell-interacting, activating receptor on myeloid cells 1 (TARM1), transcript variant 2, mRNA [NM_001330650]
A_23_P200310	2.00852e-07	13.3108	DEPDC1	Homo sapiens DEP domain containing 1 (DEPDC1), transcript variant 2, mRNA [NM_017779]
A_23_P86470	0.00181999	13.2976	CH25H	cholesterol 25-hydroxylase [Source:HGNC Symbol;Acc:HGNC:1907] [ENST00000371852]
A_21_P0004083	0.00967483	13.1657		novel transcript [ENST00000514793]
A_21_P0013677	0.00188836	13.0456	ANKRD19P	Homo sapiens ankyrin repeat domain 19, pseudogene (ANKRD19P), non-coding RNA [NR_026868]
A_23_P159952	0.0114034	12.9562	BEX1	Homo sapiens brain expressed X-linked 1 (BEX1), mRNA [NM_018476]
A_33_P3286372	1.62534e-05	12.854	RRM2	Homo sapiens chromosome 2 open reading frame 48 (C2orf48), long non-coding RNA [NR_161344]
A_23_P76015	0.000525945	12.7023	ARHGEF17	Rho guanine nucleotide exchange factor 17 [Source:HGNC Symbol;Acc:HGNC:21726] [ENST00000263674]
A_32_P33083	0.000510126	12.6824	VCX2	Homo sapiens variable charge X-linked 2 (VCX2), mRNA [NM_016378]
A_23_P363778	0.0011971	12.5983	FRZB	Homo sapiens frizzled related protein (FRZB), mRNA [NM_001463]
A_23_P320578	0.000279408	12.5792	RGS16	Homo sapiens regulator of G protein signaling 16 (RGS16), mRNA [NM_002928]
A_24_P462899	5.79373e-06	12.5736	CENPW	Homo sapiens centromere protein W (CENPW), transcript variant 2, mRNA [NM_001012507]
A_23_P345707	8.40104e-05	12.566	TICRR	Homo sapiens TOPBP1 interacting checkpoint and replication regulator (TICRR), transcript variant 1, mRNA [NM_001308025]
A_23_P163099	0.00640926	12.4702	POLE2	Homo sapiens DNA polymerase epsilon 2, accessory subunit (POLE2), transcript variant 1, mRNA [NM_002692]
A_23_P89509	1.50194e-09	12.3254	SPAG5	Homo sapiens sperm associated antigen 5 (SPAG5), mRNA [NM_006461]
A_33_P3251073	0.0198559	12.3127	TMEM52	Homo sapiens transmembrane protein 52 (TMEM52), mRNA [NM_178545]
A_21_P0000509	3.71108e-05	12.2993	SNAR-G2	Homo sapiens small NF90 (ILF3) associated RNA G2 (SNAR-G2), small nuclear RNA [NR_024244]
A_23_P421032	0.00256799	12.2942	SEC14L4	Homo sapiens SEC14 like lipid binding 4 (SEC14L4), transcript variant 2, mRNA [NM_001161368]
A_23_P218827	0.00211633	12.2601	POLQ	Homo sapiens DNA polymerase theta (POLQ), mRNA [NM_199420]
A_24_P329795	1.90672e-06	12.2416	DEPP1	DEPP1 autophagy regulator [Source:HGNC Symbol;Acc:HGNC:23355] [ENST00000298295]
A_33_P3360216	0.010117	12.2266	H2AC13	Homo sapiens histone cluster 1 H2A family member i (HIST1H2AI), mRNA [NM_003509]
A_24_P228302	0.00735202	12.1796	CEACAM7	Homo sapiens carcinoembryonic antigen related cell adhesion molecule 7 (CEACAM7), transcript variant 1, mRNA [NM_006890]
A_23_P161458	6.10172e-05	12.0703	OLAH	Homo sapiens oleoyl-ACP hydrolase (OLAH), transcript variant 2, mRNA [NM_001039702]
A_33_P3286422	0.00181884	12.0055	FANCA	Homo sapiens FA complementation group A (FANCA), transcript variant 2, mRNA [NM_001018112]
A_24_P251950	3.75272e-09	11.9203	UGT3A2	Homo sapiens UDP glycosyltransferase family 3 member A2 (UGT3A2), transcript variant 1, mRNA [NM_174914]
A_23_P253524	5.99815e-10	11.8741	CENPE	Homo sapiens centromere protein E (CENPE), transcript variant 1, mRNA [NM_001813]
A_24_P24685	0.0264123	11.8726		high mobility group box 3 pseudogene 22 [Source:HGNC Symbol;Acc:HGNC:39314] [ENST00000451823]
A_23_P32707	4.7753e-10	11.8168	ESPL1	Homo sapiens extra spindle pole bodies like 1, separase (ESPL1), mRNA [NM_012291]
A_23_P168847	5.3418e-05	11.8149	FBXO16	Homo sapiens F-box protein 16 (FBXO16), transcript variant 1, mRNA [NM_172366]
A_23_P149200	0.00337908	11.7845	CDC20	Homo sapiens cell division cycle 20 (CDC20), mRNA [NM_001255]
A_24_P14634	0.000314651	11.7192	EMID1	Homo sapiens EMI domain containing 1 (EMID1), transcript variant 1, mRNA [NM_133455]
A_23_P3302	1.4053e-08	11.6792	MNS1	Homo sapiens meiosis specific nuclear structural 1 (MNS1), mRNA [NM_018365]
A_33_P3212994	1.81894e-07	11.6309	ZWINT	Homo sapiens ZW10 interacting kinetochore protein (ZWINT), transcript variant 2, mRNA [NM_032997]
A_21_P0000120	0.0239687	11.5337	KCNJ18	Homo sapiens potassium voltage-gated channel subfamily J member 18 (KCNJ18), mRNA [NM_001194958]
A_23_P78037	0.00304256	11.4913	CCL7	C-C motif chemokine ligand 7 [Source:HGNC Symbol;Acc:HGNC:10634] [ENST00000394627]
A_23_P115482	0.0278111	11.4895	UBE2T	Homo sapiens ubiquitin conjugating enzyme E2 T (UBE2T), transcript variant 1, mRNA [NM_014176]
A_33_P3217819	0.000892965	11.4859	CCNE2	Homo sapiens cyclin E2 (CCNE2), mRNA [NM_057749]
A_23_P380240	0.0333728	11.3999	CEACAM8	Homo sapiens carcinoembryonic antigen related cell adhesion molecule 8 (CEACAM8), mRNA [NM_001816]
A_23_P71727	0.0331698	11.3976	CKS2	Homo sapiens CDC28 protein kinase regulatory subunit 2 (CKS2), mRNA [NM_001827]
A_23_P252758	8.87462e-06	11.2887	KEL	Homo sapiens Kell metallo-endopeptidase (Kell blood group) (KEL), mRNA [NM_000420]
A_23_P363174	0.0454719	11.2852	H2AC16	Homo sapiens histone cluster 1 H2A family member l (HIST1H2AL), mRNA [NM_003511]
A_33_P3270451	0.000568506	11.1552	TXNDC5	Homo sapiens thioredoxin domain containing 5 (TXNDC5), transcript variant 3, mRNA [NM_001145549]
A_33_P3349536	1.65345e-07	11.1509	CHEK1	Homo sapiens checkpoint kinase 1 (CHEK1), transcript variant 7, mRNA [NM_001330427]
A_23_P364324	4.52326e-05	11.0215	ABCA13	Homo sapiens ATP binding cassette subfamily A member 13 (ABCA13), mRNA [NM_152701]
A_23_P160318	3.59253e-07	11.0188	COL16A1	Homo sapiens collagen type XVI alpha 1 chain (COL16A1), mRNA [NM_001856]
A_23_P146830	0.00423809	11.0094	SLC25A10	Homo sapiens solute carrier family 25 member 10 (SLC25A10), transcript variant 2, mRNA [NM_012140]
A_23_P157795	3.24765e-08	11.007	CTNNAL1	Homo sapiens catenin alpha like 1 (CTNNAL1), transcript variant 1, mRNA [NM_003798]
A_21_P0000197	6.1038e-05	10.9954	H2AC11	Homo sapiens histone cluster 1 H2A family member g (HIST1H2AG), mRNA [NM_021064]
A_23_P67661	2.04507e-05	10.8736	COX7A1	Homo sapiens cytochrome c oxidase subunit 7A1 (COX7A1), mRNA [NM_001864]
A_23_P218626	0.0181431	10.8255	NEU4	Homo sapiens neuraminidase 4 (NEU4), transcript variant 1, mRNA [NM_080741]
A_23_P27035	4.17234e-05	10.8145	TMEM98	Homo sapiens transmembrane protein 98 (TMEM98), transcript variant 1, mRNA [NM_015544]
A_33_P3323847	1.20995e-08	10.8056	RECQL4	Homo sapiens RecQ like helicase 4 (RECQL4), mRNA [NM_004260]
A_33_P3310981	0.0410746	10.7905	ZNF215	Homo sapiens zinc finger protein 215 (ZNF215), transcript variant 3, mRNA [NM_001354854]
A_24_P271696	0.00454618	10.7499	XAGE1B	Homo sapiens X antigen family member 1B (XAGE1B), transcript variant a, mRNA [NM_001097604]
A_23_P387031	0.0167181	10.6609	COL23A1	Homo sapiens collagen type XXIII alpha 1 chain (COL23A1), mRNA [NM_173465]
A_23_P330070	3.77886e-06	10.6197	TFPI	Homo sapiens tissue factor pathway inhibitor (TFPI), transcript variant 2, mRNA [NM_001032281]
A_21_P0014022	6.64259e-06	10.5463		Homo sapiens RBSG2 mRNA for retinoblastoma-specific gene 2, complete cds, clone: HP08657-RBdS081M07. [AB593131]
A_24_P48248	0.000622406	10.5285	HROB	Homo sapiens chromosome 17 open reading frame 53 (C17orf53), transcript variant 1, mRNA [NM_024032]
A_23_P44421	0.00897368	10.4517	HTRA4	Homo sapiens HtrA serine peptidase 4 (HTRA4), mRNA [NM_153692]
A_33_P3340025	2.06685e-05	10.4393	GINS1	Homo sapiens GINS complex subunit 1 (GINS1), transcript variant 1, mRNA [NM_021067]
A_23_P149529	0.00365721	10.4298	TACSTD2	tumor associated calcium signal transducer 2 [Source:HGNC Symbol;Acc:HGNC:11530] [ENST00000371225]
A_32_P160045	0.00389848	10.3707	TCTEX1D1	Homo sapiens Tctex1 domain containing 1 (TCTEX1D1), mRNA [NM_152665]
A_23_P104471	0.000854309	10.3593	DUSP13	Homo sapiens dual specificity phosphatase 13 (DUSP13), transcript variant 1, mRNA [NM_001007271]
A_23_P120103	0.00136058	10.3564	KCNS3	Homo sapiens potassium voltage-gated channel modifier subfamily S member 3 (KCNS3), transcript variant 1, mRNA [NM_002252]
A_24_P245379	0.0495046	10.2869	SERPINB2	Homo sapiens serpin family B member 2 (SERPINB2), transcript variant 2, mRNA [NM_002575]
A_33_P3237150	0.0334183	10.2616	BMP2	Homo sapiens bone morphogenetic protein 2 (BMP2), mRNA [NM_001200]
A_21_P0001307	5.70346e-06	10.2145	lnc-FGGY-6	LNCipedia lincRNA (lnc-FGGY-6), lincRNA [lnc-FGGY-6:1]
A_24_P33895	0.0106338	10.2004	ATF3	Homo sapiens activating transcription factor 3 (ATF3), transcript variant 4, mRNA [NM_001040619]
A_23_P319859	0.00122528	10.1987	EYA2	Homo sapiens EYA transcriptional coactivator and phosphatase 2 (EYA2), transcript variant 1, mRNA [NM_005244]
A_23_P168229	6.94839e-06	10.1973	TXNDC5	Homo sapiens thioredoxin domain containing 5 (TXNDC5), transcript variant 3, mRNA [NM_001145549]
A_23_P31143	0.0115898	10.1059	TPD52L1	Homo sapiens TPD52 like 1 (TPD52L1), transcript variant 2, mRNA [NM_001003395]
A_33_P3242623	0.00628671	10.1015	SLC7A11	Homo sapiens solute carrier family 7 member 11 (SLC7A11), mRNA [NM_014331]
A_23_P7636	0.000664367	10.088	PTTG1	Homo sapiens PTTG1 regulator of sister chromatid separation, securin (PTTG1), transcript variant 2, mRNA [NM_004219]
A_33_P3297525	2.74689e-08	10.0365		sorting nexin 18 pseudogene 7 [Source:HGNC Symbol;Acc:HGNC:39615] [ENST00000454116]
A_23_P84596	2.90215e-05	10.0204	MZB1	marginal zone B and B1 cell specific protein [Source:HGNC Symbol;Acc:HGNC:30125] [ENST00000503351]
A_33_P3237874	0.0219366	10.0124	TROAP	Homo sapiens trophinin associated protein (TROAP), transcript variant 2, mRNA [NM_001100620]
A_33_P3659876	0.0109463	10.0122	NCAPG2	Homo sapiens non-SMC condensin II complex subunit G2 (NCAPG2), transcript variant 2, mRNA [NM_001281932]
A_23_P311585	0.0297405	9.9852	KRTAP9-9	Homo sapiens keratin associated protein 9-9 (KRTAP9-9), transcript variant KRTAP9.5, mRNA [NM_030975]
A_23_P131785	0.0198722	9.96114	BPI	Homo sapiens bactericidal permeability increasing protein (BPI), mRNA [NM_001725]
A_24_P118196	1.72506e-06	9.942	GXYLT2	Homo sapiens glucoside xylosyltransferase 2 (GXYLT2), transcript variant 2, non-coding RNA [NR_138564]
A_21_P0011875	0.0153755	9.91735	CT75	Homo sapiens cancer/testis associated transcript 75 (CT75), transcript variant 4, long non-coding RNA [NR_136641]
A_21_P0010491	0.0404812	9.9124	LINC01670	long intergenic non-protein coding RNA 1670 [Source:HGNC Symbol;Acc:HGNC:52458] [ENST00000623227]
A_23_P329890	0.00099495	9.91213	TLCD5	Homo sapiens TLC domain containing 5 (TLCD5), transcript variant 2, mRNA [NM_174926]
A_24_P67534	0.0068319	9.90505	SMIM10	Homo sapiens small integral membrane protein 10 (SMIM10), mRNA [NM_001163438]
A_33_P3233645	0.02253	9.85316	MT1G	Homo sapiens metallothionein 1G (MT1G), transcript variant 2, mRNA [NM_001301267]
A_33_P3234222	0.00387312	9.79181	TSPO2	Homo sapiens translocator protein 2 (TSPO2), transcript variant 1, mRNA [NM_001010873]
A_24_P297539	0.00413576	9.78716	UBE2C	Homo sapiens ubiquitin conjugating enzyme E2 C (UBE2C), transcript variant 1, mRNA [NM_007019]
A_32_P221799	0.00114299	9.77395	H2AC17	Homo sapiens histone cluster 1 H2A family member m (HIST1H2AM), mRNA [NM_003514]
A_23_P150693	2.10513e-05	9.69814	FJX1	four-jointed box kinase 1 [Source:HGNC Symbol;Acc:HGNC:17166] [ENST00000532914]
A_24_P178444	0.0076542	9.68931		argininosuccinate synthase 1 (ASS1) pseudogene [ENST00000526512]
A_23_P169437	0.0380721	9.68102	LCN2	Homo sapiens lipocalin 2 (LCN2), mRNA [NM_005564]
A_32_P206698	2.15311e-07	9.63934	CKS1B	Homo sapiens CDC28 protein kinase regulatory subunit 1B (CKS1B), transcript variant 1, mRNA [NM_001826]
A_23_P93258	9.55161e-12	9.63077	H3C2	Homo sapiens histone cluster 1 H3 family member b (HIST1H3B), mRNA [NM_003537]
A_23_P370989	5.54041e-08	9.59042	MCM4	Homo sapiens minichromosome maintenance complex component 4 (MCM4), transcript variant 1, mRNA [NM_005914]
A_21_P0014319	3.64206e-05	9.55025	MIR193BHG	Homo sapiens MIR193B host gene (MIR193BHG), transcript variant 1, long non-coding RNA [NR_132983]
A_33_P3387831	4.99462e-08	9.54157	CENPM	Homo sapiens centromere protein M (CENPM), transcript variant 1, mRNA [NM_024053]
A_23_P64617	0.000807797	9.5398	FZD4	Homo sapiens frizzled class receptor 4 (FZD4), mRNA [NM_012193]
A_32_P135243	0.0278843	9.48504	MTHFD1L	Homo sapiens methylenetetrahydrofolate dehydrogenase (NADP+ dependent) 1 like (MTHFD1L), transcript variant 2, mRNA [NM_015440]
A_33_P3362915	0.00202982	9.39241	GYPB	Homo sapiens glycophorin B (MNS blood group) (GYPB), transcript variant 1, mRNA [NM_002100]
A_33_P3232080	1.13278e-05	9.37459	CD177	Homo sapiens cell surface receptor (PRV1) mRNA, complete cds. [AF146747]
A_23_P257043	2.56187e-06	9.37375	GEM	Homo sapiens GTP binding protein overexpressed in skeletal muscle (GEM), transcript variant 1, mRNA [NM_005261]
A_33_P3260605	0.000495685	9.33808	CTNNAL1	Homo sapiens catenin alpha like 1 (CTNNAL1), transcript variant 1, mRNA [NM_003798]
A_33_P3240328	0.000620275	9.32865	PITX1	Homo sapiens paired like homeodomain 1 (PITX1), mRNA [NM_002653]
A_23_P34345	4.26003e-06	9.28581	VCAM1	Homo sapiens vascular cell adhesion molecule 1 (VCAM1), transcript variant 1, mRNA [NM_001078]
A_32_P103633	9.86946e-12	9.2265	MCM2	Homo sapiens minichromosome maintenance complex component 2 (MCM2), transcript variant 1, mRNA [NM_004526]
A_23_P399255	0.00203415	9.19193	RNF182	Homo sapiens ring finger protein 182 (RNF182), transcript variant 2, mRNA [NM_152737]
A_23_P5983	0.0026445	9.18913	PLTP	Homo sapiens phospholipid transfer protein (PLTP), transcript variant 1, mRNA [NM_006227]
A_23_P45917	1.03799e-09	9.11956	CKS1B	Homo sapiens CDC28 protein kinase regulatory subunit 1B (CKS1B), transcript variant 1, mRNA [NM_001826]
A_23_P25155	0.00772578	9.09681	GPR84	Homo sapiens G protein-coupled receptor 84 (GPR84), mRNA [NM_020370]
A_21_P0013121	0.00630699	9.06667		novel transcript [ENST00000663164]
A_33_P3253596	3.43872e-09	9.0432	KIF4A	Homo sapiens kinesin family member 4A (KIF4A), mRNA [NM_012310]
A_24_P940006	1.49592e-05	9.0431	EFNB3	Homo sapiens ephrin B3 (EFNB3), mRNA [NM_001406]
A_33_P3254606	0.00384387	9.03161	WDR62	Homo sapiens WD repeat domain 62 (WDR62), transcript variant 2, mRNA [NM_173636]
A_23_P85783	8.36715e-06	9.02869	PHGDH	Homo sapiens phosphoglycerate dehydrogenase (PHGDH), mRNA [NM_006623]
A_32_P163858	0.00652182	9.01977	SCD	Homo sapiens stearoyl-CoA desaturase (SCD), mRNA [NM_005063]
A_23_P44836	0.00694432	8.98537	NT5DC2	Homo sapiens 5'-nucleotidase domain containing 2 (NT5DC2), transcript variant 2, mRNA [NM_022908]
A_23_P108437	0.0315682	8.94922	FZD5	Homo sapiens frizzled class receptor 5 (FZD5), mRNA [NM_003468]
A_24_P262127	3.44419e-06	8.92548	RRAD	Homo sapiens RRAD, Ras related glycolysis inhibitor and calcium channel regulator (RRAD), transcript variant 2, mRNA [NM_004165]
A_24_P330303	0.000107707	8.90551	FRMD6	Homo sapiens FERM domain containing 6 (FRMD6), transcript variant 1, mRNA [NM_001042481]
A_33_P3411628	0.0423237	8.86722	CDKN2A	Homo sapiens cyclin dependent kinase inhibitor 2A (CDKN2A), transcript variant 6, mRNA [NM_001363763]
A_23_P116898	0.000129376	8.839	A2M	Homo sapiens alpha-2-macroglobulin (A2M), transcript variant 1, mRNA [NM_000014]
A_23_P111888	0.000347611	8.77132	CTHRC1	Homo sapiens collagen triple helix repeat containing 1 (CTHRC1), transcript variant 1, mRNA [NM_138455]
A_21_P0000096	2.47487e-05	8.7665	CPXM1	Homo sapiens carboxypeptidase X, M14 family member 1 (CPXM1), transcript variant 2, mRNA [NM_001184699]
A_33_P3352382	0.0190412	8.72063	ARG1	Homo sapiens arginase 1 (ARG1), transcript variant 3, mRNA [NM_001369020]
A_23_P363936	1.78098e-06	8.70171	HSPA4L	Homo sapiens heat shock protein family A (Hsp70) member 4 like (HSPA4L), transcript variant 1, mRNA [NM_014278]
A_33_P3258392	0.000628846	8.70114	EDN1	Homo sapiens endothelin 1 (EDN1), transcript variant 1, mRNA [NM_001955]
A_23_P126103	0.0147875	8.68724	CTH	Homo sapiens cystathionine gamma-lyase (CTH), transcript variant 3, mRNA [NM_001190463]
A_23_P34915	0.000100007	8.67329	ATF3	Homo sapiens activating transcription factor 3 (ATF3), transcript variant 4, mRNA [NM_001040619]
A_21_P0008579	0.00734146	8.67263	LOC101929076	Homo sapiens uncharacterized LOC101929076 (LOC101929076), long non-coding RNA [NR_120345]
A_23_P209731	9.4736e-06	8.62424	ARMC9	Homo sapiens armadillo repeat containing 9 (ARMC9), transcript variant 2, mRNA [NM_025139]
A_33_P3867534	0.0357359	8.62193	MCM10	Homo sapiens minichromosome maintenance 10 replication initiation factor (MCM10), transcript variant 1, mRNA [NM_182751]
A_32_P135348	0.00802313	8.55121	TANC1	Homo sapiens tetratricopeptide repeat, ankyrin repeat and coiled-coil containing 1 (TANC1), transcript variant 1, mRNA [NM_033394]
A_23_P23221	2.5275e-05	8.49102	GADD45A	Homo sapiens growth arrest and DNA damage inducible alpha (GADD45A), transcript variant 1, mRNA [NM_001924]
A_33_P3410925	3.19374e-05	8.45327	KLF1	Homo sapiens Kruppel like factor 1 (KLF1), mRNA [NM_006563]
A_23_P119222	0.0344539	8.44726	RETN	Homo sapiens resistin (RETN), transcript variant 1, mRNA [NM_020415]
A_23_P157809	6.37684e-06	8.44131	PTGR1	Homo sapiens prostaglandin reductase 1 (PTGR1), transcript variant 2, mRNA [NM_012212]
A_23_P134454	0.00191913	8.38285	CAV1	Homo sapiens caveolin 1 (CAV1), transcript variant 1, mRNA [NM_001753]
A_23_P397293	5.08336e-05	8.3822	LY6K	Homo sapiens lymphocyte antigen 6 family member K (LY6K), transcript variant 2, mRNA [NM_001160354]
A_33_P3376971	7.3469e-05	8.3647	CHAC1	Homo sapiens ChaC glutathione specific gamma-glutamylcyclotransferase 1 (CHAC1), transcript variant 1, mRNA [NM_024111]
A_23_P49459	8.7362e-05	8.34279	REXO5	Homo sapiens RNA exonuclease 5 (REXO5), transcript variant 1, mRNA [NM_030941]
A_23_P24444	0.0135598	8.33309	DHCR7	Homo sapiens 7-dehydrocholesterol reductase (DHCR7), transcript variant 1, mRNA [NM_001360]
A_24_P200000	0.00589086	8.31988	STEAP3	Homo sapiens STEAP3 metalloreductase (STEAP3), transcript variant 1, mRNA [NM_182915]
A_33_P3222630	0.0021037	8.31616	FBXO43	Homo sapiens F-box protein 43 (FBXO43), transcript variant 2, mRNA [NM_001029860]
A_33_P3313283	1.72506e-06	8.3013	CILP2	Homo sapiens cartilage intermediate layer protein 2 (CILP2), mRNA [NM_153221]
A_23_P122007	1.27005e-09	8.29567	C5orf30	Homo sapiens chromosome 5 open reading frame 30 (C5orf30), transcript variant 2, mRNA [NM_033211]
A_33_P3235004	1.0328e-07	8.22662	MYH10	Homo sapiens myosin heavy chain 10 (MYH10), transcript variant 1, mRNA [NM_001256012]
A_32_P196193	1.8636e-05	8.19936	PAQR9	progestin and adipoQ receptor family member 9 [Source:HGNC Symbol;Acc:HGNC:30131] [ENST00000340634]
A_23_P92441	7.3061e-06	8.18478	MAD2L1	Homo sapiens mitotic arrest deficient 2 like 1 (MAD2L1), mRNA [NM_002358]
A_23_P160159	0.00208367	8.16549	SLC2A5	Homo sapiens solute carrier family 2 member 5 (SLC2A5), transcript variant 4, mRNA [NM_001328620]
A_23_P131866	7.08383e-07	8.1525	AURKA	Homo sapiens aurora kinase A (AURKA), transcript variant 1, mRNA [NM_198433]
A_32_P222695	1.83931e-06	8.13134	ARHGEF37	Homo sapiens Rho guanine nucleotide exchange factor 37 (ARHGEF37), mRNA [NM_001001669]
A_23_P8981	0.00421591	8.13066	STAR	steroidogenic acute regulatory protein [Source:HGNC Symbol;Acc:HGNC:11359] [ENST00000520114]
A_23_P103511	0.0115925	8.11759	C1orf226	Homo sapiens chromosome 1 open reading frame 226 (C1orf226), transcript variant 2, mRNA [NM_001085375]
A_33_P3242952	3.86141e-05	8.08188	FAM72B	Homo sapiens family with sequence similarity 72 member B (FAM72B), transcript variant 1, mRNA [NM_001100910]
A_23_P26024	0.0166389	8.07065	C15orf48	Homo sapiens chromosome 15 open reading frame 48 (C15orf48), transcript variant 2, mRNA [NM_032413]
A_24_P385732	0.00083271	8.03649	SLC51A	Homo sapiens solute carrier family 51 alpha subunit (SLC51A), mRNA [NM_152672]
A_23_P146922	0.000219151	8.02974	GAS6	Homo sapiens growth arrest specific 6 (GAS6), mRNA [NM_000820]
A_24_P379820	0.00426816	8.01001	ITM2C	Homo sapiens integral membrane protein 2C (ITM2C), transcript variant 1, mRNA [NM_030926]
A_23_P146134	2.66009e-05	7.97894	DUSP26	Homo sapiens dual specificity phosphatase 26 (DUSP26), transcript variant 1, mRNA [NM_024025]
A_33_P3294917	0.0118734	7.96743	PRUNE2	Homo sapiens prune homolog 2 with BCH domain (PRUNE2), transcript variant 3, mRNA [NM_001308048]
A_33_P3390057	0.000324726	7.96613	TM4SF1	Homo sapiens transmembrane 4 L six family member 1 (TM4SF1), mRNA [NM_014220]
A_19_P00810205	2.03235e-10	7.92058		cyclin B2 pseudogene 1 [Source:HGNC Symbol;Acc:HGNC:50850] [ENST00000399411]
A_23_P218369	9.47811e-05	7.89617	CCL14	Homo sapiens C-C motif chemokine ligand 14 (CCL14), transcript variant 2, mRNA [NM_032962]
A_24_P62800	6.64259e-06	7.87957	KLHDC8A	Homo sapiens kelch domain containing 8A (KLHDC8A), transcript variant 2, mRNA [NM_018203]
A_32_P205110	0.00132462	7.87634	FOXC1	Homo sapiens forkhead box C1 (FOXC1), mRNA [NM_001453]
A_32_P95729	4.27821e-11	7.87186	FANCI	Homo sapiens FA complementation group I (FANCI), transcript variant 2, mRNA [NM_018193]
A_21_P0010257	3.05386e-05	7.85318	LOC105372817	PREDICTED: Homo sapiens uncharacterized LOC105372817 (LOC105372817), transcript variant X1, ncRNA [XR_937764]
A_23_P202837	0.00245803	7.81501	CCND1	Homo sapiens cyclin D1 (CCND1), mRNA [NM_053056]
A_33_P3279660	0.0278834	7.80539		ankyrin repeat domain 20 family member A21, pseudogene [Source:HGNC Symbol;Acc:HGNC:52329] [ENST00000611282]
A_23_P501007	0.000622993	7.79991	EFEMP1	Homo sapiens EGF containing fibulin extracellular matrix protein 1 (EFEMP1), transcript variant 2, mRNA [NM_001039348]
A_33_P3353846	0.0100713	7.79727	TSPO2	Homo sapiens translocator protein 2 (TSPO2), transcript variant 1, mRNA [NM_001010873]
A_23_P144337	1.54276e-06	7.78586	NOCT	Homo sapiens nocturnin (NOCT), mRNA [NM_012118]
A_23_P48835	0.000116063	7.73226	KIF23	Homo sapiens kinesin family member 23 (KIF23), transcript variant 1, mRNA [NM_138555]
A_23_P22352	8.49708e-06	7.73223	FRMD4A	FERM domain containing 4A [Source:HGNC Symbol;Acc:HGNC:25491] [ENST00000342409]
A_24_P265832	7.78943e-06	7.72197	SUCNR1	Homo sapiens succinate receptor 1 (SUCNR1), mRNA [NM_033050]
A_24_P192727	0.0371342	7.71049	KAZALD1	Homo sapiens Kazal type serine peptidase inhibitor domain 1 (KAZALD1), transcript variant 2, mRNA [NM_001319303]
A_23_P20743	0.0007003	7.65994	PGAP4	Homo sapiens transmembrane protein 246 (TMEM246), transcript variant 1, mRNA [NM_032342]
A_24_P191312	0.00179088	7.65678	SLC1A4	Homo sapiens solute carrier family 1 member 4 (SLC1A4), transcript variant 1, mRNA [NM_003038]
A_23_P65506	0.00681849	7.63084	SPTB	Homo sapiens spectrin beta, erythrocytic (SPTB), transcript variant 2, mRNA [NM_001355437]
A_23_P77493	6.34072e-05	7.61954	TUBB3	Homo sapiens tubulin beta 3 class III (TUBB3), transcript variant 1, mRNA [NM_006086]
A_23_P98431	8.23418e-10	7.5715	HMBS	Homo sapiens hydroxymethylbilane synthase (HMBS), transcript variant 1, mRNA [NM_000190]
A_24_P270728	0.00021158	7.5668	NUPR1	Homo sapiens nuclear protein 1, transcriptional regulator (NUPR1), transcript variant 1, mRNA [NM_001042483]
A_23_P33914	4.80959e-09	7.56579	NUP62CL	Homo sapiens nucleoporin 62 C-terminal like (NUP62CL), transcript variant 1, mRNA [NM_017681]
A_21_P0013574	0.00108489	7.5627	MTHFD1L	Homo sapiens methylenetetrahydrofolate dehydrogenase (NADP+ dependent) 1 like (MTHFD1L), transcript variant 11, mRNA [NM_001350492]
A_33_P3666817	0.000117313	7.53821	C10orf55	Homo sapiens chromosome 10 open reading frame 55 (C10orf55), transcript variant 1, long non-coding RNA [NR_160937]
A_32_P142440	0.000296239	7.53517	PCSK9	Homo sapiens proprotein convertase subtilisin/kexin type 9 (PCSK9), transcript variant 1, mRNA [NM_174936]
A_32_P200238	0.0202143	7.51542	UCA1	Homo sapiens urothelial cancer associated 1 (UCA1), long non-coding RNA [NR_015379]
A_33_P3296181	0.0453398	7.50543	CCL3L3	Homo sapiens C-C motif chemokine ligand 3 like 3 (CCL3L3), mRNA [NM_001001437]
A_23_P418083	1.95006e-08	7.50354	LCA5	Homo sapiens lebercilin LCA5 (LCA5), transcript variant 1, mRNA [NM_181714]
A_23_P158297	0.00357914	7.46359	BTNL3	butyrophilin like 3 [Source:HGNC Symbol;Acc:HGNC:1143] [ENST00000342868]
A_19_P00316238	7.36453e-08	7.42184	STMN1	Homo sapiens stathmin 1 (STMN1), transcript variant 4, mRNA [NM_001145454]
A_33_P3335522	0.00125091	7.41922	FCRL5	Homo sapiens Fc receptor like 5 (FCRL5), transcript variant 2, mRNA [NM_001195388]
A_23_P434919	0.0005993	7.41737	RAB42	Homo sapiens RAB42, member RAS oncogene family (RAB42), transcript variant 2, mRNA [NM_152304]
A_24_P166613	0.000394992	7.36842	EPDR1	Homo sapiens ependymin related 1 (EPDR1), transcript variant 1, mRNA [NM_017549]
A_24_P406754	1.94103e-05	7.36818	LOXL4	Homo sapiens lysyl oxidase like 4 (LOXL4), mRNA [NM_032211]
A_32_P151800	3.09575e-07	7.36577	FAM72D	Homo sapiens family with sequence similarity 72 member D (FAM72D), transcript variant 1, mRNA [NM_207418]
A_23_P47614	0.00287543	7.36292	PHLDA2	Homo sapiens pleckstrin homology like domain family A member 2 (PHLDA2), mRNA [NM_003311]
A_23_P58009	0.00884522	7.34506	C3orf52	Homo sapiens chromosome 3 open reading frame 52 (C3orf52), transcript variant 2, mRNA [NM_024616]
A_23_P362893	0.00590345	7.33665	TEAD1	Homo sapiens TEA domain transcription factor 1 (TEAD1), mRNA [NM_021961]
A_24_P732099	4.09018e-05	7.31508	HBBP1	Homo sapiens hemoglobin subunit beta pseudogene 1 (HBBP1), non-coding RNA [NR_001589]
A_23_P52207	0.0130936	7.3123	BAMBI	Homo sapiens BMP and activin membrane bound inhibitor (BAMBI), mRNA [NM_012342]
A_24_P176714	0.0110839	7.2839	B9D1	Homo sapiens B9 domain containing 1 (B9D1), transcript variant 5, mRNA [NM_001321215]
A_21_P0005747	0.00692834	7.27676	LOC107986898	novel transcript [ENST00000523572]
A_21_P0011413	6.83407e-07	7.26915	HBZ	hemoglobin subunit zeta [Source:HGNC Symbol;Acc:HGNC:4835] [ENST00000252951]
A_33_P3227793	2.71599e-05	7.24479	CGREF1	Homo sapiens cell growth regulator with EF-hand domain 1 (CGREF1), transcript variant 1, mRNA [NM_006569]
A_24_P157156	0.00200702	7.23373	CCDC150	Homo sapiens coiled-coil domain containing 150 (CCDC150), transcript variant 3, mRNA [NM_001353340]
A_23_P408955	3.75272e-09	7.22267	E2F2	Homo sapiens E2F transcription factor 2 (E2F2), mRNA [NM_004091]
A_23_P427747	0.00152357	7.21995	M1AP	Homo sapiens meiosis 1 associated protein (M1AP), transcript variant 1, mRNA [NM_138804]
A_32_P189204	0.00123705	7.21546	GAS2L3	Homo sapiens growth arrest specific 2 like 3 (GAS2L3), transcript variant 1, mRNA [NM_174942]
A_24_P193592	7.7043e-05	7.21493	CCNF	Homo sapiens cyclin F (CCNF), transcript variant 1, mRNA [NM_001761]
A_33_P3229032	0.00542946	7.20492	CLEC11A	C-type lectin domain containing 11A [Source:HGNC Symbol;Acc:HGNC:10576] [ENST00000617718]
A_23_P74309	0.00470947	7.18585	NOS1AP	Homo sapiens nitric oxide synthase 1 adaptor protein (NOS1AP), transcript variant 1, mRNA [NM_014697]
A_33_P3376321	1.24504e-05	7.18544	ANK1	Homo sapiens ankyrin 1 (ANK1), transcript variant 2, mRNA [NM_020477]
A_33_P3492087	0.000135457	7.17421	LOC284191	Homo sapiens uncharacterized LOC284191 (LOC284191), long non-coding RNA [NR_148948]
A_23_P206359	0.00826201	7.16822	CDH1	Homo sapiens cadherin 1 (CDH1), transcript variant 1, mRNA [NM_004360]
A_33_P3387951	1.14113e-05	7.1513	ARFGEF3	Homo sapiens ARFGEF family member 3 (ARFGEF3), mRNA [NM_020340]
A_23_P127915	0.0070655	7.15017	STK33	Homo sapiens serine/threonine kinase 33 (STK33), transcript variant 1, mRNA [NM_030906]
A_33_P3311498	0.0472218	7.13938	TRHDE-AS1	Homo sapiens TRHDE antisense RNA 1 (TRHDE-AS1), transcript variant 1, long non-coding RNA [NR_026837]
A_23_P253752	6.0316e-05	7.13153	MTFR2	Homo sapiens mitochondrial fission regulator 2 (MTFR2), transcript variant 2, mRNA [NM_138419]
A_24_P923251	0.0165227	7.09241	TGM2	Homo sapiens transglutaminase 2 (TGM2), transcript variant 2, mRNA [NM_198951]
A_23_P28953	0.0273168	7.05881	DNMT3B	Homo sapiens DNA methyltransferase 3 beta (DNMT3B), transcript variant 6, mRNA [NM_175850]
A_23_P397341	1.19306e-06	7.05647	PAQR4	Homo sapiens progestin and adipoQ receptor family member 4 (PAQR4), transcript variant 5, mRNA [NM_001324118]
A_21_P0014682	0.00318129	6.98805	TMC3-AS1	Homo sapiens TMC3 antisense RNA 1 (TMC3-AS1), long non-coding RNA [NR_120365]
A_33_P3400477	0.000372951	6.9644	STIL	Homo sapiens STIL centriolar assembly protein (STIL), transcript variant 3, mRNA [NM_001282936]
A_23_P386320	0.00455444	6.96396	MELTF	Homo sapiens melanotransferrin (MELTF), transcript variant 2, mRNA [NM_033316]
A_23_P19712	0.0290617	6.92981	GMNN	Homo sapiens geminin DNA replication inhibitor (GMNN), transcript variant 1, mRNA [NM_015895]
A_23_P37736	0.0091157	6.92081	TNFRSF17	Homo sapiens TNF receptor superfamily member 17 (TNFRSF17), mRNA [NM_001192]
A_33_P3280845	0.00150964	6.90865	THY1	Homo sapiens Thy-1 cell surface antigen (THY1), transcript variant 1, mRNA [NM_006288]
A_24_P917819	0.000436372	6.89516	ANKRD30BP2	Homo sapiens ankyrin repeat domain 30B pseudogene 2 (ANKRD30BP2), non-coding RNA [NR_026916]
A_23_P142849	0.000729316	6.8928	RND3	Homo sapiens Rho family GTPase 3 (RND3), transcript variant 2, mRNA [NM_005168]
A_21_P0012274	0.0243461	6.89274	DUXAP9	Homo sapiens double homeobox A pseudogene 9 (DUXAP9), transcript variant 2, non-coding RNA [NR_122112]
A_32_P76720	0.00697094	6.88616	NT5DC3	Homo sapiens 5'-nucleotidase domain containing 3 (NT5DC3), mRNA [NM_001031701]
A_19_P00317053	2.011e-06	6.88577		long intergenic non-protein coding RNA 2541 [Source:HGNC Symbol;Acc:HGNC:53574] [ENST00000452675]
A_33_P3342375	0.0182245	6.88452	MAGEA3	Homo sapiens MAGE family member A3 (MAGEA3), mRNA [NM_005362]
A_24_P230282	0.00101818	6.86729	VCX2	Homo sapiens variable charge X-linked 2 (VCX2), mRNA [NM_016378]
A_32_P27917	6.83016e-05	6.84407	KIF26A	Homo sapiens kinesin family member 26A (KIF26A), mRNA [NM_015656]
A_33_P3745146	0.00118451	6.83699	CADM1	Homo sapiens cell adhesion molecule 1 (CADM1), transcript variant 2, mRNA [NM_001098517]
A_33_P3383551	1.54276e-06	6.83159	SEC14L3	SEC14 like lipid binding 3 [Source:HGNC Symbol;Acc:HGNC:18655] [ENST00000403066]
A_23_P79622	1.63386e-08	6.81811	FKBP7	Homo sapiens FKBP prolyl isomerase 7 (FKBP7), transcript variant 1, mRNA [NM_181342]
A_32_P181297	0.0194403	6.78043	ST7-AS1	Homo sapiens ST7 antisense RNA 1 (ST7-AS1), long non-coding RNA [NR_002330]
A_21_P0013370	0.0105124	6.77783	LOC100506098	Homo sapiens uncharacterized LOC100506098 (LOC100506098), transcript variant 1, long non-coding RNA [NR_134567]
A_23_P21324	0.008515	6.76979	TWIST2	Homo sapiens twist family bHLH transcription factor 2 (TWIST2), transcript variant 1, mRNA [NM_001271893]
A_33_P3408762	3.78475e-06	6.75028	LMNA	Homo sapiens lamin A/C (LMNA), transcript variant 6, mRNA [NM_001282625]
A_24_P190168	3.0332e-06	6.74651	TMEM97	Homo sapiens transmembrane protein 97 (TMEM97), mRNA [NM_014573]
A_23_P211504	0.000550149	6.73717	KDELR3	Homo sapiens KDEL endoplasmic reticulum protein retention receptor 3 (KDELR3), transcript variant 2, mRNA [NM_016657]
A_33_P3322307	0.0130298	6.73301	DDX11	Homo sapiens DEAD/H-box helicase 11 (DDX11), transcript variant 5, mRNA [NM_001257145]
A_23_P18579	2.85267e-10	6.72649	PTTG2	Homo sapiens pituitary tumor-transforming 2 (PTTG2), mRNA [NM_006607]
A_23_P99452	9.33975e-11	6.71474	BRCA2	Homo sapiens BRCA2 DNA repair associated (BRCA2), mRNA [NM_000059]
A_33_P3398143	0.00657396	6.70801	ITGB2	integrin subunit beta 2 [Source:HGNC Symbol;Acc:HGNC:6155] [ENST00000397846]
A_23_P212284	0.023276	6.69266	POC1A	Homo sapiens POC1 centriolar protein A (POC1A), transcript variant 3, mRNA [NM_001161581]
A_33_P3245321	0.00178817	6.67695	CENPP	Homo sapiens centromere protein P (CENPP), transcript variant 2, mRNA [NM_001286969]
A_33_P3391339	0.00452431	6.65961	DUXAP10	double homeobox A pseudogene 10 [Source:NCBI gene;Acc:503639] [ENST00000624585]
A_23_P136909	3.45276e-06	6.64776	HMGN5	high mobility group nucleosome binding domain 5 [Source:HGNC Symbol;Acc:HGNC:8013] [ENST00000358130]
A_33_P3402611	8.36735e-05	6.64246	ANKRD20A4-ANKRD20A20P	Homo sapiens ANKRD20A4-ANKRD20A20P readthrough (ANKRD20A4-ANKRD20A20P), long non-coding RNA [NR_146419]
A_23_P20823	1.62462e-07	6.62512	WDR34	Homo sapiens WD repeat domain 34 (WDR34), mRNA [NM_052844]
A_33_P3363898	8.4766e-07	6.6208	TUBG1	Homo sapiens tubulin gamma 1 (TUBG1), mRNA [NM_001070]
A_23_P115261	0.00159767	6.6023	AGT	Homo sapiens angiotensinogen (AGT), mRNA [NM_000029]
A_23_P212617	0.0478678	6.59476	TFRC	Homo sapiens transferrin receptor (TFRC), transcript variant 1, mRNA [NM_003234]
A_24_P48057	1.10398e-05	6.58951	IRX5	Homo sapiens iroquois homeobox 5 (IRX5), transcript variant 2, mRNA [NM_001252197]
A_33_P3230254	0.00623083	6.58472	NCAPG	Homo sapiens non-SMC condensin I complex subunit G (NCAPG), transcript variant 1, mRNA [NM_022346]
A_33_P3273364	3.70216e-05	6.572	YIPF2	Homo sapiens Yip1 domain family member 2 (YIPF2), transcript variant 1, mRNA [NM_024029]
A_23_P162719	0.0371036	6.56234	DIAPH3	Homo sapiens diaphanous related formin 3 (DIAPH3), transcript variant 2, mRNA [NM_030932]
A_21_P0001188	0.0175806	6.54231	LINC01363	Homo sapiens long intergenic non-protein coding RNA 1363 (LINC01363), long non-coding RNA [NR_110811]
A_21_P0001080	0.0450282	6.53521		novel transcript [ENST00000423963]
A_23_P31073	0.0138464	6.53165	MYB	Homo sapiens MYB proto-oncogene, transcription factor (MYB), transcript variant 2, mRNA [NM_005375]
A_23_P34835	0.000207281	6.53138	LMNA	Homo sapiens lamin A/C (LMNA), transcript variant 2, mRNA [NM_005572]
A_24_P412156	0.00827143	6.52717	CXCL12	Homo sapiens C-X-C motif chemokine ligand 12 (CXCL12), transcript variant 2, mRNA [NM_000609]
A_24_P372012	0.0171938	6.52477	ICA1	Homo sapiens islet cell autoantigen 1 (ICA1), transcript variant 2, mRNA [NM_004968]
A_23_P361405	0.00119119	6.50908	HYAL3	Homo sapiens hyaluronidase 3 (HYAL3), transcript variant 1, mRNA [NM_003549]
A_24_P822704	0.00182402	6.50061	TMEM198	Homo sapiens transmembrane protein 198 (TMEM198), transcript variant 2, mRNA [NM_001005209]
A_33_P3386344	0.0462917	6.49058	FANCA	Homo sapiens FA complementation group A (FANCA), transcript variant 2, mRNA [NM_001018112]
A_33_P3233916	6.75905e-06	6.46587	SOX6	Homo sapiens SRY-box 6 (SOX6), transcript variant 6, mRNA [NM_001367873]
A_33_P3407256	4.53634e-06	6.46016	TRIP13	Homo sapiens thyroid hormone receptor interactor 13 (TRIP13), transcript variant 2, mRNA [NM_001166260]
A_33_P3276918	2.47725e-05	6.45165	PIMREG	Homo sapiens PICALM interacting mitotic regulator (PIMREG), transcript variant 2, mRNA [NM_001195228]
A_23_P416965	0.000510937	6.44491	FAM149A	Homo sapiens family with sequence similarity 149 member A (FAM149A), transcript variant 1, mRNA [NM_015398]
A_23_P132760	6.02858e-05	6.43855	TRH	Homo sapiens thyrotropin releasing hormone (TRH), mRNA [NM_007117]
A_23_P380318	9.4129e-05	6.4354	EGR4	Homo sapiens early growth response 4 (EGR4), mRNA [NM_001965]
A_21_P0000575	0.0268146	6.42553	SH3RF3-AS1	Homo sapiens SH3RF3 antisense RNA 1 (SH3RF3-AS1), long non-coding RNA [NR_029193]
A_21_P0013727	0.000794423	6.42387		Homo sapiens cDNA clone IMAGE:4668947, partial cds. [BC065763]
A_33_P3214466	0.0274941	6.4138	MESP1	Homo sapiens mesoderm posterior bHLH transcription factor 1 (MESP1), mRNA [NM_018670]
A_21_P0002466	0.00624909	6.40263	LOC105374827	PREDICTED: Homo sapiens uncharacterized LOC105374827 (LOC105374827), transcript variant X2, ncRNA [XR_940292]
A_33_P3344086	4.60651e-08	6.37659	H2AC14	Homo sapiens histone cluster 1 H2A family member j (HIST1H2AJ), mRNA [NM_021066]
A_24_P235049	0.000209949	6.37607	MTHFD1L	Homo sapiens methylenetetrahydrofolate dehydrogenase (NADP+ dependent) 1 like (MTHFD1L), transcript variant 2, mRNA [NM_015440]
A_23_P259692	0.000708638	6.37124	PSAT1	Homo sapiens phosphoserine aminotransferase 1 (PSAT1), transcript variant 1, mRNA [NM_058179]
A_33_P3262012	0.00921794	6.35335	CHPF	chondroitin polymerizing factor [Source:HGNC Symbol;Acc:HGNC:24291] [ENST00000373891]
A_23_P140450	0.00022372	6.34315	SLC27A2	Homo sapiens solute carrier family 27 member 2 (SLC27A2), transcript variant 1, mRNA [NM_003645]
A_24_P113144	0.000751638	6.32076	ATAD5	Homo sapiens ATPase family AAA domain containing 5 (ATAD5), mRNA [NM_024857]
A_23_P150768	2.97813e-05	6.31283	SLCO2B1	Homo sapiens solute carrier organic anion transporter family member 2B1 (SLCO2B1), transcript variant 2, mRNA [NM_001145211]
A_23_P87769	0.000530842	6.2949	PARPBP	Homo sapiens PARP1 binding protein (PARPBP), transcript variant 2, mRNA [NM_017915]
A_23_P121676	0.00309342	6.28932	CXXC4	Homo sapiens CXXC finger protein 4 (CXXC4), transcript variant 1, mRNA [NM_025212]
A_33_P3329769	4.52347e-06	6.26315	BEND6	Homo sapiens BEN domain containing 6 (BEND6), transcript variant 1, mRNA [NM_152731]
A_33_P3265872	0.0393879	6.26219	CDK6-AS1	Homo sapiens uncharacterized LOC101927497 (LOC101927497), transcript variant 1, long non-coding RNA [NR_110086]
A_21_P0006532	8.15055e-05	6.26103		miR222/221 cluster host gene [Source:HGNC Symbol;Acc:HGNC:49555] [ENST00000602507]
A_24_P303524	8.4481e-05	6.24175	MICALL2	Homo sapiens MICAL like 2 (MICALL2), mRNA [NM_182924]
A_24_P673063	4.12044e-09	6.23609	FABP5	Homo sapiens fatty acid binding protein 5 (FABP5), mRNA [NM_001444]
A_23_P19663	9.62125e-05	6.22556	CCN2	Homo sapiens cellular communication network factor 2 (CCN2), mRNA [NM_001901]
A_23_P46369	0.0208942	6.21298	RAB13	Homo sapiens RAB13, member RAS oncogene family (RAB13), transcript variant 2, mRNA [NM_001272038]
A_23_P121064	0.0369605	6.21007	PTX3	Homo sapiens pentraxin 3 (PTX3), mRNA [NM_002852]
A_23_P16523	8.58605e-06	6.20493	GDF15	Homo sapiens growth differentiation factor 15 (GDF15), mRNA [NM_004864]
A_24_P500422	0.00382509	6.19615	LOC730101	Homo sapiens uncharacterized LOC730101 (LOC730101), transcript variant 1, long non-coding RNA [NR_024403]
A_32_P83811	4.97789e-07	6.18705	FAM47E	Homo sapiens family with sequence similarity 47 member E (FAM47E), transcript variant 2, mRNA [NM_001242936]
A_23_P126584	3.38485e-05	6.12898	CD5L	Homo sapiens CD5 molecule like (CD5L), transcript variant 1, mRNA [NM_005894]
A_23_P401472	0.00128178	6.11483	CHRM3	Homo sapiens cholinergic receptor muscarinic 3 (CHRM3), transcript variant 2, mRNA [NM_000740]
A_33_P3320010	0.00160564	6.11169	SCML2	Homo sapiens Scm polycomb group protein like 2 (SCML2), transcript variant 1, mRNA [NM_006089]
A_23_P128698	0.00568378	6.10384	SPRY2	Homo sapiens sprouty RTK signaling antagonist 2 (SPRY2), transcript variant 1, mRNA [NM_005842]
A_23_P59877	0.000404526	6.09761	FABP5	Homo sapiens fatty acid binding protein 5 (FABP5), mRNA [NM_001444]
A_23_P211631	9.24597e-05	6.09328	FBLN1	Homo sapiens fibulin 1 (FBLN1), transcript variant D, mRNA [NM_006486]
A_33_P3318763	7.45819e-05	6.09247	CDK6-AS1	Homo sapiens uncharacterized LOC101927497 (LOC101927497), transcript variant 1, long non-coding RNA [NR_110086]
A_33_P3283636	4.90516e-06	6.09238		novel transcript, antisense to ZNF304 [ENST00000597973]
A_33_P3587376	0.00135972	6.08455	SNAR-A3	Homo sapiens small NF90 (ILF3) associated RNA A3 (SNAR-A3), small nuclear RNA [NR_024214]
A_32_P171328	3.34992e-07	6.08381	UBE2S	Homo sapiens ubiquitin conjugating enzyme E2 S (UBE2S), mRNA [NM_014501]
A_32_P185317	0.00752609	6.07671	MNX1-AS1	Homo sapiens MNX1 antisense RNA 1 (head to head) (MNX1-AS1), long non-coding RNA [NR_038835]
A_23_P114232	6.51148e-06	6.07433	PRDX4	Homo sapiens peroxiredoxin 4 (PRDX4), mRNA [NM_006406]
A_23_P487	0.00527251	6.07305	UCK2	Homo sapiens uridine-cytidine kinase 2 (UCK2), transcript variant 1, mRNA [NM_012474]
A_32_P224234	0.000986537	6.04429		Homo sapiens cDNA FLJ41456 fis, clone BRSTN2012320. [AK123450]
A_23_P134935	0.0063112	6.0378	DUSP4	Homo sapiens dual specificity phosphatase 4 (DUSP4), transcript variant 1, mRNA [NM_001394]
A_23_P116902	7.20567e-06	6.03424	ART4	Homo sapiens ADP-ribosyltransferase 4 (Dombrock blood group) (ART4), transcript variant 1, mRNA [NM_021071]
A_21_P0013101	0.000472325	6.02359		novel transcript [ENST00000455011]
A_23_P252928	0.0122855	6.01988	MAGEA12	Homo sapiens MAGE family member A12 (MAGEA12), transcript variant 3, mRNA [NM_005367]
A_23_P209200	0.00130821	6.01673	CCNE1	Homo sapiens cyclin E1 (CCNE1), transcript variant 1, mRNA [NM_001238]
A_24_P345209	0.0273733	5.99583	DYRK3	Homo sapiens dual specificity tyrosine phosphorylation regulated kinase 3 (DYRK3), transcript variant 2, mRNA [NM_001004023]
A_33_P3309491	0.0042279	5.98919	PTPRU	Homo sapiens protein tyrosine phosphatase receptor type U (PTPRU), transcript variant 3, mRNA [NM_005704]
A_23_P217178	0.00130089	5.98685	MAGEC1	Homo sapiens MAGE family member C1 (MAGEC1), mRNA [NM_005462]
A_23_P211909	0.00162545	5.98268	PLS1	Homo sapiens plastin 1 (PLS1), transcript variant 2, mRNA [NM_002670]
A_23_P318938	2.62297e-06	5.98109	TMEM52B	Homo sapiens transmembrane protein 52B (TMEM52B), transcript variant 1, mRNA [NM_153022]
A_23_P55998	0.0195592	5.96174	SLC1A5	Homo sapiens solute carrier family 1 member 5 (SLC1A5), transcript variant 1, mRNA [NM_005628]
A_19_P00806947	1.04627e-09	5.94818	PCNA	Homo sapiens proliferating cell nuclear antigen (PCNA), transcript variant 1, mRNA [NM_002592]
A_33_P3258612	2.43861e-06	5.94801	PCNA	Homo sapiens proliferating cell nuclear antigen (PCNA), transcript variant 1, mRNA [NM_002592]
A_23_P216596	0.0439185	5.94782	SVEP1	Homo sapiens sushi, von Willebrand factor type A, EGF and pentraxin domain containing 1 (SVEP1), mRNA [NM_153366]
A_24_P339429	7.30323e-05	5.94017	KCNJ12	Homo sapiens potassium voltage-gated channel subfamily J member 12 (KCNJ12), mRNA [NM_021012]
A_23_P166526	0.0286839	5.93638	RIBC2	RIB43A domain with coiled-coils 2 [Source:HGNC Symbol;Acc:HGNC:13241] [ENST00000614167]
A_32_P204676	3.00284e-09	5.9277	FABP5	Homo sapiens fatty acid binding protein 5 (FABP5), mRNA [NM_001444]
A_33_P3372099	0.0456135	5.92446	DDIT4L	Homo sapiens DNA damage inducible transcript 4 like (DDIT4L), mRNA [NM_145244]
A_23_P81898	0.0207564	5.90849	GABBR1	gamma-aminobutyric acid type B receptor subunit 1 [Source:HGNC Symbol;Acc:HGNC:4070] [ENST00000355973]
A_24_P254705	2.54384e-07	5.90816	ZNF695	Homo sapiens zinc finger protein 695 (ZNF695), transcript variant 1, mRNA [NM_020394]
A_21_P0013189	0.0329272	5.90257	DPY19L2P3	Homo sapiens DPY19L2 pseudogene 3 (DPY19L2P3), transcript variant 2, non-coding RNA [NR_036482]
A_33_P3225066	2.94053e-05	5.88665	DNAJC12	Homo sapiens DnaJ heat shock protein family (Hsp40) member C12 (DNAJC12), transcript variant 2, mRNA [NM_201262]
A_19_P00322687	0.000182744	5.88323	ERVMER34-1	Homo sapiens endogenous retrovirus group MER34 member 1, envelope (ERVMER34-1), transcript variant 1, mRNA [NM_024534]
A_24_P683011	0.0014321	5.86382	C8orf88	Homo sapiens chromosome 8 open reading frame 88 (C8orf88), transcript variant 2, mRNA [NM_001363275]
A_23_P353717	4.03771e-08	5.86379	RMI2	Homo sapiens RecQ mediated genome instability 2 (RMI2), transcript variant 1, mRNA [NM_152308]
A_23_P67847	0.0188821	5.85132	GALNT14	Homo sapiens polypeptide N-acetylgalactosaminyltransferase 14 (GALNT14), transcript variant 1, mRNA [NM_024572]
A_21_P0014497	3.04492e-06	5.84875	HSPC324	Homo sapiens uncharacterized LOC101928612 (HSPC324), long non-coding RNA [NR_135132]
A_23_P152262	0.00559741	5.84875	DPEP1	Homo sapiens dipeptidase 1 (DPEP1), transcript variant 1, mRNA [NM_004413]
A_23_P2223	5.54271e-06	5.84874	MYL6B	Homo sapiens myosin light chain 6B (MYL6B), transcript variant 2, mRNA [NM_002475]
A_23_P328323	0.0371036	5.8461	RAVER2	Homo sapiens ribonucleoprotein, PTB binding 2 (RAVER2), transcript variant 2, mRNA [NM_018211]
A_23_P202392	1.81894e-07	5.83309	SUV39H2	Homo sapiens suppressor of variegation 3-9 homolog 2 (SUV39H2), transcript variant 3, mRNA [NM_024670]
A_23_P310022	0.000995439	5.83045	KIAA1217	Homo sapiens KIAA1217 (KIAA1217), transcript variant 1, mRNA [NM_019590]
A_23_P148255	0.0291436	5.82985	MAGEA2B	Homo sapiens MAGE family member A2B (MAGEA2B), transcript variant 5, mRNA [NM_153488]
A_24_P193435	0.00173075	5.82944	TJP1	Homo sapiens tight junction protein 1 (TJP1), transcript variant 1, mRNA [NM_003257]
A_33_P3393766	0.0209962	5.82823	EPOP	elongin BC and polycomb repressive complex 2 associated protein [Source:HGNC Symbol;Acc:HGNC:34493] [ENST00000613024]
A_23_P28886	6.03741e-08	5.81988	PCNA	Homo sapiens proliferating cell nuclear antigen (PCNA), transcript variant 1, mRNA [NM_002592]
A_33_P3388501	0.0194643	5.80591	CHIT1	Homo sapiens chitinase 1 (CHIT1), transcript variant 1, mRNA [NM_003465]
A_23_P170491	5.09349e-06	5.80317	TRAIP	Homo sapiens TRAF interacting protein (TRAIP), mRNA [NM_005879]
A_23_P20022	0.0118824	5.79012	HILPDA	Homo sapiens hypoxia inducible lipid droplet associated (HILPDA), transcript variant 1, mRNA [NM_013332]
A_32_P31963	0.000602855	5.78191	LINC01485	Homo sapiens long intergenic non-protein coding RNA 1485 (LINC01485), long non-coding RNA [NR_108028]
A_23_P110802	0.00740261	5.76481	CENPH	Homo sapiens centromere protein H (CENPH), mRNA [NM_022909]
A_23_P42282	0.0208942	5.74758	C4B	Homo sapiens complement C4B (Chido blood group) (C4B), mRNA [NM_001002029]
A_33_P3423585	0.0205378	5.74169	UNC13C	Homo sapiens unc-13 homolog C (UNC13C), transcript variant 2, mRNA [NM_001329919]
A_33_P3273624	0.00131856	5.73058	HYAL3	Homo sapiens hyaluronidase 3 (HYAL3), transcript variant 1, mRNA [NM_003549]
A_24_P223384	0.000769462	5.72905	H2AC4	Homo sapiens histone cluster 1 H2A family member b (HIST1H2AB), mRNA [NM_003513]
A_23_P99515	0.00045178	5.7193	MEDAG	Homo sapiens mesenteric estrogen dependent adipogenesis (MEDAG), mRNA [NM_032849]
A_24_P84898	0.00620747	5.7142	FEN1	Homo sapiens flap structure-specific endonuclease 1 (FEN1), mRNA [NM_004111]
A_33_P3313796	0.000233639	5.70571	CCDC34	Homo sapiens coiled-coil domain containing 34 (CCDC34), transcript variant 1, mRNA [NM_030771]
A_23_P333951	0.00399143	5.70024	DNAH14	Homo sapiens dynein axonemal heavy chain 14 (DNAH14), transcript variant 3, mRNA [NM_144989]
A_32_P84728	0.00157277	5.69589	LOC105377590	Homo sapiens uncharacterized LOC105377590 (LOC105377590), long non-coding RNA [NR_133944]
A_33_P3223577	0.00142888	5.69064		Q2J851_FRASC (Q2J851) ATPases involved in chromosome partitioning-like, partial (5%) [THC2515563]
A_32_P186474	3.56298e-10	5.69015	RACGAP1	Homo sapiens Rac GTPase activating protein 1 (RACGAP1), transcript variant 1, mRNA [NM_013277]
A_21_P0014188	0.0100059	5.67896	CREB5	cAMP responsive element binding protein 5 [Source:HGNC Symbol;Acc:HGNC:16844] [ENST00000482692]
A_24_P385313	3.5552e-05	5.67372	PTPRF	Homo sapiens protein tyrosine phosphatase receptor type F (PTPRF), transcript variant 1, mRNA [NM_002840]
A_23_P307328	0.00288644	5.6691	NSD2	Homo sapiens nuclear receptor binding SET domain protein 2 (NSD2), transcript variant 8, mRNA [NM_007331]
A_23_P106617	1.92098e-05	5.6677	WFDC1	Homo sapiens WAP four-disulfide core domain 1 (WFDC1), transcript variant 1, mRNA [NM_021197]
A_23_P113351	0.000462394	5.65342	SPARCL1	Homo sapiens SPARC like 1 (SPARCL1), transcript variant 2, mRNA [NM_004684]
A_21_P0010725	6.28665e-05	5.65207		long intergenic non-protein coding RNA 2802 [Source:HGNC Symbol;Acc:HGNC:54326] [ENST00000457390]
A_23_P70127	3.56831e-07	5.64757	TMED9	transmembrane p24 trafficking protein 9 [Source:HGNC Symbol;Acc:HGNC:24878] [ENST00000513799]
A_23_P75800	0.0108044	5.64709	RAB3IL1	Homo sapiens RAB3A interacting protein like 1 (RAB3IL1), transcript variant 1, mRNA [NM_013401]
A_23_P368225	8.36735e-05	5.64701	EME1	Homo sapiens essential meiotic structure-specific endonuclease 1 (EME1), transcript variant 2, mRNA [NM_152463]
A_23_P320862	0.0154811	5.6459	C9orf43	Homo sapiens chromosome 9 open reading frame 43 (C9orf43), transcript variant 1, mRNA [NM_152786]
A_24_P141019	0.0259699	5.632	ST7	Homo sapiens suppression of tumorigenicity 7 (ST7), transcript variant 5, mRNA [NM_018412]
A_24_P280762	0.00413872	5.61741	KHDC1	Homo sapiens KH domain containing 1 (KHDC1), transcript variant 2, mRNA [NM_030568]
A_23_P7253	0.00010401	5.61626	LARP1B	Homo sapiens La ribonucleoprotein domain family member 1B (LARP1B), transcript variant 1, mRNA [NM_018078]
A_33_P3256396	1.78243e-05	5.61144	DOC2B	Homo sapiens double C2 domain beta (DOC2B), mRNA [NM_003585]
A_33_P3252196	0.0137055	5.60412	EZH2	Homo sapiens enhancer of zeste 2 polycomb repressive complex 2 subunit (EZH2), transcript variant 1, mRNA [NM_004456]
A_19_P00318559	0.0021037	5.57929	PURPL	p53 upregulated regulator of p53 levels [Source:HGNC Symbol;Acc:HGNC:48995] [ENST00000659860]
A_23_P76914	0.00377963	5.55783	SIX1	SIX homeobox 1 [Source:HGNC Symbol;Acc:HGNC:10887] [ENST00000553535]
A_21_P0014595	5.18918e-05	5.55436	ITPRIP-AS1	Homo sapiens ITPRIP antisense RNA 1 (ITPRIP-AS1), long non-coding RNA [NR_120622]
A_23_P210690	7.12205e-06	5.54077	TRIB3	Homo sapiens tribbles pseudokinase 3 (TRIB3), transcript variant 1, mRNA [NM_021158]
A_23_P399078	0.000528545	5.53278	TIMP3	Homo sapiens TIMP metallopeptidase inhibitor 3 (TIMP3), mRNA [NM_000362]
A_32_P234184	0.0188758	5.52831	HES5	Homo sapiens hes family bHLH transcription factor 5 (HES5), mRNA [NM_001010926]
A_32_P113812	3.6862e-06	5.51489		novel transcript [ENST00000425161]
A_33_P3300395	0.000893878	5.50987	CENPS	Homo sapiens centromere protein S (CENPS), transcript variant A, mRNA [NM_199294]
A_33_P3252048	4.50655e-05	5.50729	PPP1R27	Homo sapiens protein phosphatase 1 regulatory subunit 27 (PPP1R27), mRNA [NM_001007533]
A_33_P3317523	2.95965e-09	5.50645	STMN1	Homo sapiens stathmin 1 (STMN1), transcript variant 3, mRNA [NM_005563]
A_23_P114185	0.00165272	5.50048	TSPAN7	Homo sapiens tetraspanin 7 (TSPAN7), mRNA [NM_004615]
A_23_P46781	0.00233381	5.49203	ITGA8	Homo sapiens integrin subunit alpha 8 (ITGA8), transcript variant 1, mRNA [NM_003638]
A_24_P194881	0.0290977	5.48046	SHANK3	Homo sapiens SH3 and multiple ankyrin repeat domains 3 (SHANK3), mRNA [NM_033517]
A_21_P0007523	0.00961547	5.47863	DDX11-AS1	Homo sapiens DDX11 antisense RNA 1 (DDX11-AS1), long non-coding RNA [NR_038927]
A_23_P343963	4.05274e-05	5.47527	FAM83F	family with sequence similarity 83 member F [Source:HGNC Symbol;Acc:HGNC:25148] [ENST00000473717]
A_23_P206920	0.00393148	5.46998	MYH11	Homo sapiens myosin heavy chain 11 (MYH11), transcript variant SM1B, mRNA [NM_001040114]
A_33_P3360972	0.000200452	5.46499	EXOC3L4	Homo sapiens exocyst complex component 3 like 4 (EXOC3L4), mRNA [NM_001077594]
A_23_P203947	1.3025e-05	5.46201	DDX11	Homo sapiens DEAD/H-box helicase 11 (DDX11), transcript variant 1, mRNA [NM_030653]
A_23_P24129	0.00385532	5.45227	DKK1	Homo sapiens dickkopf WNT signaling pathway inhibitor 1 (DKK1), mRNA [NM_012242]
A_21_P0007713	1.86983e-05	5.44695	GIHCG	Homo sapiens GIHCG inhibitor of miR-200b/200a/429 expression (GIHCG), long non-coding RNA [NR_038269]
A_23_P110531	9.23872e-06	5.41322	FST	Homo sapiens follistatin (FST), transcript variant FST344, mRNA [NM_013409]
A_23_P329353	0.00165421	5.39931	CNRIP1	Homo sapiens cannabinoid receptor interacting protein 1 (CNRIP1), transcript variant CRIP1a, mRNA [NM_015463]
A_23_P144476	0.000159836	5.37946	SPRY1	Homo sapiens sprouty RTK signaling antagonist 1 (SPRY1), transcript variant 2, mRNA [NM_199327]
A_23_P25069	3.89389e-07	5.37756	OVOS2	Homo sapiens alpha-2-macroglobulin like 1 pseudogene (OVOS2), non-coding RNA [NR_153414]
A_23_P70398	2.44244e-07	5.37706	VEGFA	Homo sapiens vascular endothelial growth factor A (VEGFA), transcript variant 6, mRNA [NM_001025370]
A_33_P3368313	0.000892965	5.36925	MT1H	Homo sapiens metallothionein 1H (MT1H), mRNA [NM_005951]
A_33_P3229122	0.0213522	5.35428	H2BC7	Homo sapiens histone cluster 1 H2B family member f (HIST1H2BF), mRNA [NM_003522]
A_23_P354288	2.06988e-06	5.35175	FAM71A	family with sequence similarity 71 member A [Source:HGNC Symbol;Acc:HGNC:26541] [ENST00000294829]
A_21_P0011090	1.86833e-05	5.34673	OVOS2	Homo sapiens alpha-2-macroglobulin like 1 pseudogene (OVOS2), non-coding RNA [NR_153414]
A_33_P3318661	1.51507e-07	5.34014	E2F7	Homo sapiens E2F transcription factor 7 (E2F7), mRNA [NM_203394]
A_23_P167040	5.75988e-08	5.33992	PDIA5	Homo sapiens protein disulfide isomerase family A member 5 (PDIA5), transcript variant 1, mRNA [NM_006810]
A_21_P0007694	0.0204518	5.32695		RASSF8 antisense RNA 1 [Source:HGNC Symbol;Acc:HGNC:48637] [ENST00000500276]
A_33_P3403018	0.000282358	5.31378	LCE5A	Homo sapiens late cornified envelope 5A (LCE5A), mRNA [NM_178438]
A_33_P3358601	0.0139459	5.30895	IFITM10	Homo sapiens interferon induced transmembrane protein 10 (IFITM10), mRNA [NM_001170820]
A_33_P3421913	0.024852	5.30021	CADM1	Homo sapiens cell adhesion molecule 1 (CADM1), transcript variant 3, mRNA [NM_001301043]
A_23_P303718	0.0403461	5.29517	DST	Homo sapiens dystonin (DST), transcript variant 1eA, mRNA [NM_015548]
A_24_P57367	0.000617229	5.29396	AHCY	Homo sapiens adenosylhomocysteinase (AHCY), transcript variant 1, mRNA [NM_000687]
A_33_P3295523	2.86917e-07	5.29277	RAC3	Homo sapiens Rac family small GTPase 3 (RAC3), transcript variant 1, mRNA [NM_005052]
A_23_P162142	3.63666e-05	5.28865	TSKU	Homo sapiens tsukushi, small leucine rich proteoglycan (TSKU), transcript variant 1, mRNA [NM_015516]
A_23_P107247	0.00181023	5.28479	CACNA1G	Homo sapiens calcium voltage-gated channel subunit alpha1 G (CACNA1G), transcript variant 1, mRNA [NM_018896]
A_23_P393880	3.60174e-05	5.28226	ARFGEF3	Homo sapiens ARFGEF family member 3 (ARFGEF3), mRNA [NM_020340]
A_24_P168925	1.54587e-05	5.28119	CHRDL1	Homo sapiens chordin like 1 (CHRDL1), transcript variant 2, mRNA [NM_001143982]
A_23_P58031	0.000407783	5.26903	MAP3K13	Homo sapiens mitogen-activated protein kinase kinase kinase 13 (MAP3K13), transcript variant 1, mRNA [NM_004721]
A_24_P385190	5.37801e-05	5.26697	SLC4A1	Homo sapiens solute carrier family 4 member 1 (Diego blood group) (SLC4A1), mRNA [NM_000342]
A_23_P63402	1.48214e-05	5.26537	GPSM2	Homo sapiens G protein signaling modulator 2 (GPSM2), transcript variant 3, mRNA [NM_013296]
A_23_P129014	0.00140406	5.2599	EFCAB11	Homo sapiens EF-hand calcium binding domain 11 (EFCAB11), transcript variant 1, mRNA [NM_145231]
A_23_P101392	0.00108329	5.25879	TMEM38A	Homo sapiens transmembrane protein 38A (TMEM38A), mRNA [NM_024074]
A_23_P111621	0.00108382	5.25304	GTF2IRD1	Homo sapiens GTF2I repeat domain containing 1 (GTF2IRD1), transcript variant 2, mRNA [NM_005685]
A_33_P3364180	9.49183e-05	5.25246	FGD5	Homo sapiens FYVE, RhoGEF and PH domain containing 5 (FGD5), transcript variant 2, mRNA [NM_001320276]
A_24_P15621	0.0119414	5.24845	SLC6A10P	Homo sapiens solute carrier family 6 member 10, pseudogene (SLC6A10P), non-coding RNA [NR_003083]
A_33_P3404453	0.0208385	5.24587	AOX3P-AOX2P	Homo sapiens AOX3P-AOX2P readthrough, transcribed pseudogene (AOX3P-AOX2P), transcript variant B, non-coding RNA [NR_135011]
A_23_P416468	8.28367e-07	5.24297	PIF1	Homo sapiens PIF1 5'-to-3' DNA helicase (PIF1), transcript variant 2, mRNA [NM_025049]
A_24_P391230	1.71589e-05	5.24233	CYYR1	Homo sapiens cysteine and tyrosine rich 1 (CYYR1), transcript variant 2, mRNA [NM_052954]
A_33_P3301469	0.00479679	5.23943	ANKRD30BL	Homo sapiens ankyrin repeat domain 30B like (ANKRD30BL), transcript variant 3, mRNA [NM_001358416]
A_23_P124122	5.75988e-08	5.23446	PXMP2	Homo sapiens peroxisomal membrane protein 2 (PXMP2), mRNA [NM_018663]
A_23_P319423	0.0294986	5.22575	KCNK5	Homo sapiens potassium two pore domain channel subfamily K member 5 (KCNK5), mRNA [NM_003740]
A_33_P3287158	0.00149972	5.22173	NLGN4X	Homo sapiens neuroligin 4 X-linked (NLGN4X), transcript variant 2, mRNA [NM_181332]
A_24_P402690	0.00315024	5.20601	ITM2C	Homo sapiens integral membrane protein 2C (ITM2C), transcript variant 1, mRNA [NM_030926]
A_23_P12816	0.033885	5.19652	HELLS	Homo sapiens helicase, lymphoid specific (HELLS), transcript variant 1, mRNA [NM_018063]
A_23_P81859	1.60033e-06	5.19013	H2AC12	Homo sapiens histone cluster 1 H2A family member h (HIST1H2AH), mRNA [NM_080596]
A_23_P121282	0.0174435	5.1778	TMEM89	transmembrane protein 89 [Source:HGNC Symbol;Acc:HGNC:32372] [ENST00000330862]
A_23_P53891	0.0112261	5.16361	KLF5	Homo sapiens Kruppel like factor 5 (KLF5), transcript variant 1, mRNA [NM_001730]
A_24_P77904	2.4078e-05	5.16131	HOXA10	Homo sapiens homeobox A10 (HOXA10), transcript variant 1, mRNA [NM_018951]
A_33_P3216714	0.00501966	5.14484	DNAJC6	Homo sapiens DnaJ heat shock protein family (Hsp40) member C6 (DNAJC6), transcript variant 3, mRNA [NM_001256865]
A_23_P40657	9.62924e-06	5.14307	GCAT	Homo sapiens glycine C-acetyltransferase (GCAT), transcript variant 2, mRNA [NM_014291]
A_32_P137399	0.0111072	5.14116	KTN1-AS1	Homo sapiens KTN1 antisense RNA 1 (KTN1-AS1), long non-coding RNA [NR_027123]
A_23_P118392	0.0121882	5.14054	RASD1	Homo sapiens ras related dexamethasone induced 1 (RASD1), transcript variant 1, mRNA [NM_016084]
A_33_P3392698	0.0276407	5.13942	SPIN4	spindlin family member 4 [Source:HGNC Symbol;Acc:HGNC:27040] [ENST00000374884]
A_21_P0013392	0.000190981	5.13288		novel transcript [ENST00000418395]
A_23_P139500	0.00894844	5.13236	BHLHE41	Homo sapiens basic helix-loop-helix family member e41 (BHLHE41), mRNA [NM_030762]
A_23_P24884	0.00576296	5.13226	DENND2B	Homo sapiens suppression of tumorigenicity 5 (ST5), transcript variant 1, mRNA [NM_005418]
A_33_P3301219	0.036756	5.13078	LOC105379807	Homo sapiens uncharacterized LOC105379807 (LOC105379807), long non-coding RNA [NR_144466]
A_23_P71503	3.00986e-05	5.1227	RHPN1-AS1	Homo sapiens RHPN1 antisense RNA 1 (head to head) (RHPN1-AS1), long non-coding RNA [NR_026785]
A_33_P3238290	0.0100091	5.11968	RIPOR3	Homo sapiens RIPOR family member 3 (RIPOR3), transcript variant 1, mRNA [NM_080829]
A_21_P0000584	0.0144924	5.11283	VTRNA2-1	Homo sapiens vault RNA 2-1 (VTRNA2-1), vault RNA [NR_030583]
A_23_P163682	0.00380473	5.10589	RHBDF1	Homo sapiens rhomboid 5 homolog 1 (RHBDF1), mRNA [NM_022450]
A_33_P3325262	0.0436987	5.10493	SLC6A8	Homo sapiens solute carrier family 6 member 8 (SLC6A8), transcript variant 1, mRNA [NM_005629]
A_33_P3342300	0.0450819	5.09	VSX1	Homo sapiens visual system homeobox 1 (VSX1), transcript variant 4, mRNA [NM_001256272]
A_19_P00813554	0.00562994	5.08704	KTN1-AS1	Homo sapiens KTN1 antisense RNA 1 (KTN1-AS1), long non-coding RNA [NR_027123]
A_33_P3402329	0.00071602	5.06962	MIR503HG	Homo sapiens MIR503 host gene (MIR503HG), long non-coding RNA [NR_024607]
A_24_P277934	0.000576152	5.06216	COL1A2	Homo sapiens collagen type I alpha 2 chain (COL1A2), mRNA [NM_000089]
A_23_P394064	0.0195122	5.05918	CAVIN1	Homo sapiens caveolae associated protein 1 (CAVIN1), mRNA [NM_012232]
A_21_P0013457	0.0245962	5.05168	LINC01287	Homo sapiens long intergenic non-protein coding RNA 1287 (LINC01287), long non-coding RNA [NR_125776]
A_33_P3384932	0.00473454	5.05033	NUDT8	Homo sapiens nudix hydrolase 8 (NUDT8), transcript variant 1, mRNA [NM_001243750]
A_33_P3360997	9.63063e-05	5.04584	TH	Homo sapiens tyrosine hydroxylase (TH), transcript variant 1, mRNA [NM_199292]
A_19_P00322262	1.74849e-05	5.03921		long intergenic non-protein coding RNA 1013 [Source:HGNC Symbol;Acc:HGNC:48987] [ENST00000447481]
A_33_P3243337	0.000351289	5.03242	MYDGF	Homo sapiens myeloid derived growth factor (MYDGF), mRNA [NM_019107]
A_33_P3395146	6.23021e-05	5.03083	LOC646762	Homo sapiens uncharacterized LOC646762 (LOC646762), long non-coding RNA [NR_024278]
A_23_P152768	0.00350132	5.02916	TUBG1	Homo sapiens tubulin gamma 1 (TUBG1), mRNA [NM_001070]
A_23_P160460	0.0109061	5.02511	UAP1	Homo sapiens UDP-N-acetylglucosamine pyrophosphorylase 1 (UAP1), transcript variant 1, mRNA [NM_003115]
A_32_P34003	0.000135727	5.02333	FIGN	Homo sapiens fidgetin, microtubule severing factor (FIGN), transcript variant 1, mRNA [NM_018086]
A_21_P0002918	9.29478e-06	5.01945		novel transcript [ENST00000444379]
A_23_P34233	2.42834e-05	5.01687	QPRT	Homo sapiens quinolinate phosphoribosyltransferase (QPRT), transcript variant 1, mRNA [NM_014298]
A_23_P25873	2.51311e-06	5.01591	WDHD1	Homo sapiens WD repeat and HMG-box DNA binding protein 1 (WDHD1), transcript variant 1, mRNA [NM_007086]
A_33_P3384871	4.67569e-09	5.0117	FBXO5	Homo sapiens F-box protein 5 (FBXO5), transcript variant 1, mRNA [NM_012177]
A_23_P125643	1.96287e-05	5.00962	ASB9	Homo sapiens ankyrin repeat and SOCS box containing 9 (ASB9), transcript variant 4, mRNA [NM_001168531]
A_23_P85922	0.0013386	5.00175	BMP8A	Homo sapiens bone morphogenetic protein 8a (BMP8A), mRNA [NM_181809]
A_23_P216556	9.24492e-05	5.0001	EPB41L4B	Homo sapiens erythrocyte membrane protein band 4.1 like 4B (EPB41L4B), transcript variant 1, mRNA [NM_018424]
A_33_P3336562	4.5414e-07	4.99583		novel transcript [ENST00000442072]
A_33_P3356517	0.0489241	4.97262	EXOSC10-AS1	Homo sapiens EXOSC10 antisense RNA 1 (EXOSC10-AS1), transcript variant 1, long non-coding RNA [NR_135061]
A_23_P88678	1.9451e-06	4.96536	TMEM266	Homo sapiens transmembrane protein 266 (TMEM266), mRNA [NM_152335]
A_21_P0000076	8.88089e-05	4.96218	CDK1	Homo sapiens cyclin dependent kinase 1 (CDK1), transcript variant 4, mRNA [NM_001170406]
A_21_P0010216	0.000488755	4.95164		novel transcript [ENST00000423967]
A_23_P34142	0.000861954	4.93296	TCEAL9	Homo sapiens transcription elongation factor A like 9 (TCEAL9), transcript variant 1, mRNA [NM_016303]
A_23_P71480	0.00823766	4.9322	DEFB1	Homo sapiens defensin beta 1 (DEFB1), mRNA [NM_005218]
A_33_P3401621	0.00512454	4.92401	CCNB1	Homo sapiens cyclin B1 (CCNB1), transcript variant 2, mRNA [NM_001354844]
A_33_P3381328	0.0419828	4.92271	FAM201A	Homo sapiens family with sequence similarity 201 member A (FAM201A), long non-coding RNA [NR_027294]
A_33_P3283599	0.0269048	4.91954	ANKRD20A8P	Homo sapiens ankyrin repeat domain 20 family member A8, pseudogene (ANKRD20A8P), non-coding RNA [NR_003366]
A_33_P3380346	3.18266e-08	4.91914	NSD2	Homo sapiens nuclear receptor binding SET domain protein 2 (NSD2), transcript variant 10, mRNA [NM_001042424]
A_21_P0013606	0.000278398	4.91745	HMCN2	Homo sapiens hemicentin 2 (HMCN2), mRNA [NM_001291815]
A_33_P3404729	0.0419082	4.9087		Homo sapiens cDNA FLJ90701 fis, clone PLACE1007081. [AK075182]
A_24_P944299	0.0132101	4.87966	CDC42BPA	Homo sapiens CDC42 binding protein kinase alpha (CDC42BPA), transcript variant B, mRNA [NM_003607]
A_33_P3243449	0.0190902	4.87953	CD70	Homo sapiens CD70 molecule (CD70), transcript variant 1, mRNA [NM_001252]
A_21_P0011084	4.18899e-06	4.86547		Q6IE36_HUMAN (Q6IE36) Ovostatin-2 (Fragment), partial (9%) [THC2548537]
A_23_P11984	4.63666e-06	4.86191	SLC6A9	Homo sapiens solute carrier family 6 member 9 (SLC6A9), transcript variant 2, mRNA [NM_201649]
A_23_P304682	0.000380744	4.85692	EMP2	Homo sapiens epithelial membrane protein 2 (EMP2), mRNA [NM_001424]
A_32_P70927	0.00991277	4.85675	PAGE2	PAGE family member 2 [Source:HGNC Symbol;Acc:HGNC:31804] [ENST00000374968]
A_23_P60166	0.0240043	4.85505	DEPTOR	Homo sapiens DEP domain containing MTOR interacting protein (DEPTOR), transcript variant 1, mRNA [NM_022783]
A_24_P101651	0.00970935	4.8525	CSAG4	Homo sapiens CSAG family member 4 (pseudogene) (CSAG4), non-coding RNA [NR_073432]
A_23_P2181	0.00924199	4.85088	CYB5R2	Homo sapiens cytochrome b5 reductase 2 (CYB5R2), transcript variant 2, mRNA [NM_016229]
A_33_P3415913	4.84293e-08	4.84894	IRGQ	Homo sapiens immunity related GTPase Q (IRGQ), mRNA [NM_001007561]
A_23_P215341	1.40925e-06	4.84129	FKBP14	Homo sapiens FKBP prolyl isomerase 14 (FKBP14), transcript variant 1, mRNA [NM_017946]
A_23_P430658	0.00139009	4.83548	HEYL	Homo sapiens hes related family bHLH transcription factor with YRPW motif like (HEYL), mRNA [NM_014571]
A_23_P146284	0.00633108	4.82269	SQLE	Homo sapiens squalene epoxidase (SQLE), mRNA [NM_003129]
A_21_P0011087	0.015898	4.80473	LOC728715	Homo sapiens ovostatin homolog 2 (LOC728715), long non-coding RNA [NR_144634]
A_21_P0000124	0.00913196	4.79583	DENND1B	Homo sapiens DENN domain containing 1B (DENND1B), transcript variant 4, mRNA [NM_001195216]
A_33_P3359017	8.15243e-05	4.79495	CYP4F2	Homo sapiens cytochrome P450 family 4 subfamily F member 2 (CYP4F2), mRNA [NM_001082]
A_24_P274795	0.00378452	4.7929	CDCA7L	Homo sapiens cell division cycle associated 7 like (CDCA7L), transcript variant 1, mRNA [NM_018719]
A_24_P479551	0.00687446	4.78694	UBE2QL1	Homo sapiens ubiquitin conjugating enzyme E2 Q family like 1 (UBE2QL1), mRNA [NM_001145161]
A_23_P344655	3.36151e-06	4.78632		Homo sapiens cDNA FLJ36848 fis, clone ASTRO2013802. [AK094167]
A_23_P335495	6.98134e-05	4.78176	ANO7	Homo sapiens anoctamin 7 (ANO7), transcript variant NGEP-L, mRNA [NM_001001891]
A_23_P13364	0.00192379	4.77796	NUCB2	Homo sapiens nucleobindin 2 (NUCB2), transcript variant 11, mRNA [NM_001352669]
A_23_P256581	0.0102058	4.77175	PRDM13	Homo sapiens PR/SET domain 13 (PRDM13), mRNA [NM_021620]
A_21_P0000035	0.00247691	4.77134	TMEM217	Homo sapiens transmembrane protein 217 (TMEM217), transcript variant 2, mRNA [NM_001162900]
A_32_P46840	0.0204491	4.77114		novel transcript, antisense to IL17D [ENST00000610494]
A_33_P3376965	0.00110821	4.76813	CHAC1	Homo sapiens ChaC glutathione specific gamma-glutamylcyclotransferase 1 (CHAC1), transcript variant 1, mRNA [NM_024111]
A_23_P408768	0.0332755	4.76498	DOT1L	Homo sapiens DOT1 like histone lysine methyltransferase (DOT1L), mRNA [NM_032482]
A_33_P3288754	0.0229297	4.76474	C19orf48	Homo sapiens chromosome 19 open reading frame 48 (C19orf48), transcript variant 3, mRNA [NM_001290149]
A_33_P3226367	2.74357e-05	4.76173		novel transcript [ENST00000532760]
A_33_P3662685	7.85517e-05	4.75736	DEFA9P	Homo sapiens defensin alpha 9, pseudogene (DEFA9P), non-coding RNA [NR_073408]
A_21_P0014553	0.0146237	4.75624	DUXAP9	double homeobox A pseudogene 9 [Source:HGNC Symbol;Acc:HGNC:32188] [ENST00000620237]
A_23_P107412	3.94384e-07	4.75446	P4HB	Homo sapiens prolyl 4-hydroxylase subunit beta (P4HB), mRNA [NM_000918]
A_33_P3356492	0.0360964	4.74049	FAM230B	Homo sapiens family with sequence similarity 230 member B (FAM230B), long non-coding RNA [NR_108107]
A_24_P295806	0.00177334	4.72707	CHID1	Homo sapiens chitinase domain containing 1 (CHID1), transcript variant 5, mRNA [NM_001142677]
A_23_P57306	5.58697e-05	4.72532	CHAF1B	Homo sapiens chromatin assembly factor 1 subunit B (CHAF1B), mRNA [NM_005441]
A_23_P118493	4.63203e-05	4.72204	TOM1L1	Homo sapiens target of myb1 like 1 membrane trafficking protein (TOM1L1), transcript variant 1, mRNA [NM_005486]
A_21_P0001050	0.011564	4.72086	PCAT6	Homo sapiens prostate cancer associated transcript 6 (PCAT6), transcript variant 1, long non-coding RNA [NR_046325]
A_21_P0011685	5.26199e-06	4.71677	ZNF730	PREDICTED: Homo sapiens zinc finger protein 730 (ZNF730), transcript variant X2, mRNA [XM_017026115]
A_33_P3217649	5.48078e-05	4.70868	C9orf116	Homo sapiens chromosome 9 open reading frame 116 (C9orf116), transcript variant 1, mRNA [NM_001048265]
A_33_P3362933	0.029255	4.70705	GYPA	Homo sapiens glycophorin A (MNS blood group) (GYPA), transcript variant 1, mRNA [NM_002099]
A_23_P152136	0.0144361	4.70158	GINS3	Homo sapiens GINS complex subunit 3 (GINS3), transcript variant 2, mRNA [NM_022770]
A_23_P29723	0.0141241	4.69774	SGO1	Homo sapiens shugoshin 1 (SGO1), transcript variant Sgo1F, mRNA [NM_001012410]
A_33_P3409392	0.0127508	4.696	FZD6	Homo sapiens frizzled class receptor 6 (FZD6), transcript variant 1, mRNA [NM_003506]
A_32_P109683	0.00207404	4.69481	PAGE5	Homo sapiens PAGE family member 5 (PAGE5), transcript variant 1, mRNA [NM_130467]
A_23_P25615	0.00124855	4.68739	SOHLH2	Homo sapiens spermatogenesis and oogenesis specific basic helix-loop-helix 2 (SOHLH2), transcript variant 1, mRNA [NM_017826]
A_23_P65918	0.0125756	4.68207	ITPKA	Homo sapiens inositol-trisphosphate 3-kinase A (ITPKA), mRNA [NM_002220]
A_19_P00808208	4.03128e-05	4.68089	CDCA7L	Homo sapiens cell division cycle associated 7 like (CDCA7L), transcript variant 1, mRNA [NM_018719]
A_23_P57268	0.0134542	4.67776	CXADR	Homo sapiens CXADR Ig-like cell adhesion molecule (CXADR), transcript variant 1, mRNA [NM_001338]
A_24_P217848	3.22269e-09	4.67704	H2AC15	Homo sapiens histone cluster 1 H2A family member k (HIST1H2AK), mRNA [NM_003510]
A_23_P67299	0.000252662	4.67434	DOCK6	Homo sapiens dedicator of cytokinesis 6 (DOCK6), transcript variant 1, mRNA [NM_020812]
A_23_P167005	3.97148e-09	4.67152	GPR160	Homo sapiens G protein-coupled receptor 160 (GPR160), mRNA [NM_014373]
A_23_P67771	3.27638e-05	4.66993	BARD1	Homo sapiens BRCA1 associated RING domain 1 (BARD1), transcript variant 1, mRNA [NM_000465]
A_23_P31921	0.0399374	4.66864	ASS1	Homo sapiens argininosuccinate synthase 1 (ASS1), transcript variant 1, mRNA [NM_000050]
A_23_P114883	0.000208123	4.66859	FMOD	Homo sapiens fibromodulin (FMOD), transcript variant 1, mRNA [NM_002023]
A_23_P420417	0.0285979	4.66749	TLCD1	Homo sapiens TLC domain containing 1 (TLCD1), transcript variant 1, mRNA [NM_138463]
A_23_P384635	0.0267815	4.65219	DZIP1L	Homo sapiens DAZ interacting zinc finger protein 1 like (DZIP1L), transcript variant 1, mRNA [NM_173543]
A_33_P3244640	0.0472285	4.65043	GRK5	G protein-coupled receptor kinase 5 [Source:HGNC Symbol;Acc:HGNC:4544] [ENST00000369108]
A_33_P3386995	0.000105994	4.64962	TXNDC11	Homo sapiens thioredoxin domain containing 11 (TXNDC11), transcript variant 4, mRNA [NM_001324024]
A_23_P317244	0.0105019	4.64063	SPACA3	Homo sapiens sperm acrosome associated 3 (SPACA3), transcript variant 1, mRNA [NM_173847]
A_24_P296254	0.0113691	4.62991	ARHGAP11A	Homo sapiens Rho GTPase activating protein 11A (ARHGAP11A), transcript variant 1, mRNA [NM_014783]
A_23_P10291	0.000451255	4.6283	CTSE	Homo sapiens cathepsin E (CTSE), transcript variant 1, mRNA [NM_001910]
A_23_P215419	1.81853e-05	4.62807	ICA1	Homo sapiens islet cell autoantigen 1 (ICA1), transcript variant 2, mRNA [NM_004968]
A_23_P209449	0.00252126	4.62744	FZD7	Homo sapiens frizzled class receptor 7 (FZD7), mRNA [NM_003507]
A_23_P155765	9.10537e-05	4.62624	HMGB2	Homo sapiens high mobility group box 2 (HMGB2), transcript variant 2, mRNA [NM_001130688]
A_33_P3217238	0.0309891	4.62358	ATAD2	Homo sapiens ATPase family AAA domain containing 2 (ATAD2), mRNA [NM_014109]
A_23_P163227	0.00210863	4.62253	CKMT1A	Homo sapiens creatine kinase, mitochondrial 1A (CKMT1A), transcript variant 1, mRNA [NM_001015001]
A_23_P2271	8.15234e-05	4.61944	PTHLH	Homo sapiens parathyroid hormone like hormone (PTHLH), transcript variant 1, mRNA [NM_198965]
A_33_P3846177	0.0355141	4.61936	B4GALNT1	Homo sapiens beta-1,4-N-acetyl-galactosaminyltransferase 1 (B4GALNT1), transcript variant 2, mRNA [NM_001276468]
A_33_P3357949	0.00342361	4.61264	ETV1	Homo sapiens ETS variant 1 (ETV1), transcript variant 1, mRNA [NM_004956]
A_33_P3394868	5.54436e-07	4.6108	SMIM1	Homo sapiens small integral membrane protein 1 (Vel blood group) (SMIM1), transcript variant 1, mRNA [NM_001163724]
A_24_P870620	0.000826402	4.60662	PTN	Homo sapiens pleiotrophin (PTN), transcript variant 3, mRNA [NM_001321387]
A_23_P110266	0.00612587	4.60559	NDNF	Homo sapiens neuron derived neurotrophic factor (NDNF), mRNA [NM_024574]
A_23_P159227	0.0102767	4.60306	ADAM15	Homo sapiens ADAM metallopeptidase domain 15 (ADAM15), transcript variant 1, mRNA [NM_207191]
A_33_P3292525	0.00772828	4.59943	TMEM201	Homo sapiens transmembrane protein 201 (TMEM201), transcript variant 2, mRNA [NM_001010866]
A_24_P49199	3.77417e-05	4.59784	GLDN	Homo sapiens gliomedin (GLDN), transcript variant 1, mRNA [NM_181789]
A_21_P0000571	0.026706	4.59593	ADORA2A-AS1	Homo sapiens ADORA2A antisense RNA 1 (ADORA2A-AS1), transcript variant 1, long non-coding RNA [NR_028484]
A_23_P160406	0.00187985	4.5957	KCTD3	Homo sapiens potassium channel tetramerization domain containing 3 (KCTD3), transcript variant 1, mRNA [NM_016121]
A_21_P0010626	0.00684559	4.59516	PSAT1	Homo sapiens phosphoserine aminotransferase 1 (PSAT1), transcript variant 1, mRNA [NM_058179]
A_23_P43846	0.00358733	4.58604	FABP6	Homo sapiens fatty acid binding protein 6 (FABP6), transcript variant 1, mRNA [NM_001040442]
A_32_P169735	5.54271e-06	4.58484	TTC8	Homo sapiens tetratricopeptide repeat domain 8 (TTC8), transcript variant 1, mRNA [NM_144596]
A_21_P0002351	0.0399754	4.58285	lnc-AC007557.1.1-2	LNCipedia lincRNA (lnc-AC007557.1.1-2), lincRNA [lnc-AC007557.1.1-2:1]
A_23_P345692	0.00016257	4.58235	IL17D	Homo sapiens interleukin 17D (IL17D), mRNA [NM_138284]
A_23_P302672	0.000263269	4.58181	DDIT4L	Homo sapiens DNA-damage-inducible transcript 4-like, mRNA (cDNA clone MGC:9960 IMAGE:3877854), complete cds. [BC013592]
A_24_P304423	0.00136411	4.57947	IGF1	Homo sapiens insulin like growth factor 1 (IGF1), transcript variant 4, mRNA [NM_000618]
A_21_P0001109	0.00122719	4.57042		novel transcript [ENST00000429666]
A_33_P3258117	0.00265698	4.56771	HELLS	Homo sapiens helicase, lymphoid specific (HELLS), transcript variant 7, mRNA [NM_001289072]
A_32_P96036	0.00128402	4.56426	MEX3A	Homo sapiens mex-3 RNA binding family member A (MEX3A), mRNA [NM_001093725]
A_23_P76245	0.00354227	4.56202	SCN8A	Homo sapiens sodium voltage-gated channel alpha subunit 8 (SCN8A), transcript variant 1, mRNA [NM_014191]
A_23_P41424	0.0130312	4.55474	SLC39A8	Homo sapiens solute carrier family 39 member 8 (SLC39A8), transcript variant 1, mRNA [NM_022154]
A_23_P128613	0.000419107	4.54877	POGLUT2	Homo sapiens protein O-glucosyltransferase 2 (POGLUT2), transcript variant 1, mRNA [NM_024089]
A_33_P3318581	0.000600412	4.5275	PLOD2	Homo sapiens procollagen-lysine,2-oxoglutarate 5-dioxygenase 2 (PLOD2), transcript variant 1, mRNA [NM_182943]
A_23_P380526	0.0116071	4.52095	DPPA4	Homo sapiens developmental pluripotency associated 4 (DPPA4), transcript variant 1, mRNA [NM_018189]
A_23_P375165	0.0158849	4.50741	TEX19	Homo sapiens testis expressed 19 (TEX19), mRNA [NM_207459]
A_32_P211045	0.0168956	4.4995	DHFR	Homo sapiens dihydrofolate reductase (DHFR), transcript variant 1, mRNA [NM_000791]
A_23_P36397	0.000105059	4.49491	CYP27B1	Homo sapiens cytochrome P450 family 27 subfamily B member 1 (CYP27B1), mRNA [NM_000785]
A_23_P116235	0.000765722	4.49003	MDK	Homo sapiens midkine (MDK), transcript variant 1, mRNA [NM_001012334]
A_23_P432598	0.0420364	4.48477	CHMP4C	Homo sapiens charged multivesicular body protein 4C (CHMP4C), mRNA [NM_152284]
A_24_P38895	9.54141e-09	4.47885	H2AX	Homo sapiens H2A histone family member X (H2AFX), mRNA [NM_002105]
A_23_P304489	0.020142	4.47315	TAFA5	Homo sapiens TAFA chemokine like family member 5 (TAFA5), transcript variant 2, mRNA [NM_015381]
A_23_P253395	0.046674	4.46847	UNC13B	Homo sapiens unc-13 homolog B (UNC13B), transcript variant 1, mRNA [NM_006377]
A_33_P3252099	0.000220478	4.45565	ANKLE1	Homo sapiens ankyrin repeat and LEM domain containing 1 (ANKLE1), transcript variant 1, mRNA [NM_152363]
A_23_P74449	0.00265044	4.45035	HPDL	4-hydroxyphenylpyruvate dioxygenase like [Source:HGNC Symbol;Acc:HGNC:28242] [ENST00000334815]
A_23_P164057	0.00279139	4.44621	MFAP4	Homo sapiens microfibril associated protein 4 (MFAP4), transcript variant 2, mRNA [NM_002404]
A_33_P3258617	0.0211172	4.43854	PLIN2	perilipin 2 [Source:HGNC Symbol;Acc:HGNC:248] [ENST00000380464]
A_23_P313389	9.67751e-05	4.43416	UGCG	Homo sapiens UDP-glucose ceramide glucosyltransferase (UGCG), mRNA [NM_003358]
A_33_P3373573	0.0326277	4.4331		DARS antisense RNA 1 [Source:HGNC Symbol;Acc:HGNC:40170] [ENST00000444406]
A_23_P216630	0.00435193	4.42938	SLC44A1	Homo sapiens solute carrier family 44 member 1 (SLC44A1), transcript variant 1, mRNA [NM_080546]
A_23_P61466	0.00541076	4.42464	CD163L1	Homo sapiens CD163 molecule like 1 (CD163L1), transcript variant 2, mRNA [NM_174941]
A_23_P99930	0.00042554	4.42123	TIPIN	Homo sapiens TIMELESS interacting protein (TIPIN), transcript variant 1, mRNA [NM_017858]
A_21_P0013674	2.85476e-05	4.4069	ANKRD18B	Homo sapiens ankyrin repeat domain 18B (ANKRD18B), mRNA [NM_001353432]
A_21_P0000121	0.006309	4.40311	C19orf81	chromosome 19 open reading frame 81 [Source:HGNC Symbol;Acc:HGNC:40041] [ENST00000490451]
A_33_P3403399	1.45317e-06	4.4013	SLC47A1	Homo sapiens solute carrier family 47 member 1 (SLC47A1), mRNA [NM_018242]
A_33_P3378334	9.49183e-05	4.40029	SMC2	Homo sapiens structural maintenance of chromosomes 2 (SMC2), transcript variant 3, mRNA [NM_006444]
A_33_P3378880	4.98509e-05	4.3982	H4C3	histone cluster 1 H4 family member c [Source:HGNC Symbol;Acc:HGNC:4787] [ENST00000377803]
A_24_P813147	0.0335272	4.39748	TUBB8	Homo sapiens tubulin beta 8 class VIII (TUBB8), mRNA [NM_177987]
A_32_P30649	0.000837889	4.39537	ETV5	Homo sapiens ETS variant 5 (ETV5), mRNA [NM_004454]
A_21_P0000613	0.00636166	4.39424	TFAP2A-AS1	Homo sapiens TFAP2A antisense RNA 1 (TFAP2A-AS1), long non-coding RNA [NR_033910]
A_23_P93431	4.70873e-06	4.3916	AIG1	Homo sapiens androgen induced 1 (AIG1), transcript variant 2, mRNA [NM_001286587]
A_24_P246351	0.000339417	4.38222	FAM71E1	Homo sapiens family with sequence similarity 71 member E1 (FAM71E1), transcript variant 2, mRNA [NM_138411]
A_23_P143559	0.0074558	4.37514	CLTCL1	Homo sapiens clathrin heavy chain like 1 (CLTCL1), transcript variant 1, mRNA [NM_007098]
A_24_P363711	8.4726e-05	4.3728	DEFA6	Homo sapiens defensin alpha 6 (DEFA6), mRNA [NM_001926]
A_23_P50000	0.00145192	4.37265	TLCD3A	Homo sapiens TLC domain containing 3A (TLCD3A), transcript variant 1, mRNA [NM_024792]
A_23_P161297	0.00463483	4.37263	OGDHL	Homo sapiens oxoglutarate dehydrogenase like (OGDHL), transcript variant 1, mRNA [NM_018245]
A_33_P3294002	0.00284083	4.37144	A4GALT	Homo sapiens alpha 1,4-galactosyltransferase (P blood group) (A4GALT), transcript variant 1, mRNA [NM_017436]
A_21_P0010254	0.00884522	4.36989		ZNF295 antisense RNA 1 [Source:HGNC Symbol;Acc:HGNC:23130] [ENST00000669320]
A_33_P3274768	0.00363684	4.367	LOC107987004	PREDICTED: Homo sapiens coiled-coil domain-containing protein 86-like (LOC107987004), mRNA [XM_024447725]
A_23_P129221	3.45024e-08	4.35841	FAH	Homo sapiens fumarylacetoacetate hydrolase (FAH), mRNA [NM_000137]
A_19_P00801917	0.0192045	4.35438	lnc-FARS2-2	Homo sapiens cDNA clone IMAGE:4523522, partial cds. [BC036859]
A_23_P46315	3.9208e-05	4.34565	DENND2C	Homo sapiens DENN domain containing 2C (DENND2C), transcript variant 1, mRNA [NM_001256404]
A_21_P0000750	0.0262819	4.34437	MELTF-AS1	Homo sapiens MELTF antisense RNA 1 (MELTF-AS1), long non-coding RNA [NR_038285]
A_19_P00805212	0.00315024	4.34053	KHDC1	Homo sapiens KH domain containing 1 (KHDC1), transcript variant 3, non-coding RNA [NR_027005]
A_33_P3306352	0.000811405	4.33455	FAM210B	family with sequence similarity 210 member B [Source:HGNC Symbol;Acc:HGNC:16102] [ENST00000437418]
A_33_P3354001	0.046674	4.3268	CADPS2	Homo sapiens calcium dependent secretion activator 2 (CADPS2), transcript variant 14, mRNA [NM_001363399]
A_23_P46131	0.0446574	4.31739	FAM110D	Homo sapiens family with sequence similarity 110 member D (FAM110D), mRNA [NM_024869]
A_23_P149206	0.00256678	4.31102	B4GALT2	Homo sapiens beta-1,4-galactosyltransferase 2 (B4GALT2), transcript variant 2, mRNA [NM_003780]
A_33_P3254634	0.00538829	4.30864	PDIA5	Homo sapiens protein disulfide isomerase family A member 5 (PDIA5), transcript variant 1, mRNA [NM_006810]
A_33_P3398727	0.00832595	4.30549	DUXAP9	Homo sapiens double homeobox A pseudogene 9 (DUXAP9), transcript variant 1, non-coding RNA [NR_122111]
A_33_P3233489	0.000162061	4.30471		novel transcript [ENST00000422305]
A_23_P30799	1.23738e-08	4.30392	H3C7	Homo sapiens histone cluster 1 H3 family member f (HIST1H3F), mRNA [NM_021018]
A_21_P0001123	0.021787	4.29982		novel transcript [ENST00000424948]
A_33_P3287472	0.00726979	4.28991	PPP1R27	Homo sapiens protein phosphatase 1 regulatory subunit 27 (PPP1R27), mRNA [NM_001007533]
A_23_P339098	0.000194238	4.28973	SLC35F2	Homo sapiens solute carrier family 35 member F2 (SLC35F2), mRNA [NM_017515]
A_21_P0013675	0.0163376	4.28584	ANKRD18B	Homo sapiens ankyrin repeat domain 18B (ANKRD18B), mRNA [NM_001353432]
A_23_P24716	0.011914	4.28466	TMEM132A	Homo sapiens transmembrane protein 132A (TMEM132A), transcript variant 1, mRNA [NM_017870]
A_23_P94736	3.46737e-07	4.28234	ST6GALNAC4	Homo sapiens ST6 N-acetylgalactosaminide alpha-2,6-sialyltransferase 4 (ST6GALNAC4), transcript variant 1, mRNA [NM_175039]
A_21_P0000744	1.04792e-06	4.27768	GIHCG	Homo sapiens GIHCG inhibitor of miR-200b/200a/429 expression (GIHCG), long non-coding RNA [NR_038269]
A_21_P0011940	2.99402e-05	4.27709	LINC01796	Homo sapiens long intergenic non-protein coding RNA 1796 (LINC01796), long non-coding RNA [NR_135562]
A_33_P3237850	0.00999289	4.27421	DUXAP9	Homo sapiens double homeobox A pseudogene 9 (DUXAP9), transcript variant 2, non-coding RNA [NR_122112]
A_23_P10542	0.00018263	4.2654	HTRA3	Homo sapiens HtrA serine peptidase 3 (HTRA3), transcript variant 1, mRNA [NM_053044]
A_23_P166686	0.0349921	4.25762	AMOTL2	Homo sapiens angiomotin like 2 (AMOTL2), transcript variant 2, mRNA [NM_016201]
A_23_P202810	0.00582271	4.25478	OVOL1	Homo sapiens ovo like transcriptional repressor 1 (OVOL1), mRNA [NM_004561]
A_33_P3211229	0.000105433	4.25405	SLC35F2	Homo sapiens solute carrier family 35 member F2 (SLC35F2), mRNA [NM_017515]
A_33_P3416574	0.00155885	4.24553	AIG1	Homo sapiens androgen induced 1 (AIG1), transcript variant 19, mRNA [NM_001366357]
A_21_P0011435	0.0221524	4.24427	RHPN2	Homo sapiens rhophilin Rho GTPase binding protein 2 (RHPN2), mRNA [NM_033103]
A_32_P131031	0.000563032	4.23971	MACC1	MET transcriptional regulator MACC1 [Source:HGNC Symbol;Acc:HGNC:30215] [ENST00000589011]
A_21_P0012326	0.00688471	4.23723	DUXAP8	double homeobox A pseudogene 8 [Source:HGNC Symbol;Acc:HGNC:32187] [ENST00000447898]
A_21_P0014162	0.0134511	4.2355	FOXP4-AS1	Homo sapiens FOXP4 antisense RNA 1 (FOXP4-AS1), transcript variant 1, long non-coding RNA [NR_126415]
A_33_P3373364	0.00010414	4.23482	CLIC4	Homo sapiens chloride intracellular channel 4 (CLIC4), mRNA [NM_013943]
A_32_P105549	0.0071465	4.23472	ANXA8L1	Homo sapiens annexin A8 like 1 (ANXA8L1), transcript variant 1, mRNA [NM_001098845]
A_23_P370097	0.00118007	4.22671	TMEM237	Homo sapiens transmembrane protein 237 (TMEM237), transcript variant 1, mRNA [NM_001044385]
A_23_P96087	0.0169783	4.22632	H1-10	Homo sapiens H1 histone family member X (H1FX), mRNA [NM_006026]
A_32_P52018	0.0111658	4.22563	PHACTR1	Homo sapiens phosphatase and actin regulator 1 (PHACTR1), transcript variant 1, mRNA [NM_030948]
A_23_P126120	0.000354946	4.22071	CENPL	Homo sapiens centromere protein L (CENPL), transcript variant 2, mRNA [NM_033319]
A_33_P3240702	0.0380929	4.21437	RBBP8	Homo sapiens RB binding protein 8, endonuclease (RBBP8), transcript variant 1, mRNA [NM_002894]
A_33_P3335725	0.00808082	4.21388	INSR	Homo sapiens insulin receptor (INSR), transcript variant 1, mRNA [NM_000208]
A_33_P3244283	0.00502749	4.21179	CAMK2N2	Homo sapiens calcium/calmodulin dependent protein kinase II inhibitor 2 (CAMK2N2), mRNA [NM_033259]
A_23_P19084	1.50194e-09	4.21134	HNRNPAB	Homo sapiens heterogeneous nuclear ribonucleoprotein A/B (HNRNPAB), transcript variant 2, mRNA [NM_004499]
A_24_P940115	2.29464e-06	4.20633	DLC1	Homo sapiens DLC1 Rho GTPase activating protein (DLC1), transcript variant 1, mRNA [NM_182643]
A_23_P420831	0.00815194	4.2044	TRIM10	Homo sapiens tripartite motif containing 10 (TRIM10), transcript variant 2, mRNA [NM_052828]
A_24_P210829	0.00495444	4.2024	NME4	Homo sapiens NME/NM23 nucleoside diphosphate kinase 4 (NME4), transcript variant 1, mRNA [NM_005009]
A_23_P105691	0.0320708	4.19624	GPRC5D	Homo sapiens G protein-coupled receptor class C group 5 member D (GPRC5D), mRNA [NM_018654]
A_21_P0011086	5.42933e-05	4.19617	LOC728715	Homo sapiens ovostatin homolog 2 (LOC728715), long non-coding RNA [NR_144634]
A_33_P3293888	0.00260139	4.19208	AFF2	Homo sapiens AF4/FMR2 family member 2 (AFF2), transcript variant 1, mRNA [NM_002025]
A_33_P3308833	0.0112925	4.19207	C21orf58	Homo sapiens chromosome 21 open reading frame 58 (C21orf58), transcript variant 4, mRNA [NM_001286476]
A_23_P251421	0.00343935	4.18616	CDCA7	Homo sapiens cell division cycle associated 7 (CDCA7), transcript variant 1, mRNA [NM_031942]
A_33_P3220615	0.0158792	4.18463	LIN28B	Homo sapiens lin-28 homolog B (LIN28B), mRNA [NM_001004317]
A_23_P1505	0.0342659	4.18367	LRP5	Homo sapiens LDL receptor related protein 5 (LRP5), transcript variant 1, mRNA [NM_002335]
A_21_P0006095	2.47685e-05	4.1669		cancer/testis associated transcript 70 [Source:HGNC Symbol;Acc:HGNC:37195] [ENST00000665997]
A_21_P0001545	0.0171856	4.16445	LINC02609	Homo sapiens long intergenic non-protein coding RNA 2609 (LINC02609), transcript variant 1, long non-coding RNA [NR_135038]
A_32_P225854	0.0246405	4.16415	SPRED2	Homo sapiens sprouty related EVH1 domain containing 2 (SPRED2), transcript variant 1, mRNA [NM_181784]
A_23_P218126	0.0156981	4.15224		immunoglobulin heavy constant gamma 1 (G1m marker) [Source:HGNC Symbol;Acc:HGNC:5525] [ENST00000390549]
A_23_P212508	0.0193366	4.14754	TF	Homo sapiens transferrin (TF), transcript variant 1, mRNA [NM_001063]
A_33_P3235262	0.00981924	4.14645	PIP5KL1	Homo sapiens phosphatidylinositol-4-phosphate 5-kinase like 1 (PIP5KL1), transcript variant 2, mRNA [NM_173492]
A_21_P0000069	0.0271501	4.14368	VEPH1	Homo sapiens ventricular zone expressed PH domain containing 1 (VEPH1), transcript variant 4, mRNA [NM_001167915]
A_33_P3416563	0.00414579	4.14074	AIG1	Homo sapiens androgen induced 1 (AIG1), transcript variant 2, mRNA [NM_001286587]
A_23_P36795	0.00513552	4.13709	SYT1	Homo sapiens synaptotagmin 1 (SYT1), transcript variant 1, mRNA [NM_005639]
A_21_P0000091	8.84386e-06	4.1299	LRRC34	leucine rich repeat containing 34 [Source:HGNC Symbol;Acc:HGNC:28408] [ENST00000524327]
A_21_P0011129	0.0354031	4.12728	TPTE2P6	Homo sapiens transmembrane phosphoinositide 3-phosphatase and tensin homolog 2 pseudogene 6 (TPTE2P6), non-coding RNA [NR_002815]
A_23_P44724	0.000330598	4.12654	CSRP2	Homo sapiens cysteine and glycine rich protein 2 (CSRP2), transcript variant 1, mRNA [NM_001321]
A_23_P257743	0.0035447	4.12189	SHB	Homo sapiens SH2 domain containing adaptor protein B (SHB), mRNA [NM_003028]
A_23_P115161	2.02437e-05	4.12131	ACKR1	Homo sapiens atypical chemokine receptor 1 (Duffy blood group) (ACKR1), transcript variant 2, mRNA [NM_002036]
A_23_P6344	0.000334574	4.11376	SDF2L1	Homo sapiens stromal cell derived factor 2 like 1 (SDF2L1), mRNA [NM_022044]
A_23_P18196	4.90516e-06	4.11108	RFC4	Homo sapiens replication factor C subunit 4 (RFC4), transcript variant 1, mRNA [NM_002916]
A_23_P105592	0.00392654	4.10576	MVK	Homo sapiens mevalonate kinase (MVK), transcript variant 2, mRNA [NM_001114185]
A_23_P124742	0.000685986	4.10406	CHKA	Homo sapiens choline kinase alpha (CHKA), transcript variant 1, mRNA [NM_001277]
A_23_P155688	0.0175525	4.09904	SPINK2	Homo sapiens serine peptidase inhibitor, Kazal type 2 (SPINK2), transcript variant 2, mRNA [NM_021114]
A_23_P131215	0.00914333	4.09512	CRYGD	Homo sapiens crystallin gamma D (CRYGD), mRNA [NM_006891]
A_23_P84929	0.0016336	4.0903	SLC38A5	Homo sapiens solute carrier family 38 member 5 (SLC38A5), mRNA [NM_033518]
A_24_P565556	0.000210498	4.08996	ALG1	Homo sapiens ALG1 chitobiosyldiphosphodolichol beta-mannosyltransferase (ALG1), transcript variant 1, mRNA [NM_019109]
A_23_P96291	0.0285979	4.08211	MAGEA1	Homo sapiens MAGE family member A1 (MAGEA1), mRNA [NM_004988]
A_23_P381505	2.39322e-06	4.07581	VWDE	Homo sapiens von Willebrand factor D and EGF domains (VWDE), transcript variant 2, mRNA [NM_001346972]
A_23_P395374	2.55346e-07	4.07411	H4C4	Homo sapiens histone cluster 1 H4 family member d (HIST1H4D), mRNA [NM_003539]
A_24_P333663	0.036303	4.06218	MAPK6	Homo sapiens mitogen-activated protein kinase 6 (MAPK6), mRNA [NM_002748]
A_23_P54996	0.000350754	4.05742	TEX14	Homo sapiens testis expressed 14, intercellular bridge forming factor (TEX14), transcript variant 1, mRNA [NM_198393]
A_33_P3389394	0.0137822	4.05681	RPPH1	Homo sapiens ribonuclease P RNA component H1 (RPPH1), RNase P RNA [NR_002312]
A_23_P424561	0.00752269	4.05533	RHOV	Homo sapiens ras homolog family member V (RHOV), mRNA [NM_133639]
A_21_P0002740	0.000449002	4.05417	PRKAR2A-AS1	Homo sapiens PRKAR2A antisense RNA 1 (PRKAR2A-AS1), transcript variant 1, long non-coding RNA [NR_109996]
A_33_P3416668	0.0090932	4.05319	VWA1	Homo sapiens von Willebrand factor A domain containing 1 (VWA1), transcript variant 1, mRNA [NM_022834]
A_23_P110276	0.0166076	4.05192	AFAP1-AS1	Homo sapiens AFAP1 antisense RNA 1 (AFAP1-AS1), long non-coding RNA [NR_026892]
A_24_P217834	2.40707e-09	4.04459	H3C4	Homo sapiens histone cluster 1 H3 family member d (HIST1H3D), mRNA [NM_003530]
A_21_P0011089	6.41742e-06	4.04365	OVOS	Homo sapiens alpha-2-macroglobulin like 1 pseudogene (OVOS), non-coding RNA [NR_153413]
A_33_P3421571	0.011954	4.04144	RAPH1	Homo sapiens Ras association (RalGDS/AF-6) and pleckstrin homology domains 1 (RAPH1), transcript variant 1, mRNA [NM_213589]
A_33_P3341499	0.00397672	4.03944	WNT5A	Homo sapiens Wnt family member 5A (WNT5A), transcript variant 1, mRNA [NM_003392]
A_24_P205045	0.00726979	4.02948	ERC2	Homo sapiens ELKS/RAB6-interacting/CAST family member 2 (ERC2), transcript variant 1, mRNA [NM_015576]
A_21_P0014224	0.0199252	4.02699	LOC101929759	novel transcript, antisense to SLCO5A1 [ENST00000528800]
A_23_P125977	0.0252867	4.02154	C1QC	Homo sapiens complement C1q C chain (C1QC), transcript variant 2, mRNA [NM_172369]
A_21_P0012044	0.000115748	4.01295	CT75	cancer/testis associated transcript 75 [Source:HGNC Symbol;Acc:HGNC:37174] [ENST00000439237]
A_21_P0008604	0.00193169	4.01198	LINC02248	long intergenic non-protein coding RNA 2248 [Source:HGNC Symbol;Acc:HGNC:53147] [ENST00000658140]
A_21_P0014928	0.0130362	4.01177	DUXAP9	Homo sapiens double homeobox A pseudogene 9 (DUXAP9), transcript variant 2, non-coding RNA [NR_122112]
A_23_P110403	0.0259509	4.01076	PDLIM3	Homo sapiens PDZ and LIM domain 3 (PDLIM3), transcript variant 1, mRNA [NM_014476]
A_23_P24515	0.00251967	4.0094	ACAT1	Homo sapiens acetyl-CoA acetyltransferase 1 (ACAT1), mRNA [NM_000019]
A_33_P3340040	4.64391e-05	4.00923	GINS4	Homo sapiens GINS complex subunit 4 (GINS4), mRNA [NM_032336]
A_19_P00318587	0.014746	4.00746	LINC01023	Homo sapiens long intergenic non-protein coding RNA 1023 (LINC01023), long non-coding RNA [NR_046368]
A_23_P501754	0.00869707	4.00582	CSF3	Homo sapiens colony stimulating factor 3 (CSF3), transcript variant 1, mRNA [NM_000759]
A_33_P3325758	1.81061e-06	3.99792		sphingomyelin phosphodiesterase 5 [Source:HGNC Symbol;Acc:HGNC:52275] [ENST00000639008]
A_33_P3416568	0.00440411	3.99286	AIG1	androgen induced 1 [Source:HGNC Symbol;Acc:HGNC:21607] [ENST00000367596]
A_23_P155711	4.46944e-07	3.99203	NEIL3	Homo sapiens nei like DNA glycosylase 3 (NEIL3), mRNA [NM_018248]
A_23_P86100	0.00243109	3.99015	KLHDC9	Homo sapiens kelch domain containing 9 (KLHDC9), transcript variant 2, mRNA [NM_001007255]
A_24_P147765	1.90138e-05	3.98722	FOXRED2	Homo sapiens FAD dependent oxidoreductase domain containing 2 (FOXRED2), transcript variant 1, mRNA [NM_024955]
A_32_P108655	0.000341965	3.9868	AK4	Homo sapiens adenylate kinase 4 (AK4), transcript variant 1, mRNA [NM_001005353]
A_33_P3247175	0.000147982	3.98635	C4orf47	Homo sapiens chromosome 4 open reading frame 47 (C4orf47), transcript variant 1, mRNA [NM_001114357]
A_32_P210642	0.0214688	3.97749	EGFL7	Homo sapiens EGF like domain multiple 7 (EGFL7), transcript variant 2, mRNA [NM_201446]
A_21_P0014312	0.0122398	3.97654	SNHG19	Homo sapiens small nucleolar RNA host gene 19 (SNHG19), long non-coding RNA [NR_132114]
A_23_P389250	0.0409509	3.97601	SMCO2	Homo sapiens single-pass membrane protein with coiled-coil domains 2 (SMCO2), mRNA [NM_001145010]
A_33_P3221313	2.011e-06	3.97499	CENPI	Homo sapiens centromere protein I (CENPI), transcript variant 1, mRNA [NM_006733]
A_33_P3273020	4.20481e-06	3.9681	LOC114841035	Homo sapiens Uncharacterized protein LOC114841035 (LOC114841035), mRNA [NM_001370414]
A_23_P48175	0.00304205	3.95761	TMEM106C	Homo sapiens transmembrane protein 106C (TMEM106C), transcript variant 2, mRNA [NM_024056]
A_23_P87351	2.23426e-09	3.95496	RRM1	Homo sapiens ribonucleotide reductase catalytic subunit M1 (RRM1), transcript variant 1, mRNA [NM_001033]
A_33_P3410806	0.000208123	3.95126	CLDN10	Homo sapiens claudin 10 (CLDN10), transcript variant a, mRNA [NM_182848]
A_33_P3290567	0.00445374	3.95098	WEE1	Homo sapiens WEE1 G2 checkpoint kinase (WEE1), transcript variant 2, mRNA [NM_001143976]
A_33_P3280094	0.00691546	3.94905	LRFN4	Homo sapiens leucine rich repeat and fibronectin type III domain containing 4 (LRFN4), transcript variant 1, mRNA [NM_024036]
A_23_P125505	0.0224278	3.94571	PPEF1	Homo sapiens protein phosphatase with EF-hand domain 1 (PPEF1), transcript variant 1, mRNA [NM_006240]
A_33_P3403117	0.0418735	3.94162	NR2F1	Homo sapiens nuclear receptor subfamily 2 group F member 1 (NR2F1), mRNA [NM_005654]
A_33_P3242548	0.000672096	3.93409	PRDM5	Homo sapiens PR/SET domain 5 (PRDM5), transcript variant 3, mRNA [NM_001300824]
A_23_P62607	0.00253002	3.92933	IL22RA1	Homo sapiens interleukin 22 receptor subunit alpha 1 (IL22RA1), mRNA [NM_021258]
A_23_P19134	0.00689957	3.92518	ADGRV1	Homo sapiens adhesion G protein-coupled receptor V1 (ADGRV1), transcript variant 1, mRNA [NM_032119]
A_23_P215735	1.3584e-06	3.92203	ST7	Homo sapiens suppression of tumorigenicity 7 (ST7), transcript variant 5, mRNA [NM_018412]
A_21_P0014114	0.00664472	3.92019	GATA2-AS1	Homo sapiens GATA2 antisense RNA 1 (GATA2-AS1), long non-coding RNA [NR_125398]
A_24_P188071	0.00113518	3.91813	TUBA1C	Homo sapiens tubulin alpha 1c (TUBA1C), transcript variant 5, mRNA [NM_032704]
A_33_P3373358	0.0406053	3.91705	GJC1	Homo sapiens gap junction protein gamma 1 (GJC1), transcript variant 1, mRNA [NM_005497]
A_33_P3233580	0.0219797	3.91593	KIAA1217	Homo sapiens KIAA1217 (KIAA1217), transcript variant 6, mRNA [NM_001282769]
A_23_P203949	0.00384586	3.91272	DDX11	Homo sapiens DEAD/H-box helicase 11 (DDX11), transcript variant 1, mRNA [NM_030653]
A_21_P0006024	1.35502e-05	3.90737		novel transcript [ENST00000443163]
A_33_P3394933	0.0159101	3.9037	P4HA2	Homo sapiens prolyl 4-hydroxylase subunit alpha 2 (P4HA2), transcript variant 10, mRNA [NM_001365681]
A_21_P0007073	0.0120403	3.89824		oligodendrocyte maturation-associated long intergenic non-coding RNA [Source:HGNC Symbol;Acc:HGNC:28060] [ENST00000665022]
A_24_P272515	0.000563857	3.89663		fatty acid binding protein 5 pseudogene 10 [Source:HGNC Symbol;Acc:HGNC:31066] [ENST00000435729]
A_23_P7976	0.0425345	3.89018	H1-4	Homo sapiens histone cluster 1 H1 family member e (HIST1H1E), mRNA [NM_005321]
A_21_P0010069	0.00633779	3.88929		novel transcript [ENST00000661583]
A_24_P8371	0.0331643	3.88663	SPNS2	Homo sapiens sphingolipid transporter 2 (SPNS2), mRNA [NM_001124758]
A_21_P0009397	0.0237823	3.88356	LOC101928674	Homo sapiens uncharacterized LOC101928674 (LOC101928674), transcript variant 1, long non-coding RNA [NR_110845]
A_33_P3316878	0.000373667	3.88159	CHPF	Homo sapiens chondroitin polymerizing factor (CHPF), transcript variant 1, mRNA [NM_024536]
A_33_P3420862	0.0325645	3.87725	PAGE5	Homo sapiens PAGE family member 5 (PAGE5), transcript variant 1, mRNA [NM_130467]
A_23_P114670	0.0176518	3.87301	ARHGEF16	Homo sapiens Rho guanine nucleotide exchange factor 16 (ARHGEF16), mRNA [NM_014448]
A_19_P00326865	2.27517e-05	3.86937	KHDC1	Homo sapiens KH domain containing 1 (KHDC1), transcript variant 3, non-coding RNA [NR_027005]
A_33_P3214446	0.00304498	3.86409	RFC3	Homo sapiens replication factor C subunit 3 (RFC3), transcript variant 2, mRNA [NM_181558]
A_23_P136246	0.0128304	3.85814	COX7B2	Homo sapiens cytochrome c oxidase subunit 7B2 (COX7B2), mRNA [NM_130902]
A_33_P3224495	0.00173652	3.85757	KCNQ5-IT1	Homo sapiens KCNQ5 intronic transcript 1 (KCNQ5-IT1), long non-coding RNA [NR_120503]
A_32_P404549	0.000884854	3.85556	CCDC39	Homo sapiens coiled-coil domain containing 39 (CCDC39), mRNA [NM_181426]
A_23_P155596	0.00457265	3.85535	FMO3	Homo sapiens flavin containing dimethylaniline monoxygenase 3 (FMO3), transcript variant 2, mRNA [NM_001002294]
A_21_P0002731	0.0113563	3.84821	LINC01980	Homo sapiens long intergenic non-protein coding RNA 1980 (LINC01980), long non-coding RNA [NR_146630]
A_33_P3282988	0.00123704	3.83677		novel transcript, antisense to WDR90 [ENST00000573609]
A_21_P0000627	0.00630333	3.83389	LINC00582	Homo sapiens long intergenic non-protein coding RNA 582 (LINC00582), long non-coding RNA [NR_034037]
A_24_P358146	0.0148404	3.83176		novel pseudogene [ENST00000382990]
A_33_P3410484	0.000650115	3.83158	SLC13A3	Homo sapiens solute carrier family 13 member 3 (SLC13A3), transcript variant 3, mRNA [NM_001193339]
A_33_P3296119	1.14091e-06	3.8303	CCDC169	Homo sapiens coiled-coil domain containing 169 (CCDC169), transcript variant 7, mRNA [NM_001198908]
A_24_P343095	0.0298923	3.82977	DHFR	Homo sapiens dihydrofolate reductase (DHFR), transcript variant 1, mRNA [NM_000791]
A_23_P258887	0.00162875	3.82939	ALDH1L1	Homo sapiens aldehyde dehydrogenase 1 family member L1 (ALDH1L1), transcript variant 2, mRNA [NM_012190]
A_32_P103695	0.00294582	3.82398	FAM92A	Homo sapiens family with sequence similarity 92 member A (FAM92A), transcript variant 2, mRNA [NM_001283034]
A_24_P356916	0.00471387	3.82226	SLC13A3	Homo sapiens solute carrier family 13 member 3 (SLC13A3), transcript variant 2, mRNA [NM_001011554]
A_23_P211428	0.023814	3.82223	SMTN	Homo sapiens smoothelin (SMTN), transcript variant 2, mRNA [NM_134269]
A_32_P118397	0.0325216	3.82209	HEPACAM2	Homo sapiens HEPACAM family member 2 (HEPACAM2), transcript variant 3, mRNA [NM_001288804]
A_23_P70307	0.00610713	3.8216	SMOC2	Homo sapiens SPARC related modular calcium binding 2 (SMOC2), transcript variant 1, mRNA [NM_022138]
A_33_P3416366	3.31936e-05	3.8213	CHAF1A	Homo sapiens chromatin assembly factor 1 subunit A (CHAF1A), mRNA [NM_005483]
A_23_P71146	0.0471301	3.81803	POLD2	Homo sapiens DNA polymerase delta 2, accessory subunit (POLD2), transcript variant 2, mRNA [NM_006230]
A_33_P3260575	0.0404024	3.81538	CERCAM	Homo sapiens cerebral endothelial cell adhesion molecule (CERCAM), transcript variant 1, mRNA [NM_016174]
A_23_P421436	3.4891e-06	3.81519	ADD2	Homo sapiens adducin 2 (ADD2), transcript variant 4, mRNA [NM_017488]
A_32_P210572	0.00297883	3.81085	C1orf53	Homo sapiens chromosome 1 open reading frame 53 (C1orf53), mRNA [NM_001024594]
A_23_P47565	0.0268781	3.80571	LDHA	Homo sapiens lactate dehydrogenase A (LDHA), transcript variant 1, mRNA [NM_005566]
A_33_P3318796	0.039485	3.80252	FSTL3	Homo sapiens follistatin like 3 (FSTL3), mRNA [NM_005860]
A_23_P216355	6.26732e-06	3.80143	TONSL	Homo sapiens tonsoku like, DNA repair protein (TONSL), mRNA [NM_013432]
A_32_P203528	0.0444578	3.79903	SYCE2	synaptonemal complex central element protein 2 [Source:HGNC Symbol;Acc:HGNC:27411] [ENST00000293695]
A_24_P261929	0.00646759	3.79901	IFI27L1	Homo sapiens interferon alpha inducible protein 27 like 1 (IFI27L1), transcript variant 2, mRNA [NM_206949]
A_24_P134356	0.00173075	3.79487	BTBD3	Homo sapiens BTB domain containing 3 (BTBD3), transcript variant 1, mRNA [NM_014962]
A_24_P100517	0.00230459	3.79336	SAPCD2	Homo sapiens suppressor APC domain containing 2 (SAPCD2), mRNA [NM_178448]
A_33_P3268910	4.94421e-07	3.79244	SPRY1	Homo sapiens sprouty RTK signaling antagonist 1 (SPRY1), transcript variant 1, mRNA [NM_001258038]
A_23_P259172	1.19306e-06	3.78536	SSR4	Homo sapiens signal sequence receptor subunit 4 (SSR4), transcript variant 3, mRNA [NM_001204527]
A_33_P3348011	0.00031484	3.78227	TOB2P1	Homo sapiens transducer of ERBB2, 2 pseudogene 1 (TOB2P1), non-coding RNA [NR_002936]
A_21_P0000747	0.000148937	3.78145	LUARIS	Homo sapiens lncRNA upregulator of antiviral response interferon signaling (LUARIS), long non-coding RNA [NR_038276]
A_33_P3236703	5.94635e-06	3.78124	ANKRD18B	Homo sapiens ankyrin repeat domain 18B (ANKRD18B), mRNA [NM_001353432]
A_23_P81912	0.000846126	3.77648	TUBB	Homo sapiens tubulin beta class I (TUBB), transcript variant 2, mRNA [NM_178014]
A_33_P3387861	0.000712673	3.77646	CENPN	Homo sapiens centromere protein N (CENPN), transcript variant 2, mRNA [NM_001100624]
A_21_P0011085	0.0200147	3.77528	LOC728715	Homo sapiens ovostatin homolog 2 (LOC728715), long non-coding RNA [NR_144634]
A_33_P3335525	0.011153	3.77471	FCRL5	Fc receptor like 5 [Source:HGNC Symbol;Acc:HGNC:18508] [ENST00000368189]
A_21_P0011999	0.0366648	3.77081	LINC00570	Homo sapiens long intergenic non-protein coding RNA 570 (LINC00570), long non-coding RNA [NR_047499]
A_33_P3410836	0.00910387	3.76772	H4C4	Homo sapiens histone cluster 1 H4 family member d (HIST1H4D), mRNA [NM_003539]
A_33_P3278313	0.0390177	3.76756	MSRB3	Homo sapiens methionine sulfoxide reductase B3 (MSRB3), transcript variant 3, mRNA [NM_001193460]
A_23_P91512	0.00425157	3.76736	CLDN14	Homo sapiens claudin 14 (CLDN14), transcript variant 1, mRNA [NM_144492]
A_23_P36905	1.6182e-05	3.76485	MLNR	Homo sapiens motilin receptor (MLNR), mRNA [NM_001507]
A_19_P00320067	3.17822e-05	3.75741	LINC02593	Homo sapiens long intergenic non-protein coding RNA 2593 (LINC02593), transcript variant 1, long non-coding RNA [NR_026874]
A_19_P00318495	0.000625725	3.75471	LINC00467	Homo sapiens long intergenic non-protein coding RNA 467 (LINC00467), long non-coding RNA [NR_026761]
A_24_P363408	0.00196522	3.75333	HEY2	Homo sapiens hes related family bHLH transcription factor with YRPW motif 2 (HEY2), mRNA [NM_012259]
A_23_P24997	1.48945e-05	3.75051	CDK4	Homo sapiens cyclin dependent kinase 4 (CDK4), mRNA [NM_000075]
A_33_P3276693	0.00110821	3.74684	PGF	Homo sapiens placental growth factor (PGF), transcript variant 1, mRNA [NM_002632]
A_23_P148057	1.45226e-08	3.74628	ZDHHC9	Homo sapiens zinc finger DHHC-type containing 9 (ZDHHC9), transcript variant 1, mRNA [NM_016032]
A_23_P42331	2.10094e-09	3.73923	HMGA1	Homo sapiens high mobility group AT-hook 1 (HMGA1), transcript variant 3, mRNA [NM_145901]
A_23_P137573	0.0269652	3.73884	LEFTY2	Homo sapiens left-right determination factor 2 (LEFTY2), transcript variant 1, mRNA [NM_003240]
A_32_P34444	0.0106284	3.7279	FHOD3	Homo sapiens formin homology 2 domain containing 3 (FHOD3), transcript variant 1, mRNA [NM_025135]
A_23_P66948	0.0430576	3.71598	GAREM1	Homo sapiens GRB2 associated regulator of MAPK1 subtype 1 (GAREM1), transcript variant 2, mRNA [NM_022751]
A_23_P3204	0.0295733	3.71594	MAPK6	Homo sapiens mitogen-activated protein kinase 6 (MAPK6), mRNA [NM_002748]
A_32_P133840	0.00186153	3.71057	TMCC2	Homo sapiens transmembrane and coiled-coil domain family 2 (TMCC2), transcript variant 1, mRNA [NM_014858]
A_23_P70480	9.27691e-05	3.70979	H4C13	Homo sapiens histone cluster 1 H4 family member l (HIST1H4L), mRNA [NM_003546]
A_32_P215318	0.00113858	3.70868	ACACA	Homo sapiens acetyl-CoA carboxylase alpha (ACACA), transcript variant 2, mRNA [NM_198839]
A_21_P0003813	0.0257429	3.70678	LINC02362	Homo sapiens long intergenic non-protein coding RNA 2362 (LINC02362), transcript variant 1, long non-coding RNA [NR_125933]
A_23_P94030	0.0254382	3.70395	LAMB1	Homo sapiens laminin subunit beta 1 (LAMB1), mRNA [NM_002291]
A_19_P00319028	6.77035e-05	3.70309	RFX8	Homo sapiens RFX family member 8, lacking RFX DNA binding domain (RFX8), transcript variant 4, mRNA [NM_001367510]
A_32_P87531	0.00924199	3.7008	DNAH14	Homo sapiens dynein axonemal heavy chain 14 (DNAH14), transcript variant 6, mRNA [NM_001367481]
A_23_P27013	0.0165665	3.70065	HOXB9	Homo sapiens homeobox B9 (HOXB9), mRNA [NM_024017]
A_21_P0012174	0.0024647	3.69975		glyceraldehyde-3-phosphate dehydrogenase pseudogene 14 [Source:HGNC Symbol;Acc:HGNC:4160] [ENST00000450472]
A_23_P384517	4.48695e-06	3.69601	GYG1	Homo sapiens glycogenin 1 (GYG1), transcript variant 1, mRNA [NM_004130]
A_33_P3316835	0.0467554	3.69422	ZGRF1	zinc finger GRF-type containing 1 [Source:HGNC Symbol;Acc:HGNC:25654] [ENST00000264370]
A_23_P431179	9.79329e-06	3.68976	H4C1	Homo sapiens histone cluster 1 H4 family member a (HIST1H4A), mRNA [NM_003538]
A_23_P16798	0.00354401	3.68972	PFN4	profilin family member 4 [Source:HGNC Symbol;Acc:HGNC:31103] [ENST00000465360]
A_33_P3590259	0.00230913	3.68608	CXCL14	Homo sapiens C-X-C motif chemokine ligand 14 (CXCL14), mRNA [NM_004887]
A_23_P100764	2.01484e-05	3.67848	SLC25A39	Homo sapiens solute carrier family 25 member 39 (SLC25A39), transcript variant 2, mRNA [NM_016016]
A_24_P141214	0.0430475	3.67118	STOM	Homo sapiens stomatin (STOM), transcript variant 2, mRNA [NM_198194]
A_23_P214821	0.0437062	3.67058	EDN1	Homo sapiens endothelin 1 (EDN1), transcript variant 1, mRNA [NM_001955]
A_23_P141730	0.00128436	3.66928	DSG2	Homo sapiens desmoglein 2 (DSG2), mRNA [NM_001943]
A_33_P3384452	0.0436769	3.66599	TFDP1	Homo sapiens transcription factor Dp-1 (TFDP1), transcript variant 1, mRNA [NM_007111]
A_24_P49190	0.0213058	3.66406	C17orf58	Homo sapiens chromosome 17 open reading frame 58 (C17orf58), transcript variant 1, mRNA [NM_181655]
A_21_P0014544	0.0010329	3.66324	LOC100507437	Homo sapiens uncharacterized LOC100507437 (LOC100507437), transcript variant 1, long non-coding RNA [NR_125384]
A_23_P352799	0.000374279	3.66243	NPW	Homo sapiens neuropeptide W (NPW), mRNA [NM_001099456]
A_33_P3250015	0.000196501	3.66214		melanoma antigen (LOC51152) pseudogene [ENST00000420308]
A_23_P30567	0.0212227	3.65822	CRHBP	Homo sapiens corticotropin releasing hormone binding protein (CRHBP), mRNA [NM_001882]
A_32_P199301	8.34236e-06	3.65759	TFDP1	Homo sapiens transcription factor Dp-1 (TFDP1), transcript variant 1, mRNA [NM_007111]
A_32_P213459	0.0032526	3.6565	DMRT2	Homo sapiens doublesex and mab-3 related transcription factor 2 (DMRT2), transcript variant 1, mRNA [NM_006557]
A_24_P319715	9.74916e-06	3.65335	PDIA6	Homo sapiens protein disulfide isomerase family A member 6 (PDIA6), transcript variant 4, mRNA [NM_005742]
A_23_P130787	1.07761e-05	3.65182	QPCTL	Homo sapiens glutaminyl-peptide cyclotransferase like (QPCTL), transcript variant 1, mRNA [NM_017659]
A_32_P226078	0.00742733	3.65112	OAZ3	Homo sapiens ornithine decarboxylase antizyme 3 (OAZ3), transcript variant 1, mRNA [NM_016178]
A_23_P404667	6.41742e-06	3.64886	BIK	Homo sapiens BCL2 interacting killer (BIK), mRNA [NM_001197]
A_21_P0004772	0.0453398	3.64684	LINC02541	Homo sapiens long intergenic non-protein coding RNA 2541 (LINC02541), long non-coding RNA [NR_125844]
A_23_P58082	0.000378612	3.64666	CCDC80	Homo sapiens coiled-coil domain containing 80 (CCDC80), transcript variant 1, mRNA [NM_199511]
A_24_P912048	0.0376595	3.64643	CCDC187	Homo sapiens coiled-coil domain containing 187 (CCDC187), transcript variant 1, mRNA [NM_001291516]
A_23_P250607	0.0355933	3.64627	PLS3	Homo sapiens plastin 3 (PLS3), transcript variant 1, mRNA [NM_005032]
A_23_P52219	0.000290614	3.64079	ERLIN1	Homo sapiens ER lipid raft associated 1 (ERLIN1), transcript variant 1, mRNA [NM_006459]
A_23_P252062	0.0131918	3.64072	PPARG	Homo sapiens peroxisome proliferator activated receptor gamma (PPARG), transcript variant 3, mRNA [NM_138711]
A_21_P0003981	0.00490858	3.63858	PURPL	p53 upregulated regulator of p53 levels [Source:HGNC Symbol;Acc:HGNC:48995] [ENST00000670840]
A_23_P26954	0.00027091	3.63844	VAT1	Homo sapiens vesicle amine transport 1 (VAT1), mRNA [NM_006373]
A_33_P3268174	0.0455442	3.63337	KBTBD6	kelch repeat and BTB domain containing 6 [Source:HGNC Symbol;Acc:HGNC:25340] [ENST00000379485]
A_23_P425502	0.00113622	3.62895	DONSON	Homo sapiens downstream neighbor of SON (DONSON), mRNA [NM_017613]
A_23_P92860	0.00961643	3.62734	CCNO	Homo sapiens cyclin O (CCNO), transcript variant 1, mRNA [NM_021147]
A_33_P3331080	0.0255322	3.62706	SEC24A	Homo sapiens SEC24 homolog A, COPII coat complex component (SEC24A), transcript variant 2, mRNA [NM_001252231]
A_23_P157268	0.0360571	3.62376	CLDN12	Homo sapiens claudin 12 (CLDN12), transcript variant 3, mRNA [NM_012129]
A_23_P106682	0.000246391	3.6199	EMP2	Homo sapiens epithelial membrane protein 2 (EMP2), mRNA [NM_001424]
A_23_P29594	0.0241739	3.61873	RPL39L	Homo sapiens ribosomal protein L39 like (RPL39L), mRNA [NM_052969]
A_24_P126425	6.02883e-06	3.61869	MINDY4	Homo sapiens MINDY lysine 48 deubiquitinase 4 (MINDY4), mRNA [NM_032222]
A_21_P0001881	0.000246859	3.61731		novel transcript [ENST00000444852]
A_24_P419028	0.0304635	3.61552		Homo sapiens mRNA for MOP-1, complete cds. [AB014771]
A_19_P00322717	0.00176908	3.61158	LINC00888	Homo sapiens long intergenic non-protein coding RNA 888 (LINC00888), transcript variant 1, long non-coding RNA [NR_038301]
A_33_P3808996	0.00045178	3.61146	SPATS2	Homo sapiens spermatogenesis associated serine rich 2 (SPATS2), transcript variant 3, mRNA [NM_023071]
A_24_P90216	0.0172889	3.60681	LGR4	Homo sapiens leucine rich repeat containing G protein-coupled receptor 4 (LGR4), transcript variant 1, mRNA [NM_018490]
A_33_P3286046	0.0163647	3.6044	DPCD	Homo sapiens deleted in primary ciliary dyskinesia homolog (mouse) (DPCD), transcript variant 3, mRNA [NM_001329743]
A_23_P139418	0.0202349	3.60418	GALNT18	Homo sapiens polypeptide N-acetylgalactosaminyltransferase 18 (GALNT18), transcript variant 1, mRNA [NM_198516]
A_24_P555170	0.00609293	3.59802	UBE2Q2L	Homo sapiens ubiquitin conjugating enzyme E2 Q2 like (UBE2Q2L), mRNA [NM_001243531]
A_24_P185854	0.00304256	3.59487	DMD	Homo sapiens dystrophin (DMD), transcript variant Dp427p2, mRNA [NM_004010]
A_23_P102950	0.0380119	3.59458	RSPH1	Homo sapiens radial spoke head component 1 (RSPH1), transcript variant 1, mRNA [NM_080860]
A_23_P88602	0.00642753	3.59287	MEIS2	Homo sapiens Meis homeobox 2 (MEIS2), transcript variant a, mRNA [NM_170677]
A_21_P0009692	0.000131362	3.59169	lnc-ZNF85-1	LNCipedia lincRNA (lnc-ZNF85-1), lincRNA [lnc-ZNF85-1:1]
A_24_P293114	0.0176036	3.58604	SPTBN4	Homo sapiens spectrin beta, non-erythrocytic 4 (SPTBN4), transcript variant sigma1, mRNA [NM_020971]
A_23_P15101	0.045487	3.58051	TMC5	Homo sapiens transmembrane channel like 5 (TMC5), transcript variant 3, mRNA [NM_024780]
A_23_P104734	0.000130363	3.58021	STT3A	Homo sapiens STT3 oligosaccharyltransferase complex catalytic subunit A (STT3A), transcript variant 1, mRNA [NM_001278503]
A_23_P388331	0.00552267	3.57906	BAGE	Homo sapiens B melanoma antigen (BAGE), mRNA [NM_001187]
A_23_P90612	0.00587475	3.57769	MCM6	Homo sapiens minichromosome maintenance complex component 6 (MCM6), mRNA [NM_005915]
A_33_P3257182	0.0369333	3.57058	MYBPC2	Homo sapiens myosin binding protein C, fast type (MYBPC2), mRNA [NM_004533]
A_23_P9869	7.39546e-05	3.56811	CNDP1	Homo sapiens carnosine dipeptidase 1 (CNDP1), mRNA [NM_032649]
A_24_P333857	0.00326472	3.56759	SGIP1	Homo sapiens SH3 domain GRB2 like endophilin interacting protein 1 (SGIP1), transcript variant 1, mRNA [NM_032291]
A_23_P144877	0.000416812	3.56727	ATOX1	Homo sapiens antioxidant 1 copper chaperone (ATOX1), mRNA [NM_004045]
A_33_P3354881	0.0333246	3.56646	AZIN1-AS1	Homo sapiens AZIN1 antisense RNA 1 (AZIN1-AS1), transcript variant 2, long non-coding RNA [NR_126339]
A_24_P50801	0.0459414	3.5656	NRP2	Homo sapiens neuropilin 2 (NRP2), transcript variant 6, mRNA [NM_201264]
A_23_P92261	0.0422662	3.56251	EEF1AKMT4	Homo sapiens EEF1A lysine methyltransferase 4 (EEF1AKMT4), mRNA [NM_032331]
A_33_P3230219	0.0170258	3.5613	TMEM54	Homo sapiens transmembrane protein 54 (TMEM54), transcript variant 2, mRNA [NM_033504]
A_33_P3364443	0.000312712	3.56049	CRNDE	colorectal neoplasia differentially expressed [Source:HGNC Symbol;Acc:HGNC:37078] [ENST00000560208]
A_23_P53276	0.000102962	3.55911	TIMELESS	Homo sapiens timeless circadian regulator (TIMELESS), transcript variant 1, mRNA [NM_003920]
A_33_P3370060	5.8094e-06	3.5585	ARHGAP23	Homo sapiens Rho GTPase activating protein 23 (ARHGAP23), mRNA [NM_001199417]
A_33_P3322804	0.000933774	3.55582	NTRK2	Homo sapiens neurotrophic receptor tyrosine kinase 2 (NTRK2), transcript variant t, mRNA [NM_001369544]
A_33_P3321923	0.00567398	3.55562		glyceraldehyde 3 phosphate dehydrogenase pseudogene 61 [Source:HGNC Symbol;Acc:HGNC:4155] [ENST00000507324]
A_23_P411833	2.46197e-05	3.55215	WDR90	Homo sapiens WD repeat domain 90 (WDR90), mRNA [NM_145294]
A_33_P3320683	0.00449985	3.55095	LINC00993	Homo sapiens long intergenic non-protein coding RNA 993 (LINC00993), long non-coding RNA [NR_104061]
A_33_P3362153	0.00607477	3.54941	TMEM238	transmembrane protein 238 [Source:HGNC Symbol;Acc:HGNC:40042] [ENST00000444469]
A_21_P0001720	7.94518e-05	3.54871	lnc-MTOR-2	LNCipedia lincRNA (lnc-MTOR-2), lincRNA [lnc-MTOR-2:1]
A_24_P96234	0.0184583	3.54561	QTRT1	Homo sapiens queuine tRNA-ribosyltransferase catalytic subunit 1 (QTRT1), mRNA [NM_031209]
A_23_P152804	0.0360498	3.54128	NME1	Homo sapiens NME/NM23 nucleoside diphosphate kinase 1 (NME1), transcript variant 1, mRNA [NM_198175]
A_21_P0004521	0.000120276	3.54127	lnc-C5orf27-1	LNCipedia lincRNA (lnc-C5orf27-1), lincRNA [lnc-C5orf27-1:2]
A_23_P208009	0.000115047	3.5404	SEC11C	Homo sapiens SEC11 homolog C, signal peptidase complex subunit (SEC11C), transcript variant 1, mRNA [NM_033280]
A_21_P0012080	0.015638	3.54013	CYTOR	Homo sapiens cytoskeleton regulator RNA (CYTOR), transcript variant 4, long non-coding RNA [NR_146460]
A_33_P3416767	0.00388979	3.53756	MAFG	Homo sapiens MAF bZIP transcription factor G (MAFG), transcript variant 1, mRNA [NM_002359]
A_32_P132589	0.00493409	3.53752	ZYG11A	Homo sapiens zyg-11 family member A, cell cycle regulator (ZYG11A), transcript variant 2, mRNA [NM_001307931]
A_33_P3367939	0.000120276	3.53554	TMPRSS9	Homo sapiens transmembrane serine protease 9 (TMPRSS9), mRNA [NM_182973]
A_21_P0013643	0.0039281	3.53264	AQP7P3	Homo sapiens aquaporin 7 pseudogene 3 (AQP7P3), non-coding RNA [NR_026558]
A_24_P12059	0.00026152	3.53254	GYPA	Homo sapiens glycophorin A (MNS blood group) (GYPA), transcript variant 1, mRNA [NM_002099]
A_21_P0005957	0.00278871	3.53173	LOC101928087	Homo sapiens uncharacterized LOC101928087 (LOC101928087), long non-coding RNA [NR_134305]
A_21_P0012328	0.0339747	3.53106	C2orf27A	Homo sapiens chromosome 2 open reading frame 27A (C2orf27A), transcript variant 1, mRNA [NM_013310]
A_23_P157865	0.000312346	3.52991	TNC	Homo sapiens tenascin C (TNC), mRNA [NM_002160]
A_33_P3412975	0.00661344	3.52872	SIX5	Homo sapiens SIX homeobox 5 (SIX5), mRNA [NM_175875]
A_33_P3382324	0.000530309	3.52645	TPSD1	Homo sapiens tryptase delta 1 (TPSD1), mRNA [NM_012217]
A_23_P1014	0.00273696	3.52508	LINC00467	Homo sapiens long intergenic non-protein coding RNA 467 (LINC00467), long non-coding RNA [NR_026761]
A_33_P3373775	0.00152915	3.52483	BCL2L15	Homo sapiens BCL2 like 15 (BCL2L15), mRNA [NM_001010922]
A_33_P3356910	0.00205064	3.52224	TCEAL6	Homo sapiens transcription elongation factor A like 6 (TCEAL6), transcript variant 1, mRNA [NM_001367790]
A_32_P226646	0.00308063	3.52134	MIR193BHG	Homo sapiens MIR193B host gene (MIR193BHG), transcript variant 1, long non-coding RNA [NR_132983]
A_23_P152858	0.0156368	3.51949	COPRS	Homo sapiens coordinator of PRMT5 and differentiation stimulator (COPRS), transcript variant 1, mRNA [NM_018405]
A_24_P409661	2.29282e-05	3.51532		signal sequence receptor, gamma (translocon-associated protein gamma) (SSR3) pseudogene [ENST00000448345]
A_23_P389102	0.0244817	3.50283	MYO1D	Homo sapiens myosin ID (MYO1D), transcript variant 1, mRNA [NM_015194]
A_21_P0000483	0.0261644	3.50267	SNORD75	Homo sapiens small nucleolar RNA, C/D box 75 (SNORD75), small nucleolar RNA [NR_003941]
A_33_P3301410	0.00796912	3.50264	EXOSC4	Homo sapiens exosome component 4 (EXOSC4), mRNA [NM_019037]
A_24_P168416	4.70295e-07	3.50207	PRDX2	Homo sapiens peroxiredoxin 2 (PRDX2), mRNA [NM_005809]
A_23_P334709	0.0342343	3.49797	FKBP9	Homo sapiens FKBP prolyl isomerase 9 (FKBP9), transcript variant 1, mRNA [NM_007270]
A_24_P231546	0.00930951	3.49597	FAM178B	Homo sapiens family with sequence similarity 178 member B (FAM178B), transcript variant B, mRNA [NM_016490]
A_23_P89030	1.64985e-05	3.49532	C16orf95	Homo sapiens chromosome 16 open reading frame 95 (C16orf95), transcript variant 1, mRNA [NM_001195124]
A_23_P10194	0.0168678	3.49259	SEZ6L2	Homo sapiens seizure related 6 homolog like 2 (SEZ6L2), transcript variant 2, mRNA [NM_201575]
A_21_P0001581	0.0334076	3.4916	LYSMD1	PREDICTED: Homo sapiens LysM domain containing 1 (LYSMD1), transcript variant X1, misc_RNA [XR_001737165]
A_33_P3287879	7.13925e-08	3.49143	H3C10	Homo sapiens histone cluster 1 H3 family member h (HIST1H3H), mRNA [NM_003536]
A_24_P166407	9.29478e-06	3.48859	H4C2	Homo sapiens histone cluster 1 H4 family member b (HIST1H4B), mRNA [NM_003544]
A_23_P75283	0.000220615	3.48644	RBP4	Homo sapiens retinol binding protein 4 (RBP4), transcript variant 1, mRNA [NM_006744]
A_21_P0007776	0.00707245	3.4864	lnc-NCOR2-2	LNCipedia lincRNA (lnc-NCOR2-2), lincRNA [lnc-NCOR2-2:1]
A_32_P832001	0.0474732	3.48577	LOC731157	Homo sapiens uncharacterized LOC731157 (LOC731157), long non-coding RNA [NR_105024]
A_21_P0008583	0.00187839	3.48428	lnc-RP11-529J17.2.1-2	LNCipedia lincRNA (lnc-RP11-529J17.2.1-2), lincRNA [lnc-RP11-529J17.2.1-2:1]
A_23_P160240	0.0202318	3.482	ACP6	Homo sapiens acid phosphatase 6, lysophosphatidic (ACP6), transcript variant 1, mRNA [NM_016361]
A_23_P136817	6.61761e-05	3.48183	KNTC1	Homo sapiens kinetochore associated 1 (KNTC1), mRNA [NM_014708]
A_23_P500542	8.88089e-05	3.48007	DMBX1	Homo sapiens diencephalon/mesencephalon homeobox 1 (DMBX1), transcript variant 2, mRNA [NM_147192]
A_33_P3300800	0.000170606	3.47844	GUCY2EP	Homo sapiens guanylate cyclase 2E, pseudogene (GUCY2EP), non-coding RNA [NR_024042]
A_23_P89780	0.000370372	3.47587	LAMA3	Homo sapiens laminin subunit alpha 3 (LAMA3), transcript variant 1, mRNA [NM_198129]
A_23_P401904	6.83894e-05	3.47333	PHF19	Homo sapiens PHD finger protein 19 (PHF19), transcript variant 2, mRNA [NM_001009936]
A_21_P0013832	0.0275446	3.47331	FIRRE	Homo sapiens firre intergenic repeating RNA element (FIRRE), transcript variant 2, long non-coding RNA [NR_152876]
A_21_P0007273	3.03423e-06	3.47095	LOC112267909	PREDICTED: Homo sapiens uncharacterized LOC112267909 (LOC112267909), ncRNA [XR_947995]
A_23_P143414	0.0140578	3.47067	ROMO1	Homo sapiens reactive oxygen species modulator 1 (ROMO1), mRNA [NM_080748]
A_33_P3265514	0.0167505	3.46354	TPTE	Homo sapiens transmembrane phosphatase with tensin homology (TPTE), transcript variant 1, mRNA [NM_199261]
A_33_P3344229	1.41012e-08	3.46154	H4C1	Homo sapiens histone cluster 1 H4 family member a (HIST1H4A), mRNA [NM_003538]
A_33_P3391603	0.00148177	3.46124	LAMA4	Homo sapiens laminin subunit alpha 4 (LAMA4), transcript variant 5, mRNA [NM_001105209]
A_23_P78209	0.0494701	3.45993	MAFG	Homo sapiens MAF bZIP transcription factor G (MAFG), transcript variant 1, mRNA [NM_002359]
A_33_P3321507	0.0343569	3.45922	TNRC18	Homo sapiens trinucleotide repeat containing 18 (TNRC18), mRNA [NM_001080495]
A_23_P383325	0.0038402	3.4555	CCDC110	Homo sapiens coiled-coil domain containing 110 (CCDC110), transcript variant 1, mRNA [NM_152775]
A_24_P177585	0.000243755	3.45484	GEN1	Homo sapiens GEN1 Holliday junction 5' flap endonuclease (GEN1), transcript variant 1, mRNA [NM_182625]
A_21_P0002658	0.0272726	3.45388	CRIM1-DT	Homo sapiens CRIM1 divergent transcript (CRIM1-DT), long non-coding RNA [NR_037631]
A_23_P121665	0.000154057	3.45227	SORCS2	Homo sapiens sortilin related VPS10 domain containing receptor 2 (SORCS2), mRNA [NM_020777]
A_23_P43164	0.0252224	3.44849	SULF1	Homo sapiens sulfatase 1 (SULF1), transcript variant 3, mRNA [NM_015170]
A_21_P0005620	1.23843e-05	3.44822	LOC101927815	Homo sapiens uncharacterized LOC101927815 (LOC101927815), transcript variant 3, long non-coding RNA [NR_125426]
A_23_P380901	0.000131362	3.44178	PTH2R	Homo sapiens parathyroid hormone 2 receptor (PTH2R), transcript variant 1, mRNA [NM_005048]
A_23_P84118	0.0499249	3.44052	CDH18	Homo sapiens cadherin 18 (CDH18), transcript variant 1, mRNA [NM_004934]
A_33_P3362886	0.00683683	3.44042		novel transcript, antisense to NFE2L1 [ENST00000584428]
A_23_P88589	0.00259734	3.43202	NR2F2	Homo sapiens nuclear receptor subfamily 2 group F member 2 (NR2F2), transcript variant 1, mRNA [NM_021005]
A_23_P28057	8.79291e-08	3.43083	THOP1	Homo sapiens thimet oligopeptidase 1 (THOP1), mRNA [NM_003249]
A_21_P0014889	0.00897662	3.42786	LINC02551	Homo sapiens long intergenic non-protein coding RNA 2551 (LINC02551), long non-coding RNA [NR_125383]
A_21_P0007969	0.00562994	3.42733	SOX1-OT	Homo sapiens SOX1 overlapping transcript (SOX1-OT), transcript variant 1, long non-coding RNA [NR_120392]
A_33_P3246108	0.00724328	3.42596	APOLD1	Homo sapiens apolipoprotein L domain containing 1 (APOLD1), transcript variant 1, mRNA [NM_001130415]
A_23_P140434	0.00176908	3.42133	MYO5C	Homo sapiens myosin VC (MYO5C), mRNA [NM_018728]
A_33_P3210085	0.0213522	3.41903	NET1	Homo sapiens neuroepithelial cell transforming 1 (NET1), transcript variant 1, mRNA [NM_001047160]
A_24_P342096	0.0279933	3.41799	FAM27C	Homo sapiens family with sequence similarity 27 member C (FAM27C), long non-coding RNA [NR_027421]
A_21_P0010494	0.0232272	3.41745	LOC101928669	PREDICTED: Homo sapiens uncharacterized LOC101928669 (LOC101928669), transcript variant X4, ncRNA [XR_001756109]
A_19_P00808852	0.000508661	3.4163	KTN1-AS1	Homo sapiens KTN1 antisense RNA 1 (KTN1-AS1), long non-coding RNA [NR_027123]
A_23_P120316	0.0133574	3.41318	MTHFD2	Homo sapiens methylenetetrahydrofolate dehydrogenase (NADP+ dependent) 2, methenyltetrahydrofolate cyclohydrolase (MTHFD2), transcript variant 1, mRNA [NM_006636]
A_23_P117933	0.00103888	3.40688	GCSH	Homo sapiens glycine cleavage system protein H (GCSH), transcript variant 1, mRNA [NM_004483]
A_32_P218025	0.00629081	3.40523	LOC100506253	PREDICTED: Homo sapiens uncharacterized LOC100506253 (LOC100506253), ncRNA [XR_109812]
A_23_P145606	0.0303286	3.4052	CHRM2	Homo sapiens cholinergic receptor muscarinic 2 (CHRM2), transcript variant 1, mRNA [NM_001006630]
A_23_P28878	1.07026e-06	3.40345	C20orf27	Homo sapiens chromosome 20 open reading frame 27 (C20orf27), transcript variant 1, mRNA [NM_001039140]
A_23_P25994	0.0110082	3.40038	LGMN	Homo sapiens legumain (LGMN), transcript variant 2, mRNA [NM_001008530]
A_33_P3381318	2.07685e-05	3.39801	FAM160A1	Homo sapiens family with sequence similarity 160 member A1 (FAM160A1), transcript variant 1, mRNA [NM_001109977]
A_24_P55295	0.000724524	3.39798	GJA1	Homo sapiens gap junction protein alpha 1 (GJA1), mRNA [NM_000165]
A_33_P3333455	0.00116568	3.39433	EMILIN1	elastin microfibril interfacer 1 [Source:HGNC Symbol;Acc:HGNC:19880] [ENST00000380320]
A_33_P3813128	7.04443e-05	3.39157	SEMA3F	Homo sapiens semaphorin 3F (SEMA3F), transcript variant 1, mRNA [NM_004186]
A_33_P3590673	0.00581516	3.39127	SNHG18	Homo sapiens small nucleolar RNA host gene 18 (SNHG18), long non-coding RNA [NR_045196]
A_23_P47377	1.27198e-08	3.38665	HSD17B12	Homo sapiens hydroxysteroid 17-beta dehydrogenase 12 (HSD17B12), mRNA [NM_016142]
A_23_P12463	0.0135788	3.38588	QSOX1	Homo sapiens quiescin sulfhydryl oxidase 1 (QSOX1), transcript variant 1, mRNA [NM_002826]
A_23_P112982	0.00856864	3.38479	SVOP	SV2 related protein [Source:HGNC Symbol;Acc:HGNC:25417] [ENST00000610966]
A_23_P379475	0.00652563	3.38471	DHCR24	Homo sapiens 24-dehydrocholesterol reductase (DHCR24), mRNA [NM_014762]
A_23_P30254	0.0263939	3.38386	PLK2	Homo sapiens polo like kinase 2 (PLK2), transcript variant 1, mRNA [NM_006622]
A_23_P50349	0.000364177	3.38347	TRIP10	Homo sapiens thyroid hormone receptor interactor 10 (TRIP10), transcript variant 2, mRNA [NM_004240]
A_21_P0010270	0.00175673	3.38246		novel transcript [ENST00000435315]
A_24_P205589	2.09695e-05	3.38215	ACOT7	Homo sapiens acyl-CoA thioesterase 7 (ACOT7), transcript variant hBACHa, mRNA [NM_007274]
A_33_P3344243	0.00738537	3.37771	C4orf46	Homo sapiens chromosome 4 open reading frame 46 (C4orf46), transcript variant 1, mRNA [NM_001008393]
A_33_P3716128	0.00887442	3.3775	SMC4	Homo sapiens structural maintenance of chromosomes 4 (SMC4), transcript variant 2, mRNA [NM_001002800]
A_33_P3252043	0.0208434	3.37377	P4HB	Homo sapiens prolyl 4-hydroxylase subunit beta (P4HB), mRNA [NM_000918]
A_23_P100868	1.16165e-05	3.36925	MYO19	Homo sapiens myosin XIX (MYO19), transcript variant 3, mRNA [NM_001033580]
A_32_P19806	7.37182e-05	3.36848	DNAH11	Homo sapiens dynein axonemal heavy chain 11 (DNAH11), mRNA [NM_001277115]
A_24_P112447	0.0250898	3.3662	ENTPD7	Homo sapiens ectonucleoside triphosphate diphosphohydrolase 7 (ENTPD7), transcript variant 2, mRNA [NM_020354]
A_23_P41194	0.000571397	3.36619	LRRC34	leucine rich repeat containing 34 [Source:HGNC Symbol;Acc:HGNC:28408] [ENST00000528597]
A_23_P94795	0.00661034	3.36428	TEAD4	Homo sapiens TEA domain transcription factor 4 (TEAD4), transcript variant 1, mRNA [NM_003213]
A_23_P151405	0.00313581	3.36353	CKAP2	Homo sapiens cytoskeleton associated protein 2 (CKAP2), transcript variant 1, mRNA [NM_018204]
A_33_P3403075	0.00665645	3.36249	PRR11	Homo sapiens proline rich 11 (PRR11), mRNA [NM_018304]
A_23_P50108	6.07639e-05	3.36054	NDC80	Homo sapiens NDC80 kinetochore complex component (NDC80), mRNA [NM_006101]
A_23_P140563	0.0010889	3.36018	TTC23	Homo sapiens tetratricopeptide repeat domain 23 (TTC23), transcript variant 8, mRNA [NM_001288615]
A_23_P106433	0.00675653	3.36003	RCCD1	Homo sapiens RCC1 domain containing 1 (RCCD1), transcript variant 1, mRNA [NM_033544]
A_33_P3319134	0.000504022	3.35817		Homo sapiens clone pp9372 unknown mRNA. [AF289610]
A_23_P325040	0.0225291	3.3576	TMPO	Homo sapiens thymopoietin (TMPO), transcript variant 1, mRNA [NM_003276]
A_24_P200427	0.000173298	3.35435	PAICS	Homo sapiens phosphoribosylaminoimidazole carboxylase and phosphoribosylaminoimidazolesuccinocarboxamide synthase (PAICS), transcript variant 1, mRNA [NM_001079525]
A_23_P209735	0.00719197	3.35226	ARMC9	Homo sapiens armadillo repeat containing 9 (ARMC9), transcript variant 2, mRNA [NM_025139]
A_24_P95154	0.00495856	3.35113	TUSC3	Homo sapiens tumor suppressor candidate 3 (TUSC3), transcript variant 2, mRNA [NM_178234]
A_33_P3332081	0.0240386	3.34623	KHDRBS3	Homo sapiens KH RNA binding domain containing, signal transduction associated 3 (KHDRBS3), mRNA [NM_006558]
A_23_P163087	0.0491456	3.34519	NID2	Homo sapiens nidogen 2 (NID2), mRNA [NM_007361]
A_32_P31771	0.00407365	3.3421	LNPK	Homo sapiens lunapark, ER junction formation factor (LNPK), transcript variant 4, mRNA [NM_030650]
A_23_P312863	0.00480474	3.34166	TUBB4B	Homo sapiens tubulin beta 4B class IVb (TUBB4B), mRNA [NM_006088]
A_23_P122563	0.00250169	3.33782	PFDN6	Homo sapiens prefoldin subunit 6 (PFDN6), transcript variant 2, mRNA [NM_014260]
A_23_P202773	0.00194632	3.33563	CATSPERZ	Homo sapiens catsper channel auxiliary subunit zeta (CATSPERZ), mRNA [NM_001039496]
A_33_P3700794	4.84421e-07	3.33469	METTL1	Homo sapiens methyltransferase like 1 (METTL1), transcript variant 3, mRNA [NM_023033]
A_23_P388993	0.0173327	3.3279	ZC3H12C	Homo sapiens zinc finger CCCH-type containing 12C (ZC3H12C), mRNA [NM_033390]
A_23_P500353	3.16876e-05	3.32768	KCNN2	Homo sapiens potassium calcium-activated channel subfamily N member 2 (KCNN2), transcript variant 1, mRNA [NM_021614]
A_33_P3238941	0.00413775	3.32743	ANKRD18A	Homo sapiens ankyrin repeat domain 18A (ANKRD18A), transcript variant 1, mRNA [NM_001331100]
A_33_P3821778	0.0115373	3.32697	PURPL	p53 upregulated regulator of p53 levels [Source:HGNC Symbol;Acc:HGNC:48995] [ENST00000512067]
A_32_P69465	0.0373283	3.32679	MORN2	Homo sapiens MORN repeat containing 2 (MORN2), mRNA [NM_001145450]
A_33_P3407299	0.0343535	3.3232	ANP32E	Homo sapiens acidic nuclear phosphoprotein 32 family member E (ANP32E), transcript variant 1, mRNA [NM_030920]
A_33_P3280981	1.79318e-05	3.32293		Q8C788_MOUSE (Q8C788) 13 days embryo heart cDNA, RIKEN full-length enriched library, clone:D330033C12 product:sorting nexin associated golgi protein 1, full insert sequence, partial (24%) [THC2612433]
A_19_P00318494	0.00199893	3.32245	LINC00467	Homo sapiens long intergenic non-protein coding RNA 467 (LINC00467), long non-coding RNA [NR_026761]
A_19_P00807545	0.00492236	3.32212		crystallin beta B2 pseudogene 1 [Source:HGNC Symbol;Acc:HGNC:2399] [ENST00000609513]
A_23_P13899	0.00232132	3.32147	GAPDH	Homo sapiens glyceraldehyde-3-phosphate dehydrogenase (GAPDH), transcript variant 1, mRNA [NM_002046]
A_24_P419132	0.000107898	3.31928	CENPI	Homo sapiens centromere protein I (CENPI), transcript variant 1, mRNA [NM_006733]
A_33_P3221303	0.0270086	3.31906	CCR10	Homo sapiens C-C motif chemokine receptor 10 (CCR10), mRNA [NM_016602]
A_24_P152188	0.000770627	3.31648	PRICKLE2	Homo sapiens prickle planar cell polarity protein 2 (PRICKLE2), transcript variant 1, mRNA [NM_198859]
A_23_P110430	0.00217718	3.31476	MSX1	Homo sapiens msh homeobox 1 (MSX1), mRNA [NM_002448]
A_23_P47682	0.0344539	3.31421	NRIP3	Homo sapiens nuclear receptor interacting protein 3 (NRIP3), mRNA [NM_020645]
A_23_P47790	4.55241e-07	3.31343	METTL1	Homo sapiens methyltransferase like 1 (METTL1), transcript variant 1, mRNA [NM_005371]
A_33_P3357322	1.04569e-06	3.31273	SMC2	Homo sapiens structural maintenance of chromosomes 2 (SMC2), transcript variant 3, mRNA [NM_006444]
A_33_P3404922	0.00182503	3.31052	KIAA1217	Homo sapiens KIAA1217 (KIAA1217), transcript variant 7, mRNA [NM_001282770]
A_23_P166899	0.0309646	3.31016	DNAJB11	Homo sapiens DnaJ heat shock protein family (Hsp40) member B11 (DNAJB11), mRNA [NM_016306]
A_23_P147383	4.16597e-06	3.30879	GPAA1	Homo sapiens glycosylphosphatidylinositol anchor attachment 1 (GPAA1), mRNA [NM_003801]
A_32_P118372	0.000260136	3.30425	INTU	Homo sapiens inturned planar cell polarity protein (INTU), mRNA [NM_015693]
A_33_P3311285	1.5666e-05	3.30381	LMNA	Homo sapiens lamin A/C (LMNA), transcript variant 1, mRNA [NM_170707]
A_33_P3320888	5.26573e-06	3.30183	CREB3L2	Homo sapiens cAMP responsive element binding protein 3 like 2 (CREB3L2), transcript variant 2, mRNA [NM_001253775]
A_23_P365738	0.000122727	3.30148	ARC	Homo sapiens activity regulated cytoskeleton associated protein (ARC), mRNA [NM_015193]
A_23_P205746	0.00353062	3.30134	EML1	Homo sapiens EMAP like 1 (EML1), transcript variant 1, mRNA [NM_001008707]
A_24_P170234	0.00083271	3.29585	RNF148	Homo sapiens ring finger protein 148 (RNF148), mRNA [NM_198085]
A_33_P3221563	2.12821e-06	3.295	ARMC5	Homo sapiens armadillo repeat containing 5 (ARMC5), transcript variant 2, mRNA [NM_024742]
A_23_P125265	0.000105433	3.2942	KPNA2	Homo sapiens karyopherin subunit alpha 2 (KPNA2), transcript variant 2, mRNA [NM_002266]
A_23_P164228	0.000146855	3.29405	ATP5MC1	Homo sapiens ATP synthase membrane subunit c locus 1 (ATP5MC1), transcript variant 1, mRNA [NM_005175]
A_23_P47885	0.00168264	3.29396	LRIG3	Homo sapiens leucine rich repeats and immunoglobulin like domains 3 (LRIG3), transcript variant 2, mRNA [NM_153377]
A_33_P3368636	0.030224	3.29354		glyceraldehyde 3 phosphate dehydrogenase pseudogene 35 [Source:HGNC Symbol;Acc:HGNC:37789] [ENST00000513369]
A_33_P3300635	0.000841588	3.29328	PFKFB2	Homo sapiens 6-phosphofructo-2-kinase/fructose-2,6-biphosphatase 2 (PFKFB2), transcript variant 1, mRNA [NM_006212]
A_23_P214360	0.0126972	3.29167	IRF4	Homo sapiens interferon regulatory factor 4 (IRF4), transcript variant 1, mRNA [NM_002460]
A_33_P3400278	0.000103396	3.29068	LINC00376	Homo sapiens long intergenic non-protein coding RNA 376 (LINC00376), long non-coding RNA [NR_126409]
A_23_P151506	0.0435715	3.29011	PLEK2	Homo sapiens pleckstrin 2 (PLEK2), mRNA [NM_016445]
A_23_P350754	0.000141375	3.28989	OR7E14P	Homo sapiens olfactory receptor family 7 subfamily E member 14 pseudogene (OR7E14P), non-coding RNA [NR_045002]
A_21_P0004720	3.78475e-06	3.28974		novel transcript [ENST00000415144]
A_24_P6467	4.20412e-07	3.28873	DENND2C	Homo sapiens DENN domain containing 2C (DENND2C), transcript variant 2, mRNA [NM_198459]
A_33_P3225268	0.000339417	3.28628	QSOX1	Homo sapiens quiescin sulfhydryl oxidase 1 (QSOX1), transcript variant 2, mRNA [NM_001004128]
A_23_P252335	0.00298941	3.28455	MIS18A	Homo sapiens MIS18 kinetochore protein A (MIS18A), mRNA [NM_018944]
A_23_P52939	0.000432008	3.28409	SLC43A1	Homo sapiens solute carrier family 43 member 1 (SLC43A1), transcript variant 1, mRNA [NM_003627]
A_23_P78014	0.000441921	3.28372	TUBG2	Homo sapiens tubulin gamma 2 (TUBG2), transcript variant 2, mRNA [NM_016437]
A_24_P128233	1.39134e-05	3.27612	SCN5A	Homo sapiens sodium voltage-gated channel alpha subunit 5 (SCN5A), transcript variant 2, mRNA [NM_000335]
A_23_P68547	0.000119255	3.27486	MCM8	Homo sapiens minichromosome maintenance 8 homologous recombination repair factor (MCM8), transcript variant 2, mRNA [NM_182802]
A_33_P3284036	0.0195122	3.27292		novel transcript [ENST00000478313]
A_33_P3296499	0.000546945	3.27277	PTPRK	Homo sapiens protein tyrosine phosphatase receptor type K (PTPRK), transcript variant 5, mRNA [NM_001291983]
A_19_P00322523	0.00647307	3.2723	PURPL	p53 upregulated regulator of p53 levels [Source:HGNC Symbol;Acc:HGNC:48995] [ENST00000505775]
A_23_P71644	0.00700346	3.26915	FANCG	Homo sapiens FA complementation group G (FANCG), mRNA [NM_004629]
A_23_P70571	0.00242453	3.26706	SLC39A7	Homo sapiens solute carrier family 39 member 7 (SLC39A7), transcript variant 1, mRNA [NM_006979]
A_23_P137896	0.000256128	3.26688	OXCT2P1	Homo sapiens 3-oxoacid CoA-transferase 2 pseudogene 1 (OXCT2P1), non-coding RNA [NR_132962]
A_33_P3240200	0.00277877	3.26685	DPCD	Homo sapiens deleted in primary ciliary dyskinesia homolog (mouse) (DPCD), transcript variant 2, mRNA [NM_015448]
A_21_P0013344	0.0109222	3.26651	AZGP1	Homo sapiens alpha-2-glycoprotein 1, zinc-binding (AZGP1), mRNA [NM_001185]
A_32_P185481	0.000570136	3.26627		Homo sapiens cDNA FLJ45587 fis, clone BRTHA3014105. [AK127494]
A_23_P301855	0.0195087	3.26469	LSAMP	Homo sapiens limbic system associated membrane protein (LSAMP), transcript variant 1, mRNA [NM_002338]
A_23_P154986	0.00742177	3.26384	GGT1	Homo sapiens gamma-glutamyltransferase 1 (GGT1), transcript variant 6, mRNA [NM_001288833]
A_23_P63980	0.00148297	3.26262	LRFN4	Homo sapiens leucine rich repeat and fibronectin type III domain containing 4 (LRFN4), transcript variant 1, mRNA [NM_024036]
A_21_P0013518	0.00195739	3.2624	GYG1	Homo sapiens glycogenin 1 (GYG1), transcript variant 3, mRNA [NM_001184721]
A_33_P3382296	0.000146284	3.26196	FGF13-AS1	Homo sapiens FGF13 antisense RNA 1 (FGF13-AS1), long non-coding RNA [NR_038405]
A_33_P3350227	0.00253421	3.2618	MED22	Homo sapiens mediator complex subunit 22 (MED22), transcript variant c, mRNA [NM_181491]
A_21_P0006670	0.00241107	3.25701	PARD3-AS1	Homo sapiens PARD3 antisense RNA 1 (PARD3-AS1), long non-coding RNA [NR_108043]
A_33_P3248152	0.00377744	3.2554	AMPD1	Homo sapiens adenosine monophosphate deaminase 1 (AMPD1), transcript variant 1, mRNA [NM_000036]
A_21_P0014730	2.66248e-08	3.25517	LOC101927420	Homo sapiens uncharacterized LOC101927420 (LOC101927420), transcript variant 1, long non-coding RNA [NR_136252]
A_23_P216307	0.00228122	3.25455	RUNX1T1	Homo sapiens RUNX1 translocation partner 1 (RUNX1T1), transcript variant 1, mRNA [NM_004349]
A_33_P3422253	0.0327959	3.25021		long intergenic non-protein coding RNA 2576 [Source:HGNC Symbol;Acc:HGNC:53748] [ENST00000415327]
A_33_P3415633	0.0119153	3.24995	TLCD5	Homo sapiens TLC domain containing 5 (TLCD5), transcript variant 1, mRNA [NM_001198670]
A_21_P0011578	8.33403e-07	3.24977	KRT17P1	Homo sapiens keratin 17 pseudogene 1 (KRT17P1), non-coding RNA [NR_146392]
A_24_P264909	0.0193366	3.24803	NDFIP2	Homo sapiens Nedd4 family interacting protein 2 (NDFIP2), transcript variant 1, mRNA [NM_019080]
A_21_P0010262	0.00422835	3.24197	LINC01424	Homo sapiens long intergenic non-protein coding RNA 1424 (LINC01424), long non-coding RNA [NR_109928]
A_33_P3377691	0.00431493	3.24037	C4orf46	Homo sapiens chromosome 4 open reading frame 46 (C4orf46), transcript variant 1, mRNA [NM_001008393]
A_23_P381102	0.0363129	3.24024	CCDC74B	Homo sapiens coiled-coil domain containing 74B (CCDC74B), transcript variant 1, mRNA [NM_207310]
A_23_P34741	2.08874e-06	3.23702	ZNF593	Homo sapiens zinc finger protein 593 (ZNF593), mRNA [NM_015871]
A_23_P399116	0.00661821	3.23699	WDR64	Homo sapiens WD repeat domain 64 (WDR64), mRNA [NM_001367482]
A_33_P3236020	0.0171938	3.23664	TIMD4	Homo sapiens T cell immunoglobulin and mucin domain containing 4 (TIMD4), transcript variant 1, mRNA [NM_138379]
A_21_P0001940	0.0204653	3.23597	HAGLROS	Homo sapiens HAGLR opposite strand lncRNA (HAGLROS), long non-coding RNA [NR_110457]
A_23_P103099	0.00350284	3.23412	RBFOX2	Homo sapiens RNA binding fox-1 homolog 2 (RBFOX2), transcript variant 1, mRNA [NM_001031695]
A_33_P3407034	8.9061e-05	3.23387	KIT	Homo sapiens KIT proto-oncogene, receptor tyrosine kinase (KIT), transcript variant 1, mRNA [NM_000222]
A_33_P3228300	0.0365358	3.23268	RCL1	Homo sapiens RNA terminal phosphate cyclase like 1 (RCL1), transcript variant 1, mRNA [NM_005772]
A_33_P3763846	0.00680883	3.22882	MAPK12	Homo sapiens mitogen-activated protein kinase 12 (MAPK12), transcript variant 2, mRNA [NM_001303252]
A_23_P141447	0.0259968	3.22826	RDM1	Homo sapiens RAD52 motif containing 1 (RDM1), transcript variant 2, mRNA [NM_001034836]
A_23_P374689	0.00085679	3.22651	GAD1	Homo sapiens glutamate decarboxylase 1 (GAD1), transcript variant GAD67, mRNA [NM_000817]
A_32_P62211	3.2841e-05	3.22644	ATXN1-AS1	Homo sapiens uncharacterized LOC101928433 (LOC101928433), long non-coding RNA [NR_136240]
A_33_P3246418	0.0383624	3.22569	MDFI	Homo sapiens MyoD family inhibitor (MDFI), transcript variant 1, mRNA [NM_001300804]
A_23_P205789	0.034543	3.22547	GABPB1	Homo sapiens GA binding protein transcription factor subunit beta 1 (GABPB1), transcript variant gamma-1, mRNA [NM_002041]
A_21_P0002730	0.0248478	3.2237	LINC01980	Homo sapiens long intergenic non-protein coding RNA 1980 (LINC01980), long non-coding RNA [NR_146630]
A_33_P3832857	1.29174e-08	3.22261	HAUS2	Homo sapiens HAUS augmin like complex subunit 2 (HAUS2), transcript variant 5, mRNA [NM_001323631]
A_32_P86763	6.1038e-05	3.22252	TGM2	Homo sapiens transglutaminase 2 (TGM2), transcript variant 1, mRNA [NM_004613]
A_24_P314477	0.0127846	3.21717	TUBB2B	Homo sapiens tubulin beta 2B class IIb (TUBB2B), mRNA [NM_178012]
A_23_P71241	0.0342684	3.21308	SEC61G	Homo sapiens SEC61 translocon gamma subunit (SEC61G), transcript variant 1, mRNA [NM_014302]
A_23_P120845	1.68169e-08	3.2113	XBP1	Homo sapiens X-box binding protein 1 (XBP1), transcript variant 1, mRNA [NM_005080]
A_33_P3213512	1.05224e-05	3.21118	COQ5	coenzyme Q5, methyltransferase [Source:HGNC Symbol;Acc:HGNC:28722] [ENST00000551769]
A_23_P259506	0.0205352	3.20811	CYSTM1	Homo sapiens cysteine rich transmembrane module containing 1 (CYSTM1), mRNA [NM_032412]
A_24_P236753	0.0213997	3.20656	DOC2B	Homo sapiens double C2 domain beta (DOC2B), mRNA [NM_003585]
A_23_P212042	0.00558821	3.20559	MELTF	Homo sapiens melanotransferrin (MELTF), transcript variant 1, mRNA [NM_005929]
A_23_P158880	0.00176388	3.20175	STARD5	Homo sapiens StAR related lipid transfer domain containing 5 (STARD5), transcript variant 1, mRNA [NM_181900]
A_21_P0002438	6.1038e-05	3.20081	lnc-PIGF-3	LNCipedia lincRNA (lnc-PIGF-3), lincRNA [lnc-PIGF-3:3]
A_23_P121602	0.00586869	3.20055	SAP30	Homo sapiens Sin3A associated protein 30 (SAP30), mRNA [NM_003864]
A_23_P257365	0.00215327	3.20007	GFI1	Homo sapiens growth factor independent 1 transcriptional repressor (GFI1), transcript variant 1, mRNA [NM_005263]
A_33_P3399433	8.90728e-07	3.19903	C20orf27	Homo sapiens chromosome 20 open reading frame 27 (C20orf27), transcript variant 3, mRNA [NM_001258430]
A_23_P251031	0.00109736	3.19405	IL13	Homo sapiens interleukin 13 (IL13), transcript variant 1, mRNA [NM_002188]
A_23_P111273	1.22057e-07	3.19351	TBC1D7	Homo sapiens TBC1 domain family member 7 (TBC1D7), transcript variant 1, mRNA [NM_016495]
A_24_P287941	0.00445472	3.19298	PSMC3IP	Homo sapiens PSMC3 interacting protein (PSMC3IP), transcript variant 1, mRNA [NM_013290]
A_23_P325642	0.0118116	3.19263	PDIA2	Homo sapiens protein disulfide isomerase family A member 2 (PDIA2), mRNA [NM_006849]
A_23_P500328	0.0455865	3.18479	DCX	Homo sapiens doublecortin (DCX), transcript variant 1, mRNA [NM_000555]
A_19_P00319537	0.000652957	3.1839	LINC01091	Homo sapiens long intergenic non-protein coding RNA 1091 (LINC01091), transcript variant 1, long non-coding RNA [NR_027105]
A_23_P360316	0.00343405	3.18387	FUT3	Homo sapiens fucosyltransferase 3 (Lewis blood group) (FUT3), transcript variant 1, mRNA [NM_000149]
A_33_P3346222	4.58453e-05	3.18321	MSH5	Homo sapiens mutS homolog 5 (MSH5), transcript variant 1, mRNA [NM_025259]
A_23_P79217	0.00678654	3.18274	LCT	Homo sapiens lactase (LCT), mRNA [NM_002299]
A_21_P0005818	0.0224389	3.1821	LINC01605	Homo sapiens long intergenic non-protein coding RNA 1605 (LINC01605), transcript variant 2, long non-coding RNA [NR_121621]
A_32_P226186	0.0414331	3.18116	KIAA1549	Homo sapiens KIAA1549 (KIAA1549), transcript variant 2, mRNA [NM_001164665]
A_21_P0010500	0.00234058	3.18085	GNAS-AS1	Homo sapiens GNAS antisense RNA 1 (GNAS-AS1), antisense RNA [NR_002785]
A_23_P114929	0.00961506	3.17963	MPC2	Homo sapiens mitochondrial pyruvate carrier 2 (MPC2), transcript variant 2, mRNA [NM_015415]
A_21_P0012985	0.00445336	3.17933		MRPS30 divergent transcript [Source:HGNC Symbol;Acc:HGNC:53420] [ENST00000505637]
A_24_P58529	5.11572e-06	3.17907	TUBA1C	Homo sapiens tubulin alpha 1c (TUBA1C), transcript variant 5, mRNA [NM_032704]
A_21_P0002733	0.0185641	3.17869	LINC01980	Homo sapiens long intergenic non-protein coding RNA 1980 (LINC01980), long non-coding RNA [NR_146630]
A_23_P397480	0.000320201	3.17857	ABCC13	Homo sapiens ATP binding cassette subfamily C member 13 (pseudogene) (ABCC13), transcript variant D, non-coding RNA [NR_003088]
A_33_P3417339	0.00387908	3.1778	SHROOM3	Homo sapiens shroom family member 3 (SHROOM3), mRNA [NM_020859]
A_23_P7503	0.0139254	3.17659	TIMD4	Homo sapiens T cell immunoglobulin and mucin domain containing 4 (TIMD4), transcript variant 1, mRNA [NM_138379]
A_21_P0014186	0.036049	3.17542	LOC101927811	Homo sapiens uncharacterized LOC101927811 (LOC101927811), transcript variant 1, long non-coding RNA [NR_110119]
A_23_P115316	0.000758871	3.17459	TOR3A	Homo sapiens torsin family 3 member A (TOR3A), mRNA [NM_022371]
A_23_P129903	4.87304e-05	3.17391	TRIM16L	Homo sapiens tripartite motif containing 16 like (TRIM16L), transcript variant 1, mRNA [NM_001037330]
A_21_P0004244	5.30588e-05	3.17303	lnc-CCDC152-1	LNCipedia lincRNA (lnc-CCDC152-1), lincRNA [lnc-CCDC152-1:1]
A_24_P99795	7.05569e-05	3.16894	ISOC2	Homo sapiens isochorismatase domain containing 2 (ISOC2), transcript variant 2, mRNA [NM_024710]
A_32_P16007	0.0196108	3.16852	POTEB3	Homo sapiens POTE ankyrin domain family member B3 (POTEB3), transcript variant 1, mRNA [NM_207355]
A_24_P318967	0.00152357	3.16806	PDXK	Homo sapiens pyridoxal kinase (PDXK), transcript variant 1, mRNA [NM_003681]
A_23_P422724	0.00466726	3.16774	PPIC	peptidylprolyl isomerase C [Source:HGNC Symbol;Acc:HGNC:9256] [ENST00000306442]
A_33_P3256738	1.48214e-05	3.16393	ARHGEF39	Homo sapiens Rho guanine nucleotide exchange factor 39 (ARHGEF39), mRNA [NM_032818]
A_19_P00317360	0.0336822	3.1625	ATP2C1	Homo sapiens ATPase secretory pathway Ca2+ transporting 1 (ATP2C1), transcript variant 8, mRNA [NM_001199182]
A_21_P0000757	0.010354	3.16194	LOC100507377	Homo sapiens uncharacterized LOC100507377 (LOC100507377), long non-coding RNA [NR_038300]
A_21_P0002437	0.0014765	3.16135	lnc-PIGF-3	LNCipedia lincRNA (lnc-PIGF-3), lincRNA [lnc-PIGF-3:1]
A_23_P383009	0.000962859	3.15903	IGFBP5	Homo sapiens insulin like growth factor binding protein 5 (IGFBP5), mRNA [NM_000599]
A_23_P75811	0.00267925	3.15824	SLC3A2	Homo sapiens solute carrier family 3 member 2 (SLC3A2), transcript variant 2, mRNA [NM_001012662]
A_33_P3316884	0.0248823	3.15524		Q4S4D0_TETNG (Q4S4D0) Chromosome 2 SCAF14738, whole genome shotgun sequence. (Fragment), partial (3%) [THC2574155]
A_32_P70315	0.0139768	3.15334	TIMP4	Homo sapiens TIMP metallopeptidase inhibitor 4 (TIMP4), mRNA [NM_003256]
A_24_P270144	0.0437953	3.1533	CD63	Homo sapiens CD63 molecule (CD63), transcript variant 3, mRNA [NM_001257389]
A_23_P20316	0.0139133	3.15066	CA3	Homo sapiens carbonic anhydrase 3 (CA3), mRNA [NM_005181]
A_24_P203678	0.0199124	3.15022	ACAT1	Homo sapiens acetyl-CoA acetyltransferase 1 (ACAT1), mRNA [NM_000019]
A_23_P91910	3.63666e-05	3.14935	PLSCR4	Homo sapiens phospholipid scramblase 4 (PLSCR4), transcript variant 2, mRNA [NM_020353]
A_21_P0004680	0.0167425	3.1484		novel transcript [ENST00000415883]
A_33_P3298535	0.00931989	3.14711	ROMO1	Homo sapiens reactive oxygen species modulator 1 (ROMO1), mRNA [NM_080748]
A_33_P3368771	0.00896148	3.14544	H1FX-AS1	Homo sapiens H1FX antisense RNA 1 (H1FX-AS1), long non-coding RNA [NR_026991]
A_33_P3423285	0.0014805	3.14502		THUMPD3 antisense RNA 1 [Source:HGNC Symbol;Acc:HGNC:44478] [ENST00000468186]
A_23_P29422	0.000506988	3.13798	GYG1	Homo sapiens glycogenin 1 (GYG1), transcript variant 1, mRNA [NM_004130]
A_33_P3302632	0.00117423	3.13702	H2BC6	Homo sapiens histone cluster 1 H2B family member e (HIST1H2BE), mRNA [NM_003523]
A_23_P208698	0.000819675	3.13575	GYS1	Homo sapiens glycogen synthase 1 (GYS1), transcript variant 1, mRNA [NM_002103]
A_33_P3234124	1.27002e-05	3.13567	ERFE	Homo sapiens erythroferrone (ERFE), mRNA [NM_001291832]
A_19_P00316427	0.00202982	3.13547	CDKN2B-AS1	Homo sapiens CDKN2B antisense RNA 1 (CDKN2B-AS1), transcript variant 13, long non-coding RNA [NR_047533]
A_23_P39110	3.00986e-05	3.13488	RUVBL2	Homo sapiens RuvB like AAA ATPase 2 (RUVBL2), transcript variant 1, mRNA [NM_006666]
A_33_P3363720	0.0179362	3.13479	ZNF436-AS1	Homo sapiens ZNF436 antisense RNA 1 (ZNF436-AS1), transcript variant 2, long non-coding RNA [NR_033691]
A_32_P170547	0.0266707	3.13226	CT45A5	Homo sapiens cancer/testis antigen family 45 member A5 (CT45A5), transcript variant 1, mRNA [NM_001007551]
A_33_P3304533	0.000753216	3.13171	RNF207	ring finger protein 207 [Source:HGNC Symbol;Acc:HGNC:32947] [ENST00000466994]
A_33_P3381183	4.78919e-05	3.1309	EGFEM1P	Homo sapiens EGF like and EMI domain containing 1, pseudogene (EGFEM1P), non-coding RNA [NR_021485]
A_33_P3253975	3.23985e-05	3.12984	ACAT1	Homo sapiens acetyl-CoA acetyltransferase 1 (ACAT1), mRNA [NM_000019]
A_23_P156842	0.00228	3.12974	EEF1E1	Homo sapiens eukaryotic translation elongation factor 1 epsilon 1 (EEF1E1), transcript variant 1, mRNA [NM_004280]
A_33_P3213342	2.29018e-06	3.12783	KNL1	Homo sapiens kinetochore scaffold 1 (KNL1), transcript variant 1, mRNA [NM_170589]
A_21_P0005955	0.0179885	3.12718	LINC02055	Homo sapiens long intergenic non-protein coding RNA 2055 (LINC02055), long non-coding RNA [NR_147196]
A_24_P376556	0.0398584	3.12596	CYCS	Homo sapiens cytochrome c, somatic (CYCS), mRNA [NM_018947]
A_23_P300484	0.0467012	3.12586	OBSL1	Homo sapiens obscurin like 1 (OBSL1), transcript variant 3, mRNA [NM_001173408]
A_23_P379746	0.0278801	3.12449	DENND5B	Homo sapiens DENN domain containing 5B (DENND5B), transcript variant 6, mRNA [NM_001366893]
A_33_P3452292	0.00227396	3.12177		Homo sapiens clone FLB9530 PRO2574 mRNA, complete cds. [AF130090]
A_23_P112554	0.000107592	3.12049	COL15A1	Homo sapiens collagen type XV alpha 1 chain (COL15A1), mRNA [NM_001855]
A_21_P0014909	0.0277797	3.11821		Q4RZR4_TETNG (Q4RZR4) Chromosome 18 SCAF14786, whole genome shotgun sequence. (Fragment), partial (18%) [THC2726030]
A_23_P204980	0.014308	3.11789	UGGT2	Homo sapiens UDP-glucose glycoprotein glucosyltransferase 2 (UGGT2), mRNA [NM_020121]
A_33_P3214635	1.29537e-05	3.11531	FECH	Homo sapiens ferrochelatase (FECH), transcript variant 1, mRNA [NM_001012515]
A_24_P71938	0.00370927	3.11526	SMAD1	Homo sapiens SMAD family member 1 (SMAD1), transcript variant 1, mRNA [NM_005900]
A_23_P133691	0.00303462	3.11393	RRAGD	Ras related GTP binding D [Source:HGNC Symbol;Acc:HGNC:19903] [ENST00000359203]
A_21_P0012555	0.00012294	3.11089		novel transcript [ENST00000496403]
A_23_P210747	0.000190478	3.10432	TRMT6	Homo sapiens tRNA methyltransferase 6 (TRMT6), transcript variant 1, mRNA [NM_015939]
A_33_P3314276	0.00241107	3.1032	ASPHD1	Homo sapiens aspartate beta-hydroxylase domain containing 1 (ASPHD1), mRNA [NM_181718]
A_33_P3375314	0.0100105	3.09986	ATP9A	ATPase phospholipid transporting 9A (putative) [Source:HGNC Symbol;Acc:HGNC:13540] [ENST00000338821]
A_33_P3839334	0.00427051	3.09955		novel transcript [ENST00000606994]
A_33_P3240552	0.0417063	3.09713	PDE4D	phosphodiesterase 4D [Source:HGNC Symbol;Acc:HGNC:8783] [ENST00000509355]
A_23_P122815	0.000177502	3.09676	CALU	Homo sapiens calumenin (CALU), transcript variant 1, mRNA [NM_001219]
A_21_P0000140	0.00633779	3.09461	LEPROT	Homo sapiens leptin receptor overlapping transcript (LEPROT), transcript variant 3, mRNA [NM_001198683]
A_23_P252201	0.0389832	3.09271	EAF2	Homo sapiens ELL associated factor 2 (EAF2), transcript variant 1, mRNA [NM_018456]
A_19_P00316324	8.36735e-05	3.09269	LINC01132	Homo sapiens long intergenic non-protein coding RNA 1132 (LINC01132), long non-coding RNA [NR_038856]
A_23_P215060	0.0346091	3.09122	PODXL	Homo sapiens podocalyxin like (PODXL), transcript variant 1, mRNA [NM_001018111]
A_21_P0014098	0.000307964	3.08685	IDH1-AS1	Homo sapiens IDH1 antisense RNA 1 (IDH1-AS1), long non-coding RNA [NR_046452]
A_33_P3352970	0.0133439	3.08255	IRAK2	Homo sapiens interleukin 1 receptor associated kinase 2 (IRAK2), mRNA [NM_001570]
A_23_P98580	0.0154142	3.08107	FADS2	Homo sapiens fatty acid desaturase 2 (FADS2), transcript variant 1, mRNA [NM_004265]
A_23_P57961	0.00716441	3.07879	PLXNB1	Homo sapiens plexin B1 (PLXNB1), transcript variant 1, mRNA [NM_002673]
A_32_P800799	0.0142884	3.07878	KCNG3	Homo sapiens potassium voltage-gated channel modifier subfamily G member 3 (KCNG3), transcript variant 1, mRNA [NM_133329]
A_24_P860797	0.0474963	3.07812	PAIP2B	Homo sapiens poly(A) binding protein interacting protein 2B (PAIP2B), mRNA [NM_020459]
A_33_P3257460	0.000315545	3.07748	DPM3	Homo sapiens dolichyl-phosphate mannosyltransferase subunit 3, regulatory (DPM3), transcript variant 1, mRNA [NM_018973]
A_23_P76538	0.00595177	3.0771	TESC	Homo sapiens tescalcin (TESC), transcript variant 1, mRNA [NM_017899]
A_33_P3286349	0.00157207	3.0771	DNAAF3	Homo sapiens dynein axonemal assembly factor 3 (DNAAF3), transcript variant 4, mRNA [NM_001256716]
A_23_P326760	0.000598164	3.07471	MYRIP	Homo sapiens myosin VIIA and Rab interacting protein (MYRIP), transcript variant 1, mRNA [NM_015460]
A_23_P302681	0.0346958	3.07107	FIGNL1	Homo sapiens fidgetin like 1 (FIGNL1), transcript variant 1, mRNA [NM_001042762]
A_21_P0014363	8.46004e-05	3.07068	LOC104968399	Homo sapiens uncharacterized LOC104968399 (LOC104968399), transcript variant 1, long non-coding RNA [NR_130143]
A_33_P3401428	0.0161311	3.06955	TMEM38B	Homo sapiens transmembrane protein 38B (TMEM38B), mRNA [NM_018112]
A_23_P251095	0.0034008	3.06827	PDHA1	Homo sapiens pyruvate dehydrogenase E1 alpha 1 subunit (PDHA1), transcript variant 2, mRNA [NM_001173454]
A_24_P84340	1.97941e-06	3.06424	MAST4	Homo sapiens microtubule associated serine/threonine kinase family member 4 (MAST4), transcript variant 2, mRNA [NM_198828]
A_23_P60248	0.0235422	3.06392	TXN	Homo sapiens thioredoxin (TXN), transcript variant 1, mRNA [NM_003329]
A_33_P3329255	0.0201199	3.06226	NDST2	Homo sapiens N-deacetylase and N-sulfotransferase 2 (NDST2), transcript variant 5, non-coding RNA [NR_160745]
A_23_P88484	0.00952971	3.06027	DUT	Homo sapiens deoxyuridine triphosphatase (DUT), transcript variant 1, mRNA [NM_001025248]
A_23_P214487	0.0333246	3.05632	H4C3	Homo sapiens histone cluster 1 H4 family member c (HIST1H4C), mRNA [NM_003542]
A_33_P3433873	0.000284482	3.05549	ZWILCH	Homo sapiens zwilch kinetochore protein (ZWILCH), transcript variant 2, mRNA [NM_001287821]
A_23_P168556	0.000525502	3.05121	STX1A	Homo sapiens syntaxin 1A (STX1A), transcript variant 1, mRNA [NM_004603]
A_33_P3375466	8.75836e-05	3.05094	GPLD1	glycosylphosphatidylinositol specific phospholipase D1 [Source:HGNC Symbol;Acc:HGNC:4459] [ENST00000486892]
A_24_P64126	0.000139195	3.04911	CPNE3	Homo sapiens copine 3 (CPNE3), mRNA [NM_003909]
A_21_P0000894	0.0179493	3.04761	IQCH-AS1	Homo sapiens IQCH antisense RNA 1 (IQCH-AS1), transcript variant 4, long non-coding RNA [NR_040055]
A_23_P72096	0.0135178	3.04672	IL1A	Homo sapiens interleukin 1 alpha (IL1A), mRNA [NM_000575]
A_33_P3234168	0.0472224	3.04468	MTDH	Homo sapiens metadherin (MTDH), transcript variant 3, mRNA [NM_001363137]
A_23_P204998	0.0192859	3.04381	FARP1	Homo sapiens FERM, ARH/RhoGEF and pleckstrin domain protein 1 (FARP1), transcript variant 3, mRNA [NM_001286839]
A_24_P367329	2.78204e-07	3.04238	COMMD4P1	Homo sapiens COMM domain containing 4 pseudogene (LOC440292), non-coding RNA [NR_157580]
A_21_P0013585	0.000154057	3.04121	ANKRD20A4-ANKRD20A20P	Homo sapiens ANKRD20A4-ANKRD20A20P readthrough (ANKRD20A4-ANKRD20A20P), long non-coding RNA [NR_146419]
A_23_P164826	0.000899882	3.03952	RNASEH2A	Homo sapiens ribonuclease H2 subunit A (RNASEH2A), mRNA [NM_006397]
A_33_P3407937	5.74215e-07	3.03583	PLCXD1	Homo sapiens phosphatidylinositol specific phospholipase C X domain containing 1 (PLCXD1), transcript variant 1, mRNA [NM_018390]
A_33_P3323928	0.02081	3.03466	OLMALINC	Homo sapiens oligodendrocyte maturation-associated long intergenic non-coding RNA (OLMALINC), long non-coding RNA [NR_026762]
A_24_P42389	0.0124268	3.03453	OTUD6A	OTU deubiquitinase 6A [Source:HGNC Symbol;Acc:HGNC:32312] [ENST00000338352]
A_21_P0011182	0.00159844	3.03441	LINC01055	Homo sapiens long intergenic non-protein coding RNA 1055 (LINC01055), long non-coding RNA [NR_125786]
A_32_P1381	0.000599022	3.03386	HMGN2	Human non-histone chromosomal protein HMG-17 mRNA, complete cds. [M12623]
A_21_P0000063	0.0395258	3.03383	MDFIC	Homo sapiens MyoD family inhibitor domain containing (MDFIC), transcript variant 2, mRNA [NM_001166346]
A_23_P119943	0.0484584	3.03262	IGFBP2	Homo sapiens insulin like growth factor binding protein 2 (IGFBP2), transcript variant 1, mRNA [NM_000597]
A_23_P217468	0.000207133	3.0326	AFF2	Homo sapiens AF4/FMR2 family member 2 (AFF2), transcript variant 1, mRNA [NM_002025]
A_24_P170726	0.0017064	3.03228		Homo sapiens cDNA FLJ37088 fis, clone BRACE2017124. [AK094407]
A_21_P0013554	0.0162188	3.03042		novel transcript [ENST00000413145]
A_33_P3214239	0.0179284	3.02697	GNAS-AS1	Homo sapiens GNAS antisense RNA 1 (GNAS-AS1), antisense RNA [NR_002785]
A_23_P145485	0.0102806	3.026	ULBP2	Homo sapiens UL16 binding protein 2 (ULBP2), mRNA [NM_025217]
A_21_P0011383	6.09225e-05	3.02493	UBE2Q2P2	Homo sapiens ubiquitin conjugating enzyme E2 Q2 pseudogene 2 (UBE2Q2P2), non-coding RNA [NR_004847]
A_19_P00319409	0.00205793	3.01895	ERVMER34-1	Homo sapiens endogenous retrovirus group MER34 member 1, envelope (ERVMER34-1), transcript variant 1, mRNA [NM_024534]
A_33_P3395422	0.00527715	3.01827		Q4T080_TETNG (Q4T080) Chromosome undetermined SCAF11300, whole genome shotgun sequence. (Fragment), partial (8%) [THC2611572]
A_33_P3303309	0.0254499	3.01513	SILC1	Homo sapiens sciatic injury induced lincRNA upregulator of SOX11 (SILC1), long non-coding RNA [NR_026832]
A_23_P347508	0.017973	3.0134	COA7	Homo sapiens cytochrome c oxidase assembly factor 7 (putative) (COA7), mRNA [NM_023077]
A_21_P0007597	0.00402525	3.0121	lnc-ALX1-2	LNCipedia lincRNA (lnc-ALX1-2), lincRNA [lnc-ALX1-2:1]
A_33_P3392077	0.021369	3.00926	TP53I3	Homo sapiens tumor protein p53 inducible protein 3 (TP53I3), transcript variant 1, mRNA [NM_004881]
A_23_P41476	0.00670862	3.00818	SHISA3	Homo sapiens shisa family member 3 (SHISA3), mRNA [NM_001080505]
A_21_P0009640	0.0440265	3.00434	lnc-AC068473.1-5	LNCipedia lincRNA (lnc-AC068473.1-5), lincRNA [lnc-AC068473.1-5:3]
A_23_P149084	5.48235e-05	3.00131	GRIK3	Homo sapiens glutamate ionotropic receptor kainate type subunit 3 (GRIK3), mRNA [NM_000831]
A_23_P104876	0.0162188	2.99487	SPA17	Homo sapiens sperm autoantigenic protein 17 (SPA17), mRNA [NM_017425]
A_23_P135499	0.0264212	2.99361	CLIC4	Homo sapiens chloride intracellular channel 4 (CLIC4), mRNA [NM_013943]
A_23_P73763	0.0271142	2.99203	LAGE3	Homo sapiens L antigen family member 3 (LAGE3), mRNA [NM_006014]
A_23_P121082	0.0132207	2.99091	GBE1	Homo sapiens 1,4-alpha-glucan branching enzyme 1 (GBE1), mRNA [NM_000158]
A_23_P411806	0.00230913	2.98877	SLC44A1	Homo sapiens solute carrier family 44 member 1 (SLC44A1), transcript variant 1, mRNA [NM_080546]
A_23_P389919	3.35479e-06	2.98831	NSD2	Homo sapiens nuclear receptor binding SET domain protein 2 (NSD2), transcript variant 1, mRNA [NM_133330]
A_33_P3844650	0.000310495	2.98715	ANGPTL2	Homo sapiens angiopoietin like 2 (ANGPTL2), mRNA [NM_012098]
A_23_P165840	0.0388368	2.98565	ODC1	Homo sapiens ornithine decarboxylase 1 (ODC1), transcript variant 1, mRNA [NM_002539]
A_19_P00317444	0.0125122	2.98548	LOC389602	Homo sapiens uncharacterized LOC389602 (LOC389602), transcript variant 1, mRNA [NM_001291913]
A_33_P3413468	0.0122632	2.9848	EDA2R	Homo sapiens ectodysplasin A2 receptor (EDA2R), transcript variant 11, mRNA [NM_001324206]
A_24_P142503	0.0249383	2.98343	SLC47A1	Homo sapiens solute carrier family 47 member 1 (SLC47A1), mRNA [NM_018242]
A_23_P42802	0.000296049	2.98129	PDIA4	Homo sapiens protein disulfide isomerase family A member 4 (PDIA4), mRNA [NM_004911]
A_19_P00322890	0.0191344	2.98027	LINC01905	Homo sapiens long intergenic non-protein coding RNA 1905 (LINC01905), transcript variant 1, long non-coding RNA [NR_146510]
A_23_P316501	0.000769346	2.98026	NKAIN2	Homo sapiens sodium/potassium transporting ATPase interacting 2 (NKAIN2), transcript variant 3, mRNA [NM_001300737]
A_32_P130788	0.0204491	2.97999	SAMD13	Homo sapiens sterile alpha motif domain containing 13 (SAMD13), transcript variant 1, mRNA [NM_001010971]
A_24_P382467	0.00756918	2.97954	SLC39A3	Homo sapiens solute carrier family 39 member 3 (SLC39A3), transcript variant 1, mRNA [NM_144564]
A_23_P25019	0.000237315	2.9768	PRIM1	Homo sapiens DNA primase subunit 1 (PRIM1), mRNA [NM_000946]
A_32_P180265	0.0287515	2.97393	LOC105379807	Homo sapiens uncharacterized LOC105379807 (LOC105379807), long non-coding RNA [NR_144466]
A_33_P3881056	0.000660473	2.97321		Homo sapiens cDNA FLJ27128 fis, clone SPL07659. [AK130638]
A_24_P256552	0.00180254	2.97053	CSTF3	Homo sapiens cleavage stimulation factor subunit 3 (CSTF3), transcript variant 2, mRNA [NM_001033505]
A_23_P47527	7.40624e-06	2.9689	TMEM258	transmembrane protein 258 [Source:HGNC Symbol;Acc:HGNC:1164] [ENST00000543510]
A_33_P3241299	0.0278307	2.96871	VPS9D1-AS1	Homo sapiens VPS9D1 antisense RNA 1 (VPS9D1-AS1), long non-coding RNA [NR_036480]
A_32_P9382	0.0491032	2.96812	MZT1	Homo sapiens mitotic spindle organizing protein 1 (MZT1), mRNA [NM_001071775]
A_33_P3245160	0.0261567	2.9673		olfactory receptor family 1 subfamily P member 1 (gene/pseudogene) [Source:HGNC Symbol;Acc:HGNC:8222] [ENST00000571766]
A_24_P93371	6.68163e-07	2.96503	COMMD4	Homo sapiens COMM domain containing 4 (COMMD4), transcript variant 3, mRNA [NM_001284378]
A_21_P0005651	0.0121849	2.96447		novel transcript [ENST00000521718]
A_24_P577694	0.0344539	2.96438	ADCY1	Homo sapiens adenylate cyclase 1 (ADCY1), transcript variant 1, mRNA [NM_021116]
A_21_P0011812	0.00821204	2.96383	ANKRD36	Homo sapiens ankyrin repeat domain 36 (ANKRD36), transcript variant 1, mRNA [NM_001354587]
A_21_P0006307	0.022793	2.96299	CT70	PREDICTED: Homo sapiens uncharacterized LOC107987106 (LOC107987106), transcript variant X2, ncRNA [XR_001746867]
A_21_P0012674	0.000625794	2.96227	LOC105377621	Homo sapiens uncharacterized LOC105377621 (LOC105377621), long non-coding RNA [NR_136202]
A_33_P3358914	2.51473e-06	2.96108	ARHGAP23	Homo sapiens Rho GTPase activating protein 23 (ARHGAP23), mRNA [NM_001199417]
A_19_P00322815	0.00341018	2.96105	CDKN2B-AS1	Homo sapiens CDKN2B antisense RNA 1 (CDKN2B-AS1), transcript variant 1, long non-coding RNA [NR_003529]
A_21_P0001525	0.0177388	2.95767		novel transcript [ENST00000605506]
A_23_P2601	0.00194172	2.95704	HSP90B1	Homo sapiens heat shock protein 90 beta family member 1 (HSP90B1), mRNA [NM_003299]
A_33_P3248519	0.00130995	2.95643	SMC4	Homo sapiens structural maintenance of chromosomes 4 (SMC4), transcript variant 2, mRNA [NM_001002800]
A_21_P0007153	0.000149542	2.95562	LOC143666	Homo sapiens uncharacterized LOC143666 (LOC143666), long non-coding RNA [NR_026967]
A_33_P3368039	7.93761e-08	2.95471	SLC35B2	Homo sapiens solute carrier family 35 member B2 (SLC35B2), transcript variant 1, mRNA [NM_178148]
A_33_P3271246	0.00129301	2.95287	B3GNT10	Homo sapiens UDP-GlcNAc:betaGal beta-1,3-N-acetylglucosaminyltransferase 10 (putative) (B3GNT10), non-coding RNA [NR_027442]
A_21_P0006332	0.0253112	2.95283	LOC105376316	PREDICTED: Homo sapiens uncharacterized LOC105376316 (LOC105376316), ncRNA [XR_930428]
A_33_P3312258	3.61926e-05	2.95179	TUBB	Homo sapiens tubulin beta class I (TUBB), transcript variant 2, mRNA [NM_178014]
A_24_P355944	0.027445	2.95126	EFNB2	Homo sapiens ephrin B2 (EFNB2), mRNA [NM_004093]
A_23_P108751	0.00773043	2.95047	FHL2	Homo sapiens four and a half LIM domains 2 (FHL2), transcript variant 5, mRNA [NM_001039492]
A_23_P357284	0.000112172	2.94925	GPR4	Homo sapiens G protein-coupled receptor 4 (GPR4), mRNA [NM_005282]
A_33_P3508822	0.0362679	2.94894	APP	Homo sapiens amyloid beta precursor protein (APP), transcript variant 1, mRNA [NM_000484]
A_32_P128209	0.0160019	2.9467	LINC01554	Homo sapiens long intergenic non-protein coding RNA 1554 (LINC01554), long non-coding RNA [NR_026936]
A_19_P00316423	0.0039281	2.9456		JP 2014500723-A/17852: Polycomb-Associated Non-Coding RNAs. [LF210349]
A_33_P3321657	0.00051657	2.94553	HSPG2	Homo sapiens heparan sulfate proteoglycan 2 (HSPG2), transcript variant 2, mRNA [NM_005529]
A_33_P3390625	0.000257776	2.94516	TPTE2P3	Homo sapiens transmembrane phosphoinositide 3-phosphatase and tensin homolog 2 pseudogene 3 (TPTE2P3), non-coding RNA [NR_002793]
A_21_P0008611	0.00620592	2.94386	LOC105370770	PREDICTED: Homo sapiens uncharacterized LOC105370770 (LOC105370770), transcript variant X2, ncRNA [XR_932113]
A_33_P3243887	0.00127668	2.94364	IL11	Homo sapiens interleukin 11 (IL11), transcript variant 1, mRNA [NM_000641]
A_23_P31135	8.58748e-05	2.9401	ACAT2	Homo sapiens acetyl-CoA acetyltransferase 2 (ACAT2), transcript variant 2, mRNA [NM_001303253]
A_23_P76460	0.00591879	2.93689	MYF6	Homo sapiens myogenic factor 6 (MYF6), mRNA [NM_002469]
A_23_P503127	0.0239289	2.93461	SEPTIN3	Homo sapiens septin 3 (SEPTIN3), transcript variant A, mRNA [NM_145733]
A_23_P217297	0.00684555	2.93434	ZNF711	Homo sapiens zinc finger protein 711 (ZNF711), transcript variant 2, mRNA [NM_021998]
A_23_P149099	7.05442e-05	2.93303	DDOST	Homo sapiens dolichyl-diphosphooligosaccharide--protein glycosyltransferase non-catalytic subunit (DDOST), mRNA [NM_005216]
A_33_P3451508	0.0343535	2.93062	CCDC26	Homo sapiens CCDC26 long non-coding RNA (CCDC26), transcript variant 1, long non-coding RNA [NR_130917]
A_23_P38677	0.00107944	2.93008	PRELID3A	Homo sapiens PRELI domain containing 3A (PRELID3A), transcript variant 2, mRNA [NM_006553]
A_23_P207400	0.0195396	2.92933	BRCA1	Homo sapiens BRCA1 DNA repair associated (BRCA1), transcript variant 2, mRNA [NM_007300]
A_23_P151307	0.00996549	2.92801	RAPGEF3	Homo sapiens Rap guanine nucleotide exchange factor 3 (RAPGEF3), transcript variant 2, mRNA [NM_006105]
A_23_P304897	7.7043e-05	2.92555	BDKRB2	Homo sapiens bradykinin receptor B2 (BDKRB2), mRNA [NM_000623]
A_23_P59950	0.0088176	2.92471	SLC39A14	Homo sapiens solute carrier family 39 member 14 (SLC39A14), transcript variant 2, mRNA [NM_015359]
A_23_P154566	0.00994083	2.92319	TOX2	Homo sapiens TOX high mobility group box family member 2 (TOX2), transcript variant 3, mRNA [NM_032883]
A_23_P12989	0.00591836	2.92278	PRDX5	Homo sapiens peroxiredoxin 5 (PRDX5), transcript variant 1, mRNA [NM_012094]
A_33_P3526458	1.84896e-05	2.92217		novel transcript [ENST00000427229]
A_33_P3341586	0.001028	2.922	SIL1	Homo sapiens SIL1 nucleotide exchange factor (SIL1), transcript variant 2, mRNA [NM_022464]
A_23_P96158	3.62409e-05	2.92036	KRT17	Homo sapiens keratin 17 (KRT17), mRNA [NM_000422]
A_23_P90601	0.0147294	2.91758	STEAP3	Homo sapiens STEAP3 metalloreductase (STEAP3), transcript variant 1, mRNA [NM_182915]
A_33_P3281651	0.020142	2.91537		novel transcript, antisense to PNN [ENST00000556537]
A_23_P27734	0.000430556	2.91302	NPAS1	Homo sapiens neuronal PAS domain protein 1 (NPAS1), transcript variant 2, mRNA [NM_001321086]
A_23_P128744	0.00294889	2.91161	BDKRB1	Homo sapiens bradykinin receptor B1 (BDKRB1), mRNA [NM_000710]
A_24_P892494	0.00613242	2.91132	LINC01096	Homo sapiens long intergenic non-protein coding RNA 1096 (LINC01096), long non-coding RNA [NR_015450]
A_19_P00316256	3.95954e-06	2.91078	LOC101927668	Homo sapiens uncharacterized LOC101927668 (LOC101927668), long non-coding RNA [NR_110114]
A_23_P250874	0.000446797	2.90872	FKBP6	Homo sapiens FKBP prolyl isomerase 6 (FKBP6), transcript variant 1, mRNA [NM_003602]
A_23_P401675	0.0213976	2.90801	MARVELD2	Homo sapiens MARVEL domain containing 2 (MARVELD2), transcript variant 1, mRNA [NM_001038603]
A_32_P112592	0.0460645	2.90573	LINC01140	Homo sapiens long intergenic non-protein coding RNA 1140 (LINC01140), transcript variant 5, long non-coding RNA [NR_026989]
A_33_P3358626	0.00171642	2.90433	TAF4B	Homo sapiens TATA-box binding protein associated factor 4b (TAF4B), transcript variant 1, mRNA [NM_001293725]
A_21_P0013425	0.0276082	2.90367	LOC650226	Homo sapiens ankyrin repeat domain 26 pseudogene (LOC650226), non-coding RNA [NR_029420]
A_33_P3429575	0.0349363	2.9012	LOC643454	Homo sapiens adaptor-related protein complex 3, sigma 1 subunit pseudogene, mRNA (cDNA clone IMAGE:8862705). [BC157883]
A_21_P0013239	0.0384383	2.8979		THO complex 4 (THOC4) pseudogene [ENST00000403118]
A_33_P3232011	0.00816823	2.89787	RAB17	Homo sapiens RAB17, member RAS oncogene family (RAB17), transcript variant 1, mRNA [NM_022449]
A_23_P4036	9.25076e-06	2.89673	TEX2	Homo sapiens testis expressed 2 (TEX2), transcript variant 1, mRNA [NM_018469]
A_23_P215900	0.0436267	2.89605	SCARA3	Homo sapiens scavenger receptor class A member 3 (SCARA3), transcript variant 1, mRNA [NM_016240]
A_21_P0000232	0.000263791	2.89584	SNORD109B	Homo sapiens small nucleolar RNA, C/D box 109B (SNORD109B), small nucleolar RNA [NR_001289]
A_23_P62099	0.0283672	2.8948	MAGEC2	Homo sapiens MAGE family member C2 (MAGEC2), mRNA [NM_016249]
A_33_P3286937	0.01646	2.89003	PPP1R9A	Homo sapiens protein phosphatase 1 regulatory subunit 9A (PPP1R9A), transcript variant 5, mRNA [NM_001166163]
A_24_P191588	0.000453811	2.88898	ALAS1	Homo sapiens 5'-aminolevulinate synthase 1 (ALAS1), transcript variant 1, mRNA [NM_000688]
A_33_P3225111	0.0459311	2.88722	SLC12A5	solute carrier family 12 member 5 [Source:HGNC Symbol;Acc:HGNC:13818] [ENST00000372315]
A_24_P304723	8.09974e-07	2.88696	PPIB	Homo sapiens peptidylprolyl isomerase B (PPIB), mRNA [NM_000942]
A_23_P5392	0.0352549	2.88529	TP53I3	Homo sapiens tumor protein p53 inducible protein 3 (TP53I3), transcript variant 1, mRNA [NM_004881]
A_24_P181585	0.0305815	2.88365	LRRC59	Homo sapiens leucine rich repeat containing 59 (LRRC59), mRNA [NM_018509]
A_24_P169634	0.00331952	2.88289	MBL1P	Homo sapiens mannose binding lectin 1, pseudogene (MBL1P), non-coding RNA [NR_002724]
A_21_P0011842	1.71156e-06	2.88221	EEF1E1	Homo sapiens eukaryotic translation elongation factor 1 epsilon 1 (EEF1E1), transcript variant 2, mRNA [NM_001135650]
A_24_P652700	0.025421	2.88013	CEP152	Homo sapiens centrosomal protein 152 (CEP152), transcript variant 2, mRNA [NM_014985]
A_33_P3331085	0.0180324	2.8793	SEC24A	Homo sapiens SEC24 homolog A, COPII coat complex component (SEC24A), transcript variant 1, mRNA [NM_021982]
A_33_P3243332	0.0203561	2.87839	ARHGAP42	Homo sapiens Rho GTPase activating protein 42 (ARHGAP42), transcript variant 2, mRNA [NM_001367945]
A_24_P825874	0.0268988	2.87711	POTEI	Homo sapiens POTE ankyrin domain family member I (POTEI), mRNA [NM_001277406]
A_33_P3632937	0.0219476	2.87601		Homo sapiens cDNA FLJ35102 fis, clone PLACE6006474, weakly similar to ADHESIVE PLAQUE MATRIX PROTEIN PRECURSOR. [AK092421]
A_23_P18447	0.00517248	2.876	PPARGC1A	Homo sapiens PPARG coactivator 1 alpha (PPARGC1A), transcript variant 2, mRNA [NM_013261]
A_33_P3421827	0.00215557	2.87521	HBZ	hemoglobin subunit zeta [Source:HGNC Symbol;Acc:HGNC:4835] [ENST00000252951]
A_23_P61778	0.0288267	2.87089	NXN	Homo sapiens nucleoredoxin (NXN), transcript variant 1, mRNA [NM_022463]
A_23_P169978	0.000599999	2.86976	ZNF608	Homo sapiens zinc finger protein 608 (ZNF608), mRNA [NM_020747]
A_24_P921683	0.00122738	2.86812	FOXP2	Homo sapiens forkhead box P2 (FOXP2), transcript variant 1, mRNA [NM_014491]
A_33_P3286616	0.00538829	2.86714	IRAK1	Homo sapiens interleukin 1 receptor associated kinase 1 (IRAK1), transcript variant 1, mRNA [NM_001569]
A_23_P251647	0.0310739	2.8669	RFESD	Homo sapiens Rieske Fe-S domain containing (RFESD), transcript variant 2, mRNA [NM_173362]
A_33_P3330353	0.0443157	2.86672	MOSPD1	Homo sapiens motile sperm domain containing 1 (MOSPD1), transcript variant 1, mRNA [NM_019556]
A_23_P127891	0.0037011	2.86668	BDNF	Homo sapiens brain derived neurotrophic factor (BDNF), transcript variant 1, mRNA [NM_170735]
A_23_P153855	0.0015975	2.86568	ZNF492	Homo sapiens zinc finger protein 492 (ZNF492), mRNA [NM_020855]
A_23_P122976	0.00175753	2.86522	GNAI1	Homo sapiens G protein subunit alpha i1 (GNAI1), transcript variant 1, mRNA [NM_002069]
A_23_P25121	0.0114858	2.8644	FKBP11	Homo sapiens FKBP prolyl isomerase 11 (FKBP11), transcript variant 1, mRNA [NM_016594]
A_23_P363896	0.00159767	2.86395	SNHG29	Homo sapiens small nucleolar RNA host gene 29 (SNHG29), transcript variant 6, long non-coding RNA [NR_027162]
A_23_P14193	0.0498966	2.86248	RFC3	Homo sapiens replication factor C subunit 3 (RFC3), transcript variant 1, mRNA [NM_002915]
A_23_P115726	0.00115892	2.8606	SLC16A9	Homo sapiens solute carrier family 16 member 9 (SLC16A9), transcript variant 1, mRNA [NM_194298]
A_33_P3251932	0.0427525	2.8605	BCL2L11	Homo sapiens BCL2 like 11 (BCL2L11), transcript variant 9, mRNA [NM_207002]
A_23_P117797	6.71077e-06	2.85889	CLN6	Homo sapiens CLN6 transmembrane ER protein (CLN6), mRNA [NM_017882]
A_23_P91829	0.00343138	2.85876	DCBLD2	Homo sapiens discoidin, CUB and LCCL domain containing 2 (DCBLD2), mRNA [NM_080927]
A_23_P26173	0.000176287	2.85782	TMED3	Homo sapiens transmembrane p24 trafficking protein 3 (TMED3), transcript variant 1, mRNA [NM_007364]
A_21_P0004773	8.71551e-05	2.85764	MROCKI	Homo sapiens long intergenic non-protein coding RNA 1268 (LINC01268), long non-coding RNA [NR_038863]
A_33_P3239405	0.00322129	2.85749	TMEM9	Homo sapiens transmembrane protein 9 (TMEM9), transcript variant 3, mRNA [NM_001288565]
A_33_P3311740	0.00015503	2.85594	ZNF774	zinc finger protein 774 [Source:HGNC Symbol;Acc:HGNC:33108] [ENST00000379090]
A_23_P170352	0.012968	2.85356	MRPL12	Homo sapiens mitochondrial ribosomal protein L12 (MRPL12), mRNA [NM_002949]
A_24_P221414	0.00396115	2.85297	DYNC1I1	Homo sapiens dynein cytoplasmic 1 intermediate chain 1 (DYNC1I1), transcript variant 1, mRNA [NM_004411]
A_32_P192545	0.0139176	2.85206	TCEAL6	Homo sapiens transcription elongation factor A like 6 (TCEAL6), transcript variant 2, mRNA [NM_001006938]
A_21_P0003759	0.00566441	2.84952	lnc-SEC24D-1	LNCipedia lincRNA (lnc-SEC24D-1), lincRNA [lnc-SEC24D-1:3]
A_23_P379630	2.31335e-06	2.84905	SLC38A10	Homo sapiens solute carrier family 38 member 10 (SLC38A10), transcript variant 2, mRNA [NM_138570]
A_23_P123974	8.1877e-05	2.84602	DTYMK	Homo sapiens deoxythymidylate kinase (DTYMK), transcript variant 1, mRNA [NM_012145]
A_23_P259189	3.6866e-05	2.84588	CLIC4	Homo sapiens chloride intracellular channel 4 (CLIC4), mRNA [NM_013943]
A_33_P3282434	0.00744389	2.84552	SLC16A1	Homo sapiens solute carrier family 16 member 1 (SLC16A1), transcript variant 2, mRNA [NM_001166496]
A_21_P0013306	5.8276e-07	2.84325	FKBP9	Homo sapiens FKBP prolyl isomerase 9 (FKBP9), transcript variant 1, mRNA [NM_007270]
A_33_P3365142	0.000324048	2.8393	GAD1	Homo sapiens glutamate decarboxylase 1 (GAD1), transcript variant GAD25, mRNA [NM_013445]
A_32_P66222	0.000338259	2.8389	ANKRD20A2	Homo sapiens ankyrin repeat domain 20 family member A2 (ANKRD20A2), mRNA [NM_001012421]
A_21_P0010221	0.00355064	2.83872		novel transcript [ENST00000622592]
A_32_P83098	0.0102628	2.83846	SCNN1B	Homo sapiens sodium channel epithelial 1 beta subunit (SCNN1B), mRNA [NM_000336]
A_23_P162449	0.00737376	2.83719	SRGAP1	Homo sapiens SLIT-ROBO Rho GTPase activating protein 1 (SRGAP1), transcript variant 1, mRNA [NM_020762]
A_23_P3663	0.000586895	2.83707	MCRIP2	Homo sapiens MAPK regulated corepressor interacting protein 2 (MCRIP2), transcript variant 1, mRNA [NM_138418]
A_24_P784765	0.0375494	2.83596	CD59	Homo sapiens CD59 molecule (CD59 blood group) (CD59), transcript variant 1, mRNA [NM_203330]
A_24_P338145	0.000295085	2.83551	STOML2	Homo sapiens stomatin like 2 (STOML2), transcript variant 1, mRNA [NM_013442]
A_19_P00811939	0.0449104	2.8355	MAP3K13	Homo sapiens mitogen-activated protein kinase kinase kinase 13 (MAP3K13), transcript variant 4, non-coding RNA [NR_038322]
A_33_P3382086	0.0055451	2.83393	MCRIP2	Homo sapiens MAPK regulated corepressor interacting protein 2 (MCRIP2), transcript variant 1, mRNA [NM_138418]
A_23_P116387	1.77751e-06	2.83246	INCENP	Homo sapiens inner centromere protein (INCENP), transcript variant 1, mRNA [NM_001040694]
A_23_P12147	0.00527251	2.83174	C1orf74	Homo sapiens chromosome 1 open reading frame 74 (C1orf74), mRNA [NM_152485]
A_19_P00316516	3.44652e-05	2.83098	lnc-GARS-2	LNCipedia lincRNA (lnc-GARS-2), lincRNA [lnc-GARS-2:1]
A_32_P54475	1.33502e-07	2.83097		Synthetic construct Homo sapiens gateway clone IMAGE:100019426 3' read TUBB mRNA. [CU676483]
A_24_P185709	0.00171998	2.83046	EPB41L1	Homo sapiens erythrocyte membrane protein band 4.1 like 1 (EPB41L1), transcript variant 1, mRNA [NM_012156]
A_21_P0007224	0.000388511	2.82993		novel transcript [ENST00000527519]
A_21_P0013921	0.000264748	2.82957		oligosaccharyltransferase complex subunit pseudogene 2 [Source:HGNC Symbol;Acc:HGNC:42864] [ENST00000437956]
A_33_P3290830	0.00810714	2.82951	ANKRD30BL	Homo sapiens ankyrin repeat domain 30B like (ANKRD30BL), transcript variant 3, mRNA [NM_001358416]
A_21_P0011558	0.038457	2.82881	DNAH17-AS1	Homo sapiens DNAH17 antisense RNA 1 (DNAH17-AS1), long non-coding RNA [NR_102401]
A_23_P128147	6.77567e-06	2.82856	TUBA1B	Homo sapiens tubulin alpha 1b (TUBA1B), mRNA [NM_006082]
A_23_P50455	3.76111e-07	2.82719	POLD1	Homo sapiens DNA polymerase delta 1, catalytic subunit (POLD1), transcript variant 2, mRNA [NM_002691]
A_23_P344421	3.70216e-05	2.82449	ROBO4	Homo sapiens roundabout guidance receptor 4 (ROBO4), transcript variant 2, mRNA [NM_001301088]
A_21_P0013869	0.0205728	2.82277	FIRRE	Homo sapiens firre intergenic repeating RNA element (FIRRE), transcript variant 1, long non-coding RNA [NR_026975]
A_23_P57199	0.000384671	2.82268	GGTLC1	Homo sapiens gamma-glutamyltransferase light chain 1 (GGTLC1), transcript variant B, mRNA [NM_178312]
A_33_P3214298	9.32525e-05	2.82152	IMPDH2	Homo sapiens inosine monophosphate dehydrogenase 2 (IMPDH2), mRNA [NM_000884]
A_23_P127175	0.00488844	2.8197	SAR1A	Homo sapiens secretion associated Ras related GTPase 1A (SAR1A), transcript variant 2, mRNA [NM_020150]
A_23_P60130	0.0409485	2.81916	MAL2	Homo sapiens mal, T cell differentiation protein 2 (gene/pseudogene) (MAL2), mRNA [NM_052886]
A_33_P3229335	0.000459643	2.81847	H2BU1	Homo sapiens histone cluster 3 H2B family member b (HIST3H2BB), mRNA [NM_175055]
A_24_P137434	0.00782602	2.81769	DCBLD2	Homo sapiens discoidin, CUB and LCCL domain containing 2 (DCBLD2), mRNA [NM_080927]
A_24_P406334	0.0271326	2.81757	STEAP1	Homo sapiens STEAP family member 1 (STEAP1), mRNA [NM_012449]
A_19_P00316340	0.0279768	2.817	LINC00513	Homo sapiens long intergenic non-protein coding RNA 513 (LINC00513), long non-coding RNA [NR_109780]
A_23_P129717	9.57571e-06	2.81696	ERI2	Homo sapiens ERI1 exoribonuclease family member 2 (ERI2), transcript variant 2, mRNA [NM_080663]
A_33_P3356886	2.95589e-06	2.81385	DENND2C	Homo sapiens DENN domain containing 2C (DENND2C), transcript variant 2, mRNA [NM_198459]
A_23_P387057	0.00513038	2.81324	TUBB	Homo sapiens tubulin beta class I (TUBB), transcript variant 2, mRNA [NM_178014]
A_23_P422831	0.000672096	2.81296	FAM189A2	Homo sapiens family with sequence similarity 189 member A2 (FAM189A2), transcript variant 1, mRNA [NM_004816]
A_24_P130962	0.0216005	2.81272	TOR3A	Homo sapiens torsin family 3 member A (TOR3A), mRNA [NM_022371]
A_19_P00807665	0.00926451	2.81253	SNHG18	Homo sapiens small nucleolar RNA host gene 18 (SNHG18), long non-coding RNA [NR_045196]
A_33_P3377519	0.00641592	2.81212	HOXA6	homeobox A6 [Source:HGNC Symbol;Acc:HGNC:5107] [ENST00000222728]
A_19_P00808453	0.010248	2.8101	COX5A	Homo sapiens cytochrome c oxidase subunit 5A (COX5A), mRNA [NM_004255]
A_33_P3251289	0.0261567	2.80899	SELENOS	Homo sapiens selenoprotein S (SELENOS), transcript variant 1, mRNA [NM_018445]
A_23_P141715	0.000146301	2.80717	TPGS2	Homo sapiens tubulin polyglutamylase complex subunit 2 (TPGS2), transcript variant 1, mRNA [NM_015476]
A_23_P39454	0.024365	2.80534	ZNF556	Homo sapiens zinc finger protein 556 (ZNF556), transcript variant 1, mRNA [NM_024967]
A_33_P3339253	0.00580771	2.80509		JP 2014500723-A/17852: Polycomb-Associated Non-Coding RNAs. [LF210349]
A_21_P0001700	0.0388209	2.80484	TTF2	Homo sapiens transcription termination factor 2 (TTF2), mRNA [NM_003594]
A_21_P0005915	0.0111692	2.80408	LOC105375785	PREDICTED: Homo sapiens uncharacterized LOC105375785 (LOC105375785), transcript variant X1, ncRNA [XR_001746124]
A_21_P0010211	0.00624909	2.80404	LINC01679	Homo sapiens long intergenic non-protein coding RNA 1679 (LINC01679), long non-coding RNA [NR_131902]
A_23_P321496	0.00447945	2.80336	ANKRD30BP2	Homo sapiens ankyrin repeat domain 30B pseudogene 2 (ANKRD30BP2), non-coding RNA [NR_026916]
A_21_P0012336	0.000993903	2.80217	GGTLC3	Homo sapiens gamma-glutamyltransferase light chain family member 3 (GGTLC3), mRNA [NM_001355479]
A_23_P139929	0.000805167	2.80093	ERP29	Homo sapiens endoplasmic reticulum protein 29 (ERP29), transcript variant 1, mRNA [NM_006817]
A_33_P3414037	0.000199396	2.80033	LOC101929574	Homo sapiens uncharacterized LOC101929574 (LOC101929574), long non-coding RNA [NR_120661]
A_23_P406350	0.00740261	2.79848	MFSD3	Homo sapiens major facilitator superfamily domain containing 3 (MFSD3), transcript variant 1, mRNA [NM_138431]
A_21_P0011391	0.00128013	2.79667	CHEK2	Homo sapiens checkpoint kinase 2 (CHEK2), transcript variant 1, mRNA [NM_007194]
A_33_P3257042	0.0322842	2.79603	ZNF850	Homo sapiens zinc finger protein 850 (ZNF850), transcript variant 1, mRNA [NM_001193552]
A_21_P0000739	4.17234e-05	2.79533	LOC100288637	Homo sapiens OTU deubiquitinase 7A pseudogene (LOC100288637), transcript variant 1, non-coding RNA [NR_038253]
A_33_P3343972	0.00658231	2.79478	RSPH1	Homo sapiens radial spoke head component 1 (RSPH1), transcript variant 1, mRNA [NM_080860]
A_33_P3243153	0.0223718	2.7944	GFPT1	Homo sapiens glutamine--fructose-6-phosphate transaminase 1 (GFPT1), transcript variant 1, mRNA [NM_001244710]
A_23_P80974	0.0076014	2.79417	TDO2	Homo sapiens tryptophan 2,3-dioxygenase (TDO2), mRNA [NM_005651]
A_21_P0010617	0.00279514	2.79415		heterogeneous nuclear ribonucleoprotein A3 pseudogene 12 [Source:HGNC Symbol;Acc:HGNC:48758] [ENST00000437410]
A_33_P3395675	0.036015	2.79357		immunoglobulin lambda constant 2 [Source:HGNC Symbol;Acc:HGNC:5856] [ENST00000390323]
A_33_P3775848	0.0030999	2.79351	CLIC2	Homo sapiens chloride intracellular channel 2 (CLIC2), mRNA [NM_001289]
A_21_P0012222	0.000433967	2.78937		Homo sapiens chromosome 21 open reading frame 81, mRNA (cDNA clone IMAGE:4793793), with apparent retained intron. [BC036580]
A_33_P3278103	0.0369019	2.78913	LOC101448202	Homo sapiens uncharacterized LOC101448202 (LOC101448202), long non-coding RNA [NR_103451]
A_33_P3695548	0.0209526	2.78903	POLE	Homo sapiens DNA polymerase epsilon, catalytic subunit (POLE), mRNA [NM_006231]
A_33_P3388482	0.0177574	2.7889	TMEM120B	Homo sapiens transmembrane protein 120B (TMEM120B), mRNA [NM_001080825]
A_33_P3408953	0.0041312	2.78697	GGTLC3	Homo sapiens gamma-glutamyltransferase light chain family member 3 (GGTLC3), mRNA [NM_001355479]
A_21_P0000661	0.000892707	2.78641	SNHG4	Homo sapiens small nucleolar RNA host gene 4 (SNHG4), transcript variant 2, long non-coding RNA [NR_036536]
A_21_P0007757	0.00230459	2.7864	lnc-SSH1-2	LNCipedia lincRNA (lnc-SSH1-2), lincRNA [lnc-SSH1-2:1]
A_23_P111288	0.0475359	2.78588	TMEM14C	Homo sapiens transmembrane protein 14C (TMEM14C), transcript variant 2, mRNA [NM_016462]
A_33_P3390471	0.00458969	2.78531		TFAP2A antisense RNA 1 [Source:HGNC Symbol;Acc:HGNC:40579] [ENST00000443546]
A_33_P3258467	0.0467595	2.78296	SPTBN1	Homo sapiens spectrin beta, non-erythrocytic 1 (SPTBN1), transcript variant 2, mRNA [NM_178313]
A_23_P357794	2.42927e-05	2.78223	MTBP	Homo sapiens MDM2 binding protein (MTBP), mRNA [NM_022045]
A_21_P0009794	0.0478578	2.78187	lnc-VN1R2-1	LNCipedia lincRNA (lnc-VN1R2-1), lincRNA [lnc-VN1R2-1:2]
A_33_P3409746	0.0122556	2.78153	C11orf91	Homo sapiens chromosome 11 open reading frame 91 (C11orf91), mRNA [NM_001166692]
A_21_P0000625	0.025612	2.78108	LOC100289361	Homo sapiens uncharacterized LOC100289361 (LOC100289361), long non-coding RNA [NR_034032]
A_33_P3333107	0.030251	2.77777		novel transcript [ENST00000602862]
A_23_P105651	0.0101133	2.77737	PDZRN4	Homo sapiens PDZ domain containing ring finger 4 (PDZRN4), transcript variant 2, mRNA [NM_013377]
A_23_P334727	0.0302463	2.77679	NRG4	Homo sapiens neuregulin 4 (NRG4), mRNA [NM_138573]
A_19_P00322220	0.0132357	2.77667	SNHG17	Homo sapiens small nucleolar RNA host gene 17 (SNHG17), transcript variant 11, long non-coding RNA [NR_152761]
A_21_P0013387	0.0491734	2.77622		pseudogene similar to part of GTF2I repeat domain containing 1 GTF2IRD1 [ENST00000437494]
A_23_P145761	0.000685986	2.77593	ARL4A	Homo sapiens ADP ribosylation factor like GTPase 4A (ARL4A), transcript variant 1, mRNA [NM_005738]
A_24_P77364	0.0180397	2.77563	BOLA3	Homo sapiens bolA family member 3 (BOLA3), transcript variant 1, mRNA [NM_212552]
A_23_P22224	0.0176111	2.77453	EIF4EBP1	Homo sapiens eukaryotic translation initiation factor 4E binding protein 1 (EIF4EBP1), mRNA [NM_004095]
A_33_P3379881	1.08797e-05	2.77388	FMN1	Homo sapiens formin 1 (FMN1), transcript variant 3, mRNA [NM_001277314]
A_33_P3215178	0.000191282	2.77352	PIGQ	Homo sapiens phosphatidylinositol glycan anchor biosynthesis class Q (PIGQ), transcript variant 2, mRNA [NM_004204]
A_23_P165668	0.0449177	2.77344	SLC35F5	Homo sapiens solute carrier family 35 member F5 (SLC35F5), transcript variant 6, mRNA [NM_001330317]
A_33_P3267296	0.0151644	2.77329	FKBP11	Homo sapiens FKBP prolyl isomerase 11 (FKBP11), transcript variant 1, mRNA [NM_016594]
A_23_P418199	0.0165567	2.77315	LOC730098	Homo sapiens uncharacterized LOC730098 (LOC730098), transcript variant 1, mRNA [NM_001320037]
A_33_P3288589	0.0016774	2.77255		SMCA5_HUMAN (O60264) SWI/SNF-related matrix-associated actin-dependent regulator of chromatin subfamily A member 5 (SWI/SNF-related matrix-associated actin-dependent regulator of chromatin A5) (Sucrose nonfermenting protein 2 homolog) (hSNF2 , partial (5%) [THC2670760]
A_33_P3312301	2.23486e-05	2.77139	CIT	Homo sapiens citron rho-interacting serine/threonine kinase (CIT), transcript variant 1, mRNA [NM_001206999]
A_32_P86739	0.000279408	2.77064	MIR1915HG	Homo sapiens MIR1915 host gene (MIR1915HG), long non-coding RNA [NR_160800]
A_23_P7212	0.00147022	2.76996	CFI	Homo sapiens complement factor I (CFI), transcript variant 2, mRNA [NM_000204]
A_23_P9362	0.0170903	2.76905	PSMB7	Homo sapiens proteasome subunit beta 7 (PSMB7), mRNA [NM_002799]
A_21_P0005169	0.000177135	2.7681	lnc-CRISP2-1	LNCipedia lincRNA (lnc-CRISP2-1), lincRNA [lnc-CRISP2-1:1]
A_32_P92783	0.0409509	2.76733	STIP1	Homo sapiens stress induced phosphoprotein 1 (STIP1), transcript variant 2, mRNA [NM_006819]
A_24_P72064	0.00675909	2.7658	GHR	Homo sapiens growth hormone receptor (GHR), transcript variant 1, mRNA [NM_000163]
A_23_P212050	0.0348874	2.76545	BCHE	Homo sapiens butyrylcholinesterase (BCHE), transcript variant 1, mRNA [NM_000055]
A_33_P3841621	0.0129949	2.76435	MYO5B	Homo sapiens myosin VB (MYO5B), mRNA [NM_001080467]
A_33_P3374633	0.00118746	2.76435		UI-CF-FN0-aew-f-08-0-UI.s1 UI-CF-FN0 Homo sapiens cDNA clone UI-CF-FN0-aew-f-08-0-UI 3', mRNA sequence [CB852070]
A_33_P3397910	0.00337815	2.76433	LOC107984063	PREDICTED: Homo sapiens uncharacterized LOC107984063 (LOC107984063), transcript variant X6, ncRNA [XR_002959399]
A_21_P0013662	0.0331295	2.76379	HSPB1	Homo sapiens heat shock protein family B (small) member 1 (HSPB1), mRNA [NM_001540]
A_23_P58280	5.93786e-09	2.76301	GAR1	Homo sapiens GAR1 ribonucleoprotein (GAR1), transcript variant 1, mRNA [NM_018983]
A_23_P80136	0.0224986	2.76132	RRP1	ribosomal RNA processing 1 [Source:HGNC Symbol;Acc:HGNC:18785] [ENST00000467112]
A_21_P0000652	0.000461703	2.75922	DPY19L2P3	Homo sapiens DPY19L2 pseudogene 3 (DPY19L2P3), transcript variant 2, non-coding RNA [NR_036482]
A_24_P53519	9.13904e-06	2.75885	CHAF1A	Homo sapiens chromatin assembly factor 1 subunit A (CHAF1A), mRNA [NM_005483]
A_23_P111054	2.3013e-09	2.75877	H2BC3	Homo sapiens histone cluster 1 H2B family member b (HIST1H2BB), mRNA [NM_021062]
A_21_P0000563	1.42726e-05	2.75865	SNORA80B	Homo sapiens small nucleolar RNA, H/ACA box 80B (SNORA80B), small nucleolar RNA [NR_028374]
A_32_P319200	0.0038845	2.75838	GGTLC2	Homo sapiens gamma-glutamyltransferase light chain 2 (GGTLC2), transcript variant 1, mRNA [NM_199127]
A_23_P83931	0.0166646	2.75767	NET1	Homo sapiens neuroepithelial cell transforming 1 (NET1), transcript variant 1, mRNA [NM_001047160]
A_33_P3420762	0.0213058	2.75517		HSENOAL2 alpha-enolase {Homo sapiens} (exp=-1; wgp=0; cg=0) , partial (78%) [THC2577776]
A_33_P3275702	0.00144595	2.75513	FMO2	Homo sapiens flavin containing dimethylaniline monoxygenase 2 (FMO2), transcript variant 5, mRNA [NM_001365900]
A_23_P217341	0.00665289	2.75454	MAGEB1	Homo sapiens MAGE family member B1 (MAGEB1), transcript variant 1, mRNA [NM_002363]
A_33_P3338674	1.73307e-05	2.7534	CCDC163	Homo sapiens coiled-coil domain containing 163 (CCDC163), transcript variant 3, mRNA [NM_001102601]
A_24_P237270	0.0017669	2.75088	ADORA2A	Homo sapiens adenosine A2a receptor (ADORA2A), transcript variant 3, mRNA [NM_000675]
A_33_P3374997	0.0375695	2.75056	CEP83-DT	Homo sapiens CEP83 divergent transcript (CEP83-DT), long non-coding RNA [NR_027035]
A_23_P132874	0.00102641	2.75036	CMSS1	Homo sapiens cms1 ribosomal small subunit homolog (CMSS1), transcript variant 1, mRNA [NM_032359]
A_21_P0013150	6.65764e-05	2.74969	LINC02532	Homo sapiens long intergenic non-protein coding RNA 2532 (LINC02532), transcript variant 2, long non-coding RNA [NR_147986]
A_33_P3416503	0.0184753	2.74696	NUDT8	Homo sapiens nudix hydrolase 8 (NUDT8), transcript variant 2, mRNA [NM_181843]
A_33_P3408320	3.70216e-05	2.74659	CERS1	Homo sapiens ceramide synthase 1 (CERS1), transcript variant 2, mRNA [NM_198207]
A_21_P0014313	0.000850534	2.74489		long intergenic non-protein coding RNA 514 [Source:HGNC Symbol;Acc:HGNC:27549] [ENST00000573315]
A_23_P69100	0.000689684	2.74469	ARHGEF26	Homo sapiens Rho guanine nucleotide exchange factor 26 (ARHGEF26), transcript variant 2, mRNA [NM_015595]
A_33_P3320533	0.00113801	2.74425	POLR1A	RNA polymerase I subunit A [Source:HGNC Symbol;Acc:HGNC:17264] [ENST00000486964]
A_21_P0014077	0.0119894	2.74172	DCST1-AS1	Homo sapiens DCST1 antisense RNA 1 (DCST1-AS1), transcript variant 1, long non-coding RNA [NR_040772]
A_24_P162373	0.00074498	2.74024	ZNRF3	Homo sapiens zinc and ring finger 3 (ZNRF3), transcript variant 2, mRNA [NM_032173]
A_23_P5785	1.21199e-05	2.73991	BBS5	Homo sapiens Bardet-Biedl syndrome 5 (BBS5), mRNA [NM_152384]
A_23_P112512	0.0299977	2.73943	SLC25A51	Homo sapiens solute carrier family 25 member 51 (SLC25A51), transcript variant 1, mRNA [NM_033412]
A_24_P66838	0.0154542	2.73823		ribosomal protein L27 (RPL27) pseudogene [ENST00000434035]
A_32_P10133	0.00291545	2.73812	lnc-THNSL1-2	Homo sapiens cDNA FLJ11983 fis, clone HEMBB1001337. [AK022045]
A_32_P25357	0.0122628	2.73785	CDH15	cadherin 15 [Source:HGNC Symbol;Acc:HGNC:1754] [ENST00000289746]
A_23_P70168	9.62125e-05	2.73776	TARS1	Homo sapiens threonyl-tRNA synthetase (TARS), transcript variant 1, mRNA [NM_152295]
A_23_P102117	0.0296675	2.73442	WNT10A	Homo sapiens Wnt family member 10A (WNT10A), mRNA [NM_025216]
A_19_P00321286	0.0253963	2.73378	LINC01905	Homo sapiens long intergenic non-protein coding RNA 1905 (LINC01905), transcript variant 1, long non-coding RNA [NR_146510]
A_33_P3272395	0.048216	2.73231	RAB19	Homo sapiens RAB19, member RAS oncogene family (RAB19), mRNA [NM_001008749]
A_21_P0001610	0.016819	2.72908	lnc-FMOD-1	LNCipedia lincRNA (lnc-FMOD-1), lincRNA [lnc-FMOD-1:1]
A_33_P3403942	0.0269731	2.72836	OCSTAMP	osteoclast stimulatory transmembrane protein [Source:HGNC Symbol;Acc:HGNC:16116] [ENST00000279028]
A_33_P3238007	0.000899882	2.72632	LARP1B	Homo sapiens La ribonucleoprotein domain family member 1B (LARP1B), transcript variant 2, mRNA [NM_178043]
A_33_P3372451	0.00367075	2.72594	DNPH1	Homo sapiens 2'-deoxynucleoside 5'-phosphate N-hydrolase 1 (DNPH1), transcript variant 2, mRNA [NM_199184]
A_23_P152284	0.000142011	2.72195	SNRNP25	Homo sapiens small nuclear ribonucleoprotein U11/U12 subunit 25 (SNRNP25), mRNA [NM_024571]
A_33_P3313622	0.0255049	2.72177	MIR17HG	Homo sapiens miR-17-92a-1 cluster host gene (MIR17HG), transcript variant 1, long non-coding RNA [NR_027350]
A_23_P427502	0.0104724	2.72117	ZNRF3	Homo sapiens zinc and ring finger 3 (ZNRF3), transcript variant 2, mRNA [NM_032173]
A_33_P3253707	0.000234575	2.71938	LRR1	Homo sapiens leucine rich repeat protein 1 (LRR1), transcript variant 1, mRNA [NM_152329]
A_32_P97169	0.0170225	2.71899	GPC6	Homo sapiens glypican 6 (GPC6), mRNA [NM_005708]
A_23_P119337	0.00490422	2.71864	ATF5	Homo sapiens activating transcription factor 5 (ATF5), transcript variant 1, mRNA [NM_012068]
A_23_P27005	0.00268161	2.71593	DHRS11	Homo sapiens dehydrogenase/reductase 11 (DHRS11), mRNA [NM_024308]
A_21_P0005118	0.0101004	2.71553		PREDICTED: Homo sapiens uncharacterized LOC112267857 (LOC112267857), transcript variant X2, mRNA [XM_017011345]
A_23_P117683	0.0036296	2.71499	HYPK	Homo sapiens huntingtin interacting protein K (HYPK), transcript variant 1, mRNA [NM_016400]
A_21_P0014073	0.0226726	2.71335	GBAT2	Homo sapiens glioblastoma multiforme-associated transcript 2 (GBAT2), long non-coding RNA [NR_131972]
A_23_P69958	0.0195084	2.71178	AP3S1	Homo sapiens adaptor related protein complex 3 subunit sigma 1 (AP3S1), transcript variant 2, mRNA [NM_001002924]
A_23_P88234	0.0122628	2.70977	EMC9	Homo sapiens ER membrane protein complex subunit 9 (EMC9), transcript variant 1, mRNA [NM_016049]
A_24_P413669	0.0256741	2.70929	PFKFB2	Homo sapiens 6-phosphofructo-2-kinase/fructose-2,6-biphosphatase 2 (PFKFB2), transcript variant 2, mRNA [NM_001018053]
A_33_P3289005	0.000549641	2.70834	AP1S3	Homo sapiens adaptor related protein complex 1 subunit sigma 3 (AP1S3), transcript variant 1, mRNA [NM_001039569]
A_23_P15876	0.0332765	2.70808	ALPK2	Homo sapiens alpha kinase 2 (ALPK2), mRNA [NM_052947]
A_23_P68717	0.00180394	2.70728	PSMG1	Homo sapiens proteasome assembly chaperone 1 (PSMG1), transcript variant 3, mRNA [NM_001261824]
A_24_P160466	0.0182302	2.70725	GPRIN1	Homo sapiens G protein regulated inducer of neurite outgrowth 1 (GPRIN1), mRNA [NM_052899]
A_23_P259166	0.0133157	2.7053	TCEAL4	Homo sapiens transcription elongation factor A like 4 (TCEAL4), transcript variant 1, mRNA [NM_024863]
A_24_P186986	3.2841e-05	2.70329		ATP synthase membrane subunit c locus 1 pseudogene 5 [Source:HGNC Symbol;Acc:HGNC:39508] [ENST00000429024]
A_23_P65157	0.00188836	2.70319	COX17	Homo sapiens cytochrome c oxidase copper chaperone COX17 (COX17), mRNA [NM_005694]
A_24_P252846	0.0255225	2.70289	C11orf74	Homo sapiens chromosome 11 open reading frame 74 (C11orf74), transcript variant 4, mRNA [NM_138787]
A_19_P00316415	0.000365558	2.70226	lnc-ERP44-3	Homo sapiens cDNA FLJ33647 fis, clone BRAMY2024374. [AK090966]
A_23_P121499	0.0227056	2.70158	WFS1	Homo sapiens wolframin ER transmembrane glycoprotein (WFS1), transcript variant 1, mRNA [NM_006005]
A_33_P3257222	0.00149972	2.7014	COMTD1	catechol-O-methyltransferase domain containing 1 [Source:HGNC Symbol;Acc:HGNC:26309] [ENST00000469299]
A_24_P331904	0.000105483	2.70076	COMMD4	Homo sapiens COMM domain containing 4 (COMMD4), transcript variant 7, mRNA [NM_001321844]
A_23_P160881	0.00289124	2.70031	SMPDL3B	Homo sapiens sphingomyelin phosphodiesterase acid like 3B (SMPDL3B), transcript variant 2, mRNA [NM_001009568]
A_24_P179903	0.000304971	2.70021	AK2	Homo sapiens adenylate kinase 2 (AK2), transcript variant 1, mRNA [NM_001625]
A_23_P34452	0.00276005	2.70007	LOR	Homo sapiens loricrin (LOR), mRNA [NM_000427]
A_33_P3408757	0.0289982	2.69982	FOXO6	Homo sapiens forkhead box O6 (FOXO6), mRNA [NM_001291281]
A_23_P127406	0.00435193	2.6974	KDM4D	Homo sapiens lysine demethylase 4D (KDM4D), mRNA [NM_018039]
A_21_P0012679	0.0118214	2.69712	LINC02466	Homo sapiens long intergenic non-protein coding RNA 2466 (LINC02466), long non-coding RNA [NR_110753]
A_33_P3420704	0.0147291	2.69633		Homo sapiens clone TCONS_00249958 lncRNA, complete sequence. [MG828800]
A_23_P80773	0.000282023	2.69608	SRPRB	SRP receptor subunit beta [Source:HGNC Symbol;Acc:HGNC:24085] [ENST00000466490]
A_23_P422193	0.00951349	2.69582	SUV39H1	Homo sapiens suppressor of variegation 3-9 homolog 1 (SUV39H1), transcript variant 2, mRNA [NM_003173]
A_24_P376707	9.93644e-06	2.69528	HDGF	Homo sapiens heparin binding growth factor (HDGF), transcript variant 1, mRNA [NM_004494]
A_21_P0010986	0.0360214	2.69481	U2AF1L5	Homo sapiens U2 small nuclear RNA auxiliary factor 1 like 5 (U2AF1L5), transcript variant 1, mRNA [NM_001320646]
A_33_P3289251	0.0203805	2.69357		Homo sapiens cDNA FLJ38652 fis, clone HHDPC2008843. [AK095971]
A_23_P132936	0.00143143	2.69276	SPCS3	Homo sapiens signal peptidase complex subunit 3 (SPCS3), mRNA [NM_021928]
A_24_P403417	0.0112393	2.69247	PTGES	Homo sapiens prostaglandin E synthase (PTGES), mRNA [NM_004878]
A_23_P150249	0.000146855	2.69242	CCDC85B	coiled-coil domain containing 85B [Source:HGNC Symbol;Acc:HGNC:24926] [ENST00000312579]
A_33_P3375467	0.000193401	2.69237	GPLD1	Homo sapiens glycosylphosphatidylinositol specific phospholipase D1 (GPLD1), mRNA [NM_001503]
A_33_P3259203	0.00234177	2.69171	TMEM255B	Homo sapiens transmembrane protein 255B (TMEM255B), transcript variant 2, mRNA [NM_001348663]
A_33_P3365582	0.00130486	2.69029	RASGRP3	Homo sapiens RAS guanyl releasing protein 3 (RASGRP3), transcript variant 6, mRNA [NM_001349977]
A_23_P391396	0.00271695	2.68986	EBF3	Homo sapiens EBF transcription factor 3 (EBF3), mRNA [NM_001005463]
A_24_P83678	0.000185483	2.6892	MMS22L	Homo sapiens MMS22 like, DNA repair protein (MMS22L), transcript variant 1, mRNA [NM_198468]
A_21_P0003360	0.00935603	2.68868	LINC02475	Homo sapiens long intergenic non-protein coding RNA 2475 (LINC02475), transcript variant 2, long non-coding RNA [NR_131959]
A_23_P94461	0.00642753	2.68773	FSD1L	Homo sapiens fibronectin type III and SPRY domain containing 1 like (FSD1L), transcript variant 2, mRNA [NM_031919]
A_23_P42695	0.000575578	2.6877	GGCT	Homo sapiens gamma-glutamylcyclotransferase (GGCT), transcript variant 1, mRNA [NM_024051]
A_23_P203299	0.00618435	2.68758	RCN1	Homo sapiens reticulocalbin 1 (RCN1), mRNA [NM_002901]
A_21_P0014351	0.0222702	2.68725	SP2-AS1	Homo sapiens SP2 antisense RNA 1 (SP2-AS1), transcript variant 1, long non-coding RNA [NR_103856]
A_33_P3311907	0.00667351	2.68718	TBC1D7	Homo sapiens TBC1 domain family member 7 (TBC1D7), transcript variant 5, mRNA [NM_001258457]
A_23_P110504	0.000665209	2.68545	CLPTM1L	Homo sapiens CLPTM1 like (CLPTM1L), mRNA [NM_030782]
A_33_P3411122	0.0281652	2.68535	PRPS2	phosphoribosyl pyrophosphate synthetase 2 [Source:HGNC Symbol;Acc:HGNC:9465] [ENST00000489404]
A_33_P3333058	0.00118032	2.68289		novel protein [ENST00000448923]
A_33_P3228385	0.0394356	2.68274	ATP5IF1	Homo sapiens ATP synthase inhibitory factor subunit 1 (ATP5IF1), transcript variant 1, mRNA [NM_016311]
A_33_P3215383	0.00608617	2.68147		Homo sapiens p14ARF/FAM230A fusion protein transcript variant 2 mRNA, partial cds. [JX456220]
A_33_P3254136	0.0012936	2.68122	PKHD1L1	Homo sapiens PKHD1 like 1 (PKHD1L1), mRNA [NM_177531]
A_21_P0011972	0.00060249	2.67945	XLOC_l2_008313	BROAD Institute lincRNA (XLOC_l2_008313), lincRNA [TCONS_l2_00014951]
A_21_P0013514	0.00390887	2.67936	ASNSP1	Homo sapiens asparagine synthetase pseudogene 1 (ASNSP1), non-coding RNA [NR_146077]
A_23_P41267	0.00975402	2.6776	LOC401127	Homo sapiens WD repeat domain 5 pseudogene (LOC401127), non-coding RNA [NR_026854]
A_23_P433586	0.00599938	2.67747	HTR2C	Homo sapiens 5-hydroxytryptamine receptor 2C (HTR2C), transcript variant 2, mRNA [NM_000868]
A_33_P3260125	0.0430508	2.67702	LDLRAD2	low density lipoprotein receptor class A domain containing 2 [Source:HGNC Symbol;Acc:HGNC:32071] [ENST00000344642]
A_33_P3389678	0.00102162	2.67509	SPPL2B	Homo sapiens signal peptide peptidase like 2B (SPPL2B), transcript variant 3, mRNA [NM_001077238]
A_24_P276888	0.00665522	2.67507	CENPO	Homo sapiens centromere protein O (CENPO), transcript variant 3, mRNA [NM_001322101]
A_23_P95302	0.00028447	2.67485	RFC5	Homo sapiens replication factor C subunit 5 (RFC5), transcript variant 2, mRNA [NM_181578]
A_21_P0013831	0.00128021	2.67335	FIRRE	firre intergenic repeating RNA element [Source:HGNC Symbol;Acc:HGNC:49627] [ENST00000637577]
A_23_P4962	0.0211125	2.67234	NLRP5	Homo sapiens NLR family pyrin domain containing 5 (NLRP5), mRNA [NM_153447]
A_23_P74269	0.000688597	2.67223	SRM	Homo sapiens spermidine synthase (SRM), mRNA [NM_003132]
A_23_P361744	0.000146301	2.67129	ATXN3L	Homo sapiens ataxin 3 like (ATXN3L), mRNA [NM_001135995]
A_24_P902052	0.000206752	2.67063	DANCR	Homo sapiens differentiation antagonizing non-protein coding RNA (DANCR), transcript variant 1, long non-coding RNA [NR_024031]
A_23_P167129	0.00112813	2.66828	HHIP	Homo sapiens hedgehog interacting protein (HHIP), mRNA [NM_022475]
A_33_P3280841	0.039258	2.66821	LINC00671	Homo sapiens long intergenic non-protein coding RNA 671 (LINC00671), long non-coding RNA [NR_027254]
A_33_P3409934	3.71557e-05	2.66765	SEH1L	Homo sapiens SEH1 like nucleoporin (SEH1L), transcript variant 1, mRNA [NM_001013437]
A_23_P89455	0.0201185	2.66733	SLC35B1	Homo sapiens solute carrier family 35 member B1 (SLC35B1), transcript variant 2, mRNA [NM_001278784]
A_21_P0007793	0.00180645	2.66502	LINC02376	Homo sapiens long intergenic non-protein coding RNA 2376 (LINC02376), long non-coding RNA [NR_146537]
A_33_P3279720	0.00434985	2.66445	ARFRP1	ADP ribosylation factor related protein 1 [Source:HGNC Symbol;Acc:HGNC:662] [ENST00000612772]
A_21_P0013723	0.000105586	2.66436	LOC554249	Homo sapiens uncharacterized LOC554249 (LOC554249), long non-coding RNA [NR_126049]
A_33_P3233081	7.69367e-05	2.66352	MSH5	Homo sapiens mutS homolog 5 (MSH5), transcript variant 3, mRNA [NM_002441]
A_23_P258321	0.00012839	2.66308	MRPS17	Homo sapiens mitochondrial ribosomal protein S17 (MRPS17), mRNA [NM_015969]
A_33_P3286254	0.0347569	2.66262	AP3S1	Homo sapiens adaptor related protein complex 3 subunit sigma 1 (AP3S1), transcript variant 7, mRNA [NM_001364119]
A_23_P104372	0.000196669	2.66132	DNAJC9	Homo sapiens DnaJ heat shock protein family (Hsp40) member C9 (DNAJC9), mRNA [NM_015190]
A_23_P141394	0.00052649	2.6605	WIPI1	Homo sapiens WD repeat domain, phosphoinositide interacting 1 (WIPI1), transcript variant 1, mRNA [NM_017983]
A_33_P3354326	0.0328406	2.65956		novel transcript [ENST00000452736]
A_24_P116535	0.00492608	2.659	MMP15	Homo sapiens matrix metallopeptidase 15 (MMP15), mRNA [NM_002428]
A_21_P0011499	0.00681776	2.65718	LINC02125	Homo sapiens long intergenic non-protein coding RNA 2125 (LINC02125), long non-coding RNA [NR_110934]
A_33_P3313899	0.000129974	2.65645	LINC01433	Homo sapiens long intergenic non-protein coding RNA 1433 (LINC01433), long non-coding RNA [NR_033917]
A_21_P0011811	0.0230324	2.65379	ANKRD36BP2	Homo sapiens ankyrin repeat domain 36B pseudogene 2 (ANKRD36BP2), non-coding RNA [NR_015424]
A_23_P217637	0.000165446	2.65189	TIMM8A	Homo sapiens translocase of inner mitochondrial membrane 8A (TIMM8A), transcript variant 1, mRNA [NM_004085]
A_32_P206104	0.0106839	2.65186	LINC02608	Homo sapiens long intergenic non-protein coding RNA 2608 (LINC02608), transcript variant 2, long non-coding RNA [NR_125983]
A_23_P73780	0.0136686	2.6507	IRAK1	Homo sapiens interleukin 1 receptor associated kinase 1 (IRAK1), transcript variant 1, mRNA [NM_001569]
A_23_P150325	0.0232685	2.64677	ARHGAP42	Homo sapiens Rho GTPase activating protein 42 (ARHGAP42), transcript variant 2, mRNA [NM_001367945]
A_33_P3294669	0.0106338	2.64541		translocase of outer mitochondrial membrane 5 homolog (yeast) (TOMM5) pseudogene [ENST00000605153]
A_23_P203406	0.00726737	2.64479	GANAB	Homo sapiens glucosidase II alpha subunit (GANAB), transcript variant 3, mRNA [NM_198335]
A_33_P3369786	0.00620314	2.6415	UBE3D	Homo sapiens ubiquitin protein ligase E3D (UBE3D), transcript variant 4, mRNA [NM_001350603]
A_33_P3333603	0.00995312	2.6412	SMOC1	Homo sapiens SPARC related modular calcium binding 1 (SMOC1), transcript variant 2, mRNA [NM_022137]
A_33_P3365810	9.82084e-05	2.64069	MRPL12	Homo sapiens mitochondrial ribosomal protein L12 (MRPL12), mRNA [NM_002949]
A_33_P3351197	0.023071	2.64032	GLIDR	Homo sapiens glioblastoma down-regulated RNA (GLIDR), transcript variant 4, long non-coding RNA [NR_126046]
A_24_P160874	0.0251202	2.63773	DUT	Homo sapiens deoxyuridine triphosphatase (DUT), transcript variant 1, mRNA [NM_001025248]
A_24_P102880	0.000639564	2.63522	NAV1	Homo sapiens neuron navigator 1 (NAV1), transcript variant 1, mRNA [NM_020443]
A_19_P00809992	0.0014931	2.63511	C11orf74	Homo sapiens chromosome 11 open reading frame 74 (C11orf74), transcript variant 1, mRNA [NM_001276722]
A_23_P119143	0.0411238	2.63226	ICAM5	Homo sapiens intercellular adhesion molecule 5 (ICAM5), mRNA [NM_003259]
A_32_P99019	0.0432695	2.63137	FMR1NB	Homo sapiens FMR1 neighbor (FMR1NB), mRNA [NM_152578]
A_33_P3248842	0.00149322	2.63067	KHDC1	Homo sapiens KH domain containing 1 (KHDC1), transcript variant 1, mRNA [NM_001251874]
A_23_P86855	0.00205793	2.62994	MACROD1	Homo sapiens mono-ADP ribosylhydrolase 1 (MACROD1), mRNA [NM_014067]
A_33_P3224105	0.00886237	2.62928	KNSTRN	Homo sapiens kinetochore localized astrin (SPAG5) binding protein (KNSTRN), transcript variant 2, mRNA [NM_001142761]
A_33_P3242973	0.00633779	2.62807	IGF2BP2	Homo sapiens insulin like growth factor 2 mRNA binding protein 2 (IGF2BP2), transcript variant 3, mRNA [NM_001291869]
A_23_P110851	0.00292821	2.62762	TERT	Homo sapiens telomerase reverse transcriptase (TERT), transcript variant 1, mRNA [NM_198253]
A_32_P440768	0.00343935	2.6265	ALOX12P2	Homo sapiens arachidonate 12-lipoxygenase pseudogene 2 (ALOX12P2), transcript variant 1, non-coding RNA [NR_002710]
A_23_P429478	0.000334284	2.6264	CCDC140	Homo sapiens coiled-coil domain containing 140 (CCDC140), long non-coding RNA [NR_161172]
A_23_P380881	0.0114858	2.62392	ANKRD13B	Homo sapiens ankyrin repeat domain 13B (ANKRD13B), mRNA [NM_152345]
A_23_P391443	0.0324119	2.62336	PPM1H	Homo sapiens protein phosphatase, Mg2+/Mn2+ dependent 1H (PPM1H), mRNA [NM_020700]
A_23_P122443	0.0222416	2.62262	H1-2	Homo sapiens histone cluster 1 H1 family member c (HIST1H1C), mRNA [NM_005319]
A_23_P107644	0.0150702	2.6224	SNRPD1	Homo sapiens small nuclear ribonucleoprotein D1 polypeptide (SNRPD1), transcript variant 1, mRNA [NM_006938]
A_32_P167239	0.000193357	2.6211	AFAP1L1	Homo sapiens actin filament associated protein 1 like 1 (AFAP1L1), transcript variant 1, mRNA [NM_152406]
A_23_P93690	8.09974e-07	2.62028	MCM7	Homo sapiens minichromosome maintenance complex component 7 (MCM7), transcript variant 2, mRNA [NM_182776]
A_23_P60146	0.0113461	2.61911	PDGFRL	Homo sapiens platelet derived growth factor receptor like (PDGFRL), mRNA [NM_006207]
A_21_P0007590	0.00772578	2.61661	NAV3	neuron navigator 3 [Source:HGNC Symbol;Acc:HGNC:15998] [ENST00000550042]
A_23_P133995	0.0116175	2.61644	PPIL1	Homo sapiens peptidylprolyl isomerase like 1 (PPIL1), mRNA [NM_016059]
A_23_P253536	0.0433359	2.61584	NPR3	Homo sapiens natriuretic peptide receptor 3 (NPR3), transcript variant 2, mRNA [NM_000908]
A_24_P401768	0.000100957	2.61492	AMOTL1	Homo sapiens angiomotin like 1 (AMOTL1), transcript variant 1, mRNA [NM_130847]
A_21_P0007591	0.00490232	2.61471	NAV3	neuron navigator 3 [Source:HGNC Symbol;Acc:HGNC:15998] [ENST00000550042]
A_23_P118203	0.0148116	2.61282	ZG16B	Homo sapiens zymogen granule protein 16B (ZG16B), mRNA [NM_145252]
A_19_P00317793	0.0138283	2.61254	SNHG17	Homo sapiens small nucleolar RNA host gene 17 (SNHG17), transcript variant 11, long non-coding RNA [NR_152761]
A_23_P414252	0.0384054	2.61237	SNX8	Homo sapiens cDNA, FLJ96764, highly similar to Homo sapiens sorting nexin 8 (SNX8), mRNA. [AK315670]
A_23_P46238	0.000276035	2.61091	CELA2A	Homo sapiens chymotrypsin like elastase 2A (CELA2A), mRNA [NM_033440]
A_33_P3350634	1.00984e-06	2.61045	KIF22	Homo sapiens kinesin family member 22 (KIF22), transcript variant 3, mRNA [NM_001256270]
A_21_P0010256	0.00485493	2.6102	lnc-PKNOX1-2	603624006F1 NIH_MGC_40 Homo sapiens cDNA clone IMAGE:5449872 5', mRNA sequence [BM049412]
A_23_P156970	0.0289982	2.60917	MEST	Homo sapiens mesoderm specific transcript (MEST), transcript variant 4, mRNA [NM_001253900]
A_24_P286114	0.0105757	2.6084	SLC1A3	Homo sapiens solute carrier family 1 member 3 (SLC1A3), transcript variant GLAST, mRNA [NM_004172]
A_23_P143535	0.0281171	2.60713	WDR4	Homo sapiens WD repeat domain 4 (WDR4), transcript variant 2, mRNA [NM_033661]
A_23_P92842	0.0137598	2.60536	SAR1B	Homo sapiens secretion associated Ras related GTPase 1B (SAR1B), transcript variant 1, mRNA [NM_001033503]
A_23_P10121	0.0132261	2.60476	SFRP1	Homo sapiens secreted frizzled related protein 1 (SFRP1), mRNA [NM_003012]
A_19_P00320451	5.55319e-05	2.6033	KHDC1	Homo sapiens KH domain containing 1 (KHDC1), transcript variant 1, mRNA [NM_001251874]
A_33_P3340580	3.25741e-05	2.60265	ZNF385C	Homo sapiens zinc finger protein 385C (ZNF385C), mRNA [NM_001242704]
A_23_P106887	0.0365905	2.60079	FUS	Homo sapiens FUS RNA binding protein (FUS), transcript variant 1, mRNA [NM_004960]
A_24_P210082	0.0024764	2.60077	C11orf71	Homo sapiens chromosome 11 open reading frame 71 (C11orf71), transcript variant 2, mRNA [NM_019021]
A_33_P3231297	0.021341	2.59845	CREG1	Homo sapiens cellular repressor of E1A stimulated genes 1 (CREG1), mRNA [NM_003851]
A_24_P67946	0.0442254	2.5973	NUDT4	Homo sapiens nudix hydrolase 4 (NUDT4), transcript variant 2, mRNA [NM_199040]
A_24_P818529	0.00281749	2.59691		ribonuclease H2 subunit C pseudogene 1 [Source:HGNC Symbol;Acc:HGNC:24117] [ENST00000454281]
A_21_P0014761	0.0178724	2.59646	ELFN1-AS1	Homo sapiens ELFN1 antisense RNA 1 (ELFN1-AS1), transcript variant 1, long non-coding RNA [NR_120508]
A_33_P3350858	0.0012123	2.59634	TMCO5B	Homo sapiens transmembrane and coiled-coil domains 5B (pseudogene) (TMCO5B), non-coding RNA [NR_046005]
A_21_P0013735	0.00426697	2.59545	FANCC	FA complementation group C [Source:HGNC Symbol;Acc:HGNC:3584] [ENST00000433644]
A_33_P3220390	0.00489196	2.59536	WTAP	Homo sapiens Wilms tumor 1 associated protein, mRNA (cDNA clone IMAGE:5399821), partial cds. [BC028180]
A_23_P34733	0.00495444	2.5951	FH	Homo sapiens fumarate hydratase (FH), mRNA [NM_000143]
A_24_P252043	0.029724	2.59473	PTP4A1	Homo sapiens protein tyrosine phosphatase 4A1 (PTP4A1), mRNA [NM_003463]
A_23_P502609	7.13925e-08	2.59405	PIGQ	Homo sapiens phosphatidylinositol glycan anchor biosynthesis class Q (PIGQ), transcript variant 2, mRNA [NM_004204]
A_23_P81770	0.00149881	2.59404	PTP4A1	Homo sapiens protein tyrosine phosphatase 4A1 (PTP4A1), mRNA [NM_003463]
A_23_P70387	0.0133964	2.59373	APOBEC2	Homo sapiens apolipoprotein B mRNA editing enzyme catalytic subunit 2 (APOBEC2), mRNA [NM_006789]
A_24_P416346	0.0170975	2.59307	ETV4	Homo sapiens ETS variant 4 (ETV4), transcript variant 2, mRNA [NM_001079675]
A_33_P3418621	0.0333047	2.59271	VPREB1	Homo sapiens V-set pre-B cell surrogate light chain 1 (VPREB1), transcript variant 2, mRNA [NM_001303509]
A_33_P3220545	0.0105746	2.59256	SLC6A19	Homo sapiens solute carrier family 6 member 19 (SLC6A19), mRNA [NM_001003841]
A_21_P0011475	0.00332662	2.59159	CHEK2	Homo sapiens checkpoint kinase 2 (CHEK2), transcript variant 1, mRNA [NM_007194]
A_24_P345679	0.00011284	2.5881	MLF1	Homo sapiens myeloid leukemia factor 1 (MLF1), transcript variant 11, mRNA [NM_001369785]
A_23_P111860	0.000732578	2.58682	RADIL	Rap associating with DIL domain [Source:HGNC Symbol;Acc:HGNC:22226] [ENST00000473130]
A_21_P0008127	0.000389254	2.58668		novel transcript, antisense to IFT88 [ENST00000615483]
A_23_P120270	0.039342	2.58666	MCFD2	Homo sapiens multiple coagulation factor deficiency 2 (MCFD2), transcript variant 1, mRNA [NM_139279]
A_33_P3220475	0.0279675	2.58438	QSOX1	Homo sapiens quiescin sulfhydryl oxidase 1 (QSOX1), transcript variant 1, mRNA [NM_002826]
A_32_P117354	0.000630595	2.58401	LIMCH1	Homo sapiens LIM and calponin homology domains 1 (LIMCH1), transcript variant 1, mRNA [NM_014988]
A_23_P367405	5.13e-05	2.5822	PCBD1	Homo sapiens pterin-4 alpha-carbinolamine dehydratase 1 (PCBD1), transcript variant 1, mRNA [NM_000281]
A_32_P54137	0.014249	2.58166	UQCRH	Homo sapiens ubiquinol-cytochrome c reductase hinge protein (UQCRH), transcript variant 1, mRNA [NM_006004]
A_23_P204801	0.0459854	2.58016	SLC41A2	Homo sapiens solute carrier family 41 member 2 (SLC41A2), transcript variant 1, mRNA [NM_032148]
A_24_P8494	2.3625e-09	2.57988	SEC61B	Homo sapiens SEC61 translocon beta subunit (SEC61B), mRNA [NM_006808]
A_21_P0013512	0.0202634	2.57976	ASNSP1	Homo sapiens asparagine synthetase pseudogene 1 (ASNSP1), non-coding RNA [NR_146077]
A_33_P3358750	0.0376848	2.57923	MYBPHL	Homo sapiens myosin binding protein H like (MYBPHL), transcript variant 1, mRNA [NM_001010985]
A_23_P378926	0.000761984	2.57866	ADRA2B	Homo sapiens adrenoceptor alpha 2B (ADRA2B), mRNA [NM_000682]
A_24_P139901	0.00223111	2.5783	GYPC	Homo sapiens glycophorin C (Gerbich blood group) (GYPC), transcript variant 1, mRNA [NM_002101]
A_33_P3319176	0.00763046	2.57821	HTR2C	Homo sapiens 5-hydroxytryptamine receptor 2C (HTR2C), transcript variant 1, mRNA [NM_001256760]
A_23_P200404	0.00038175	2.57727	AK2	Homo sapiens adenylate kinase 2 (AK2), transcript variant 1, mRNA [NM_001625]
A_23_P301247	4.79033e-06	2.57636	H2AC20	Homo sapiens histone cluster 2 H2A family member c (HIST2H2AC), mRNA [NM_003517]
A_23_P104054	0.0427525	2.57611	SUCO	Homo sapiens SUN domain containing ossification factor (SUCO), transcript variant 2, mRNA [NM_016227]
A_23_P158007	0.00137635	2.57563	ZDHHC12	Homo sapiens zinc finger DHHC-type containing 12 (ZDHHC12), transcript variant 5, mRNA [NM_032799]
A_23_P54622	5.42933e-05	2.5753	KIF22	Homo sapiens kinesin family member 22 (KIF22), transcript variant 1, mRNA [NM_007317]
A_21_P0004412	0.0279938	2.57529	lnc-ZNF366-6	LNCipedia lincRNA (lnc-ZNF366-6), lincRNA [lnc-ZNF366-6:1]
A_23_P61487	0.00159067	2.57513	LRRC20	Homo sapiens leucine rich repeat containing 20 (LRRC20), transcript variant 3, mRNA [NM_018205]
A_23_P393766	7.08199e-05	2.57354	WDR62	Homo sapiens WD repeat domain 62 (WDR62), transcript variant 2, mRNA [NM_173636]
A_33_P3408212	0.0356169	2.57319	HSP90B1	Homo sapiens heat shock protein 90 beta family member 1 (HSP90B1), mRNA [NM_003299]
A_23_P65370	0.02521	2.57302	GLRX5	Homo sapiens glutaredoxin 5 (GLRX5), mRNA [NM_016417]
A_24_P42066	0.00151558	2.5726	GGTLC3	Homo sapiens gamma-glutamyltransferase light chain family member 3 (GGTLC3), mRNA [NM_001355479]
A_21_P0010493	0.0328068	2.57082		novel transcript [ENST00000623892]
A_24_P29975	5.36472e-05	2.57027	ARPC5L	Homo sapiens actin related protein 2/3 complex subunit 5 like (ARPC5L), mRNA [NM_030978]
A_33_P3238402	7.85517e-05	2.57001	LOC105376156	PREDICTED: Homo sapiens uncharacterized LOC105376156 (LOC105376156), transcript variant X3, ncRNA [XR_930136]
A_21_P0004583	0.00391612	2.56844		long intergenic non-protein coding RNA 1484 [Source:HGNC Symbol;Acc:HGNC:51136] [ENST00000668825]
A_23_P349406	0.0476987	2.5672	RIMKLA	Homo sapiens ribosomal modification protein rimK like family member A (RIMKLA), mRNA [NM_173642]
A_23_P45304	0.0268483	2.56624	XK	Homo sapiens X-linked Kx blood group (XK), mRNA [NM_021083]
A_23_P50250	0.0249246	2.56531	CKM	Homo sapiens creatine kinase, M-type (CKM), mRNA [NM_001824]
A_23_P32861	0.000780239	2.56523	NMD3	Homo sapiens NMD3 ribosome export adaptor (NMD3), transcript variant 2, mRNA [NM_015938]
A_21_P0001185	0.00249173	2.56466		novel transcript [ENST00000431097]
A_23_P63736	0.0330085	2.56464	LINC00839	Homo sapiens long intergenic non-protein coding RNA 839 (LINC00839), long non-coding RNA [NR_026827]
A_33_P3406836	0.00181056	2.5624	HTR1F	Homo sapiens 5-hydroxytryptamine receptor 1F (HTR1F), transcript variant 1, mRNA [NM_001322208]
A_23_P115955	0.0198602	2.56223	MRPL21	Homo sapiens mitochondrial ribosomal protein L21 (MRPL21), transcript variant 1, mRNA [NM_181515]
A_23_P100486	0.00731264	2.56198	VKORC1	Homo sapiens vitamin K epoxide reductase complex subunit 1 (VKORC1), transcript variant 2, mRNA [NM_206824]
A_33_P3324086	0.0130104	2.56158	MCUR1	Homo sapiens mitochondrial calcium uniporter regulator 1 (MCUR1), mRNA [NM_001031713]
A_32_P57702	2.12432e-05	2.56065	LOC641746	Homo sapiens glycine cleavage system protein H (aminomethyl carrier) pseudogene (LOC641746), non-coding RNA [NR_033245]
A_33_P3245238	9.54986e-06	2.55986	SULT1C2	Homo sapiens sulfotransferase family 1C member 2 (SULT1C2), transcript variant 1, mRNA [NM_001056]
A_33_P3226600	0.000133399	2.55909	GPAA1	Homo sapiens glycosylphosphatidylinositol anchor attachment 1 (GPAA1), mRNA [NM_003801]
A_23_P97402	0.0025559	2.55892	CAMK1G	Homo sapiens calcium/calmodulin dependent protein kinase IG (CAMK1G), mRNA [NM_020439]
A_33_P3344399	0.0133437	2.55871	LRRC49	Homo sapiens leucine rich repeat containing 49 (LRRC49), transcript variant 5, mRNA [NM_001363732]
A_32_P456318	5.93689e-06	2.55689	SRSF12	Homo sapiens serine and arginine rich splicing factor 12 (SRSF12), mRNA [NM_080743]
A_24_P403561	0.000963816	2.55675	LRP4	Homo sapiens LDL receptor related protein 4 (LRP4), mRNA [NM_002334]
A_33_P3328426	0.00453119	2.55512	ANO10	Homo sapiens anoctamin 10 (ANO10), transcript variant 7, mRNA [NM_001346464]
A_33_P3301709	0.00164923	2.55509	GNG4	Homo sapiens G protein subunit gamma 4 (GNG4), transcript variant 1, mRNA [NM_001098722]
A_33_P3640101	0.0368384	2.55257	LOC400684	Homo sapiens uncharacterized LOC400684 (LOC400684), long non-coding RNA [NR_046201]
A_23_P59613	0.00193849	2.55173	FZD9	frizzled class receptor 9 [Source:HGNC Symbol;Acc:HGNC:4047] [ENST00000344575]
A_33_P3351207	0.000368594	2.55126	GLIDR	Homo sapiens glioblastoma down-regulated RNA (GLIDR), transcript variant 2, long non-coding RNA [NR_126044]
A_23_P33881	0.0326082	2.55126	SSX4B	Homo sapiens SSX family member 4B (SSX4B), transcript variant 1, mRNA [NM_001034832]
A_24_P381136	0.00157277	2.55089	PACSIN3	Homo sapiens protein kinase C and casein kinase substrate in neurons 3 (PACSIN3), transcript variant 2, mRNA [NM_016223]
A_23_P360744	0.035004	2.54938	RAG1	Homo sapiens recombination activating 1 (RAG1), mRNA [NM_000448]
A_33_P3312365	0.00422397	2.54931	LONP1	Homo sapiens lon peptidase 1, mitochondrial (LONP1), transcript variant 2, mRNA [NM_001276479]
A_33_P3211739	0.000691955	2.54884	CREB3L2	Homo sapiens cAMP responsive element binding protein 3 like 2 (CREB3L2), transcript variant 1, mRNA [NM_194071]
A_21_P0012781	0.000347146	2.54793	LOC105377621	Homo sapiens uncharacterized LOC105377621 (LOC105377621), long non-coding RNA [NR_136202]
A_33_P3370041	3.923e-05	2.54766		Q6IE36_HUMAN (Q6IE36) Ovostatin-2 (Fragment), partial (9%) [THC2548537]
A_23_P67864	8.96898e-05	2.5475	ADCY3	Homo sapiens adenylate cyclase 3 (ADCY3), transcript variant 2, mRNA [NM_004036]
A_23_P305245	0.000276035	2.54613	C3orf80	Homo sapiens chromosome 3 open reading frame 80 (C3orf80), mRNA [NM_001168214]
A_24_P282547	0.0142446	2.54471	CFHR4	Homo sapiens complement factor H related 4 (CFHR4), transcript variant 3, mRNA [NM_006684]
A_32_P53486	0.000928175	2.54416	BOLA2	Homo sapiens bolA family member 2 (BOLA2), transcript variant 1, mRNA [NM_001031827]
A_23_P82588	3.41896e-06	2.5437	FMC1	Homo sapiens formation of mitochondrial complex V assembly factor 1 homolog (FMC1), transcript variant 1, mRNA [NM_197964]
A_33_P3345344	0.00133184	2.54225	DRGX	Homo sapiens dorsal root ganglia homeobox (DRGX), mRNA [NM_001276451]
A_23_P1523	0.0116998	2.54153	RHOD	Homo sapiens ras homolog family member D (RHOD), transcript variant 1, mRNA [NM_014578]
A_23_P31407	0.00143862	2.54135	AGR2	Homo sapiens anterior gradient 2, protein disulphide isomerase family member (AGR2), mRNA [NM_006408]
A_33_P3400244	0.00349941	2.54134	ZNF496	Homo sapiens zinc finger protein 496 (ZNF496), transcript variant 2, mRNA [NM_001329733]
A_24_P319942	0.00742761	2.54093	SSR3	Homo sapiens signal sequence receptor subunit 3 (SSR3), transcript variant 2, mRNA [NM_007107]
A_24_P15754	4.35466e-05	2.53989	TOMM40	Homo sapiens translocase of outer mitochondrial membrane 40 (TOMM40), transcript variant 3, mRNA [NM_006114]
A_23_P16415	0.00530952	2.53974	LRP3	Homo sapiens LDL receptor related protein 3 (LRP3), mRNA [NM_002333]
A_23_P75978	0.0325813	2.53968	CLPB	Homo sapiens ClpB homolog, mitochondrial AAA ATPase chaperonin (CLPB), transcript variant 1, mRNA [NM_030813]
A_21_P0013475	0.00703115	2.53917		asparagine synthetase pseudogene 4 [Source:HGNC Symbol;Acc:HGNC:39400] [ENST00000511103]
A_21_P0011474	0.010129	2.53851	CHEK2	Homo sapiens checkpoint kinase 2 (CHEK2), transcript variant 1, mRNA [NM_007194]
A_23_P163647	0.0260977	2.53755	ECI1	Homo sapiens enoyl-CoA delta isomerase 1 (ECI1), transcript variant 1, mRNA [NM_001919]
A_24_P396197	0.0457828	2.53749	PRKCSH	Homo sapiens protein kinase C substrate 80K-H (PRKCSH), transcript variant 1, mRNA [NM_002743]
A_23_P91619	0.0137209	2.53667	MIF	Homo sapiens macrophage migration inhibitory factor (MIF), mRNA [NM_002415]
A_23_P17192	0.00131355	2.53612	RAPGEF4	Homo sapiens Rap guanine nucleotide exchange factor 4 (RAPGEF4), transcript variant 1, mRNA [NM_007023]
A_24_P86389	0.00128021	2.53606	H2AC17	Homo sapiens histone cluster 1 H2A family member m (HIST1H2AM), mRNA [NM_003514]
A_23_P41246	0.000563254	2.53579	MFSD10	Homo sapiens major facilitator superfamily domain containing 10 (MFSD10), transcript variant 1, mRNA [NM_001120]
A_33_P3333224	0.00507415	2.53553	GLIS2	Homo sapiens GLIS family zinc finger 2 (GLIS2), mRNA [NM_032575]
A_33_P3232193	0.00418314	2.53549	CDH11	Homo sapiens cadherin 11 (CDH11), transcript variant 2, mRNA [NM_001308392]
A_23_P160214	0.0411238	2.5352	TTC39A	Homo sapiens tetratricopeptide repeat domain 39A (TTC39A), transcript variant 2, mRNA [NM_001080494]
A_33_P3242693	0.00182129	2.53498	SLC22A11	Homo sapiens solute carrier family 22 member 11 (SLC22A11), transcript variant 2, mRNA [NM_001307985]
A_21_P0013756	0.000151999	2.53444		novel pseudogene [ENST00000421897]
A_19_P00319646	0.0467427	2.53414	LINC00673	Homo sapiens long intergenic non-protein coding RNA 673 (LINC00673), transcript variant 1, long non-coding RNA [NR_137281]
A_33_P3279526	0.0249939	2.53273		argininosuccinate synthetase 1 pseudogene 11 [Source:HGNC Symbol;Acc:HGNC:761] [ENST00000441309]
A_33_P3297921	0.0019444	2.53251	MRPL37	Homo sapiens mitochondrial ribosomal protein L37 (MRPL37), transcript variant 2, mRNA [NM_016491]
A_23_P156739	0.00185097	2.5324	UQCC2	Homo sapiens ubiquinol-cytochrome c reductase complex assembly factor 2 (UQCC2), mRNA [NM_032340]
A_33_P3273669	0.000100504	2.53072	NRXN1	Homo sapiens neurexin 1 (NRXN1), transcript variant alpha6, mRNA [NM_001330083]
A_21_P0000179	0.0379334	2.53063	TMEM147	Homo sapiens transmembrane protein 147 (TMEM147), transcript variant 2, mRNA [NM_001242597]
A_23_P137391	0.00634471	2.53015	ENO1	Homo sapiens enolase 1 (ENO1), transcript variant 1, mRNA [NM_001428]
A_23_P69586	0.0127537	2.52924	FAT1	Homo sapiens FAT atypical cadherin 1 (FAT1), mRNA [NM_005245]
A_24_P930741	0.00680883	2.52896	EPHA10	Homo sapiens EPH receptor A10 (EPHA10), transcript variant 3, mRNA [NM_001099439]
A_33_P3215282	0.014831	2.52804	TTBK1	Homo sapiens tau tubulin kinase 1 (TTBK1), mRNA [NM_032538]
A_21_P0009773	0.0361283	2.5278		Homo sapiens clone TCONS_00132579 lncRNA, complete sequence. [MG828568]
A_19_P00801088	0.0246354	2.52569	ANKRD20A12P	Homo sapiens ankyrin repeat domain 20 family member A12, pseudogene (ANKRD20A12P), non-coding RNA [NR_046228]
A_24_P248053	0.00372158	2.52539	TOP1MT	Homo sapiens DNA topoisomerase I mitochondrial (TOP1MT), transcript variant 2, mRNA [NM_001258446]
A_32_P148672	0.000804606	2.52476	SNRPD1	Homo sapiens small nuclear ribonucleoprotein D1 polypeptide (SNRPD1), transcript variant 1, mRNA [NM_006938]
A_23_P406591	0.000325094	2.52402	GUSBP5	Homo sapiens GUSB pseudogene 5 (GUSBP5), non-coding RNA [NR_003675]
A_33_P3382271	0.0345997	2.52391		Homo sapiens cDNA clone IMAGE:5562656. [BC033643]
A_23_P145694	0.00885814	2.52378	ASNS	Homo sapiens asparagine synthetase (glutamine-hydrolyzing) (ASNS), transcript variant 2, mRNA [NM_001673]
A_21_P0012110	0.0212796	2.52312	LINC01752	Homo sapiens long intergenic non-protein coding RNA 1752 (LINC01752), long non-coding RNA [NR_110611]
A_33_P3371904	0.00361826	2.52271	ASTN2	Homo sapiens astrotactin 2 (ASTN2), transcript variant 4, mRNA [NM_198188]
A_33_P3401252	0.049192	2.52173		heat shock protein 90 beta family member 3, pseudogene [Source:HGNC Symbol;Acc:HGNC:12100] [ENST00000415545]
A_33_P3351894	0.0127537	2.52104	MIF-AS1	Homo sapiens MIF antisense RNA 1 (MIF-AS1), long non-coding RNA [NR_038911]
A_23_P165598	0.00422397	2.52059	DAPL1	Homo sapiens death associated protein like 1 (DAPL1), mRNA [NM_001017920]
A_23_P135474	0.00102331	2.51968	MRPL37	Homo sapiens mitochondrial ribosomal protein L37 (MRPL37), transcript variant 2, mRNA [NM_016491]
A_21_P0009412	0.00455993	2.51851	LINC00673	Homo sapiens long intergenic non-protein coding RNA 673 (LINC00673), transcript variant 3, long non-coding RNA [NR_036488]
A_33_P3325355	0.00715691	2.51627	TOMM34	Homo sapiens translocase of outer mitochondrial membrane 34 (TOMM34), mRNA [NM_006809]
A_21_P0000196	0.0194403	2.51558	SVOP	Homo sapiens mRNA; cDNA DKFZp761H039 (from clone DKFZp761H039). [AL359592]
A_23_P387000	0.00161116	2.51528	XKR6	XK related 6 [Source:HGNC Symbol;Acc:HGNC:27806] [ENST00000416569]
A_23_P259442	0.0189864	2.51461	CPE	Homo sapiens carboxypeptidase E (CPE), mRNA [NM_001873]
A_33_P3275707	0.0272852	2.51343	AP1S3	Homo sapiens adaptor related protein complex 1 subunit sigma 3 (AP1S3), transcript variant 1, mRNA [NM_001039569]
A_24_P7143	0.00014672	2.51213	MYO1B	Homo sapiens myosin IB (MYO1B), transcript variant 2, mRNA [NM_012223]
A_23_P216812	0.000296596	2.51209	CDKN2B	Homo sapiens cyclin dependent kinase inhibitor 2B (CDKN2B), transcript variant 1, mRNA [NM_004936]
A_33_P3389942	0.00380384	2.51057	NHP2	Homo sapiens NHP2 ribonucleoprotein (NHP2), transcript variant 1, mRNA [NM_017838]
A_33_P3402211	0.000105483	2.51012		novel transcript [ENST00000534168]
A_23_P12477	1.01991e-05	2.5098	SCMH1	Homo sapiens Scm polycomb group protein homolog 1 (SCMH1), transcript variant 2, mRNA [NM_012236]
A_33_P3215367	4.52576e-05	2.50952		Homo sapiens cDNA FLJ44850 fis, clone BRACE3051722. [AK126800]
A_24_P237804	0.0335182	2.50902	POTED	Homo sapiens POTE ankyrin domain family member D (POTED), mRNA [NM_174981]
A_32_P222383	0.000534444	2.50872	HMGN2	Homo sapiens high mobility group nucleosomal binding domain 2 (HMGN2), mRNA [NM_005517]
A_32_P4199	0.0209586	2.50857	RNF152	Homo sapiens ring finger protein 152 (RNF152), mRNA [NM_173557]
A_32_P176018	0.0469251	2.5083	ACTL8	Homo sapiens actin like 8 (ACTL8), mRNA [NM_030812]
A_23_P32143	0.000112277	2.50577	ALDOB	Homo sapiens aldolase, fructose-bisphosphate B (ALDOB), mRNA [NM_000035]
A_24_P154006	0.026313	2.505	NDUFB9	Homo sapiens NADH:ubiquinone oxidoreductase subunit B9 (NDUFB9), transcript variant 1, mRNA [NM_005005]
A_33_P3264089	0.000132387	2.50494	ACTR3C	Homo sapiens actin related protein 3C (ACTR3C), transcript variant 1, mRNA [NM_001164458]
A_33_P3301524	0.0165284	2.50475	XRCC3	Homo sapiens X-ray repair cross complementing 3 (XRCC3), transcript variant 2, mRNA [NM_005432]
A_23_P256455	4.84421e-07	2.50232	RPA3	replication protein A3 [Source:HGNC Symbol;Acc:HGNC:10291] [ENST00000483031]
[truncated: 1,046 more rows]
