# Supplementary material for: Gene expression profiling and in vitro functional studies reveal RAD54L as a potential therapeutic target in multiple myeloma
Source: Genes Genomics. 2022 Jun 11;44(8):957–66. doi: 10.1007/s13258-022-01272-7 (PMC9273556; doi:10.1007/s13258-022-01272-7)
Supplement: Supplementary file 2 — Supplementary file2 Significant down-regulated probes identified by mRNA expression profiling (≥2.0 fold change, P < 0.05) (XLSX 225 KB) [file 13258_2022_1272_MOESM2_ESM.xlsx]

## Sheet: Sheet1
Table S2. Significant down-regulated probes identified by mRNA expression profiling (≥ 2.0 fold change, P < 0.05)
Probe Name	Corrected p-value ([Multiple Myeloma] Vs [Normal])	Fold Change ([Multiple Myeloma] Vs [Normal])	Gene Symbol	Description
A_23_P357717	1.15169e-06	-80.8393	TCL1A	Homo sapiens T cell leukemia/lymphoma 1A (TCL1A), transcript variant 1, mRNA [NM_021966]
A_23_P407565	4.70295e-07	-59.2834	CX3CR1	Homo sapiens C-X3-C motif chemokine receptor 1 (CX3CR1), transcript variant 4, mRNA [NM_001337]
A_24_P274831	1.18505e-06	-55.6078	GIMAP7	Homo sapiens GTPase, IMAP family member 7 (GIMAP7), mRNA [NM_153236]
A_23_P31376	0.00734477	-54.779	LRRN3	Homo sapiens leucine rich repeat neuronal 3 (LRRN3), transcript variant 3, mRNA [NM_018334]
A_23_P120902	0.000413022	-48.9994	LGALS2	Homo sapiens galectin 2 (LGALS2), mRNA [NM_006498]
A_23_P351148	1.00008e-09	-45.8035	SH2D1B	Homo sapiens SH2 domain containing 1B (SH2D1B), mRNA [NM_053282]
A_23_P404494	3.76955e-05	-44.553	IL7R	Homo sapiens interleukin 7 receptor (IL7R), transcript variant 1, mRNA [NM_002185]
A_23_P427023	0.000719347	-37.733	GIMAP1	Homo sapiens GTPase, IMAP family member 1 (GIMAP1), mRNA [NM_130759]
A_32_P48825	0.000113692	-37.0192	KRT72	Homo sapiens keratin 72 (KRT72), transcript variant 1, mRNA [NM_080747]
A_21_P0014504	7.64699e-05	-36.1432	LINC00402	Homo sapiens long intergenic non-protein coding RNA 402 (LINC00402), long non-coding RNA [NR_144451]
A_23_P42588	4.71172e-06	-35.7514	GIMAP5	Homo sapiens GTPase, IMAP family member 5 (GIMAP5), mRNA [NM_018384]
A_23_P250302	0.000275347	-34.9166	CCR3	Homo sapiens C-C motif chemokine receptor 3 (CCR3), transcript variant 1, mRNA [NM_001837]
A_23_P99275	1.25021e-05	-34.7363	KLRB1	killer cell lectin like receptor B1 [Source:HGNC Symbol;Acc:HGNC:6373] [ENST00000229402]
A_23_P209954	4.51136e-05	-34.0773	GNLY	Homo sapiens granulysin (GNLY), transcript variant 2, mRNA [NM_006433]
A_23_P200728	0.00141961	-33.8826	FCGR3A	Homo sapiens Fc fragment of IgG receptor IIIa (FCGR3A), transcript variant 1, mRNA [NM_000569]
A_24_P209455	6.23157e-05	-33.8412	GIMAP4	Homo sapiens GTPase, IMAP family member 4 (GIMAP4), transcript variant 1, mRNA [NM_018326]
A_33_P3259135	0.00038437	-33.353	NSG1	Homo sapiens neuronal vesicle trafficking associated 1 (NSG1), transcript variant 3, mRNA [NM_001287763]
A_23_P67932	1.5428e-05	-31.5594	CXCR1	C-X-C motif chemokine receptor 1 [Source:HGNC Symbol;Acc:HGNC:6026] [ENST00000295683]
A_33_P3214550	2.06685e-05	-31.4688	CXCR2	Homo sapiens C-X-C motif chemokine receptor 2 (CXCR2), transcript variant 1, mRNA [NM_001557]
A_23_P103361	1.85691e-06	-31.1017	LCK	Homo sapiens LCK proto-oncogene, Src family tyrosine kinase (LCK), transcript variant 2, mRNA [NM_005356]
A_33_P3376821	8.21323e-05	-30.5	GZMA	Homo sapiens granzyme A (GZMA), mRNA [NM_006144]
A_24_P153568	7.12913e-05	-30.4923	MPEG1	macrophage expressed 1 [Source:HGNC Symbol;Acc:HGNC:29619] [ENST00000361050]
A_23_P110791	1.5815e-05	-29.8356	CSF1R	Homo sapiens colony stimulating factor 1 receptor (CSF1R), transcript variant 1, mRNA [NM_005211]
A_23_P151046	0.00291715	-29.7715	KLRC1	Homo sapiens killer cell lectin like receptor C1 (KLRC1), transcript variant 1, mRNA [NM_002259]
A_32_P164593	5.08336e-05	-29.4972	ZMAT4	Homo sapiens zinc finger matrin-type 4 (ZMAT4), transcript variant 1, mRNA [NM_024645]
A_24_P192914	0.0003349	-28.8841	JAML	Homo sapiens junction adhesion molecule like (JAML), transcript variant 2, mRNA [NM_153206]
A_32_P158966	2.06988e-06	-28.6869	KLRF1	Homo sapiens killer cell lectin like receptor F1 (KLRF1), transcript variant 1, mRNA [NM_016523]
A_23_P145631	0.000837175	-28.1847	GIMAP6	Homo sapiens GTPase, IMAP family member 6 (GIMAP6), transcript variant 1, mRNA [NM_024711]
A_23_P98410	1.90138e-05	-28.1375	CD3G	Homo sapiens CD3g molecule (CD3G), mRNA [NM_000073]
A_24_P132383	0.0360672	-27.5304	GIMAP8	Homo sapiens GTPase, IMAP family member 8 (GIMAP8), mRNA [NM_175571]
A_21_P0010087	1.76973e-05	-27.4761	LINC02597	PREDICTED: Homo sapiens uncharacterized LOC101929866 (LOC101929866), transcript variant X3, ncRNA [XR_001754622]
A_23_P93524	1.36906e-07	-27.4758	SAMD3	Homo sapiens sterile alpha motif domain containing 3 (SAMD3), transcript variant 1, mRNA [NM_001017373]
A_33_P3214516	0.0315348	-27.1521		T cell receptor delta variable 2 [Source:HGNC Symbol;Acc:HGNC:12263] [ENST00000390469]
A_33_P3391796	0.00559741	-27.1129	NOG	noggin [Source:HGNC Symbol;Acc:HGNC:7866] [ENST00000332822]
A_23_P1473	2.97139e-07	-26.0092	PRF1	Homo sapiens perforin 1 (PRF1), transcript variant 1, mRNA [NM_005041]
A_33_P3246838	4.84421e-07	-25.9628		T cell receptor delta constant [Source:HGNC Symbol;Acc:HGNC:12253] [ENST00000390477]
A_32_P206479	3.59253e-07	-25.7608	ZNF831	Homo sapiens zinc finger protein 831 (ZNF831), mRNA [NM_178457]
A_33_P3250680	5.88682e-08	-24.7477	CD40LG	Homo sapiens CD40 ligand (CD40LG), mRNA [NM_000074]
A_33_P3282556	5.91236e-09	-24.2439	TMEM204	Homo sapiens transmembrane protein 204 (TMEM204), transcript variant 1, mRNA [NM_024600]
A_24_P941359	0.00143213	-24.1671	RIPOR2	Homo sapiens RHO family interacting cell polarization regulator 2 (RIPOR2), transcript variant 1, mRNA [NM_014722]
A_33_P3368334	1.24255e-07	-23.9328	FCRL3	Homo sapiens Fc receptor like 3 (FCRL3), transcript variant 1, mRNA [NM_052939]
A_21_P0000807	0.000496986	-23.8577	LINC00861	Homo sapiens long intergenic non-protein coding RNA 861 (LINC00861), transcript variant 2, long non-coding RNA [NR_038447]
A_33_P3237674	1.5266e-06	-23.4134		T cell receptor alpha constant [Source:HGNC Symbol;Acc:HGNC:12029] [ENST00000611116]
A_33_P3332018	0.000307751	-23.0853	FGL2	Homo sapiens fibrinogen like 2 (FGL2), mRNA [NM_006682]
A_21_P0001768	0.000204957	-22.6704	LOC200772	Homo sapiens uncharacterized LOC200772 (LOC200772), long non-coding RNA [NR_033841]
A_23_P251881	9.02673e-09	-22.3379	NCR3	Homo sapiens natural cytotoxicity triggering receptor 3 (NCR3), transcript variant 1, mRNA [NM_147130]
A_23_P21485	0.0175553	-22.0586	PID1	Homo sapiens phosphotyrosine interaction domain containing 1 (PID1), transcript variant 1, mRNA [NM_017933]
A_33_P3285734	6.26732e-06	-21.8116	FCRL6	Homo sapiens Fc receptor like 6 (FCRL6), transcript variant 2, mRNA [NM_001284217]
A_23_P34676	3.78475e-06	-21.5244	CD247	Homo sapiens CD247 molecule (CD247), transcript variant 1, mRNA [NM_198053]
A_21_P0014281	0.0206116	-21.349	PARP11-AS1	novel transcript, antisense to PARP11 [ENST00000654573]
A_23_P256724	0.00220849	-21.2352	TNFRSF10C	Homo sapiens TNF receptor superfamily member 10c (TNFRSF10C), mRNA [NM_003841]
A_32_P111306	0.0362204	-21.2246	LINC00189	Homo sapiens long intergenic non-protein coding RNA 189 (LINC00189), long non-coding RNA [NR_027072]
A_23_P103765	0.000336596	-20.8868	FCER1A	Homo sapiens Fc fragment of IgE receptor Ia (FCER1A), mRNA [NM_002001]
A_23_P354151	1.72506e-06	-20.7296	ITK	Homo sapiens IL2 inducible T cell kinase (ITK), mRNA [NM_005546]
A_23_P7582	1.50311e-07	-20.6364	TCF7	Homo sapiens transcription factor 7 (TCF7), transcript variant 1, mRNA [NM_003202]
A_23_P8452	6.41137e-06	-20.2613	LFNG	Homo sapiens LFNG O-fucosylpeptide 3-beta-N-acetylglucosaminyltransferase (LFNG), transcript variant 1, mRNA [NM_001040167]
A_33_P3387691	4.04564e-06	-20.2156	SCML4	Homo sapiens Scm polycomb group protein like 4 (SCML4), transcript variant 1, mRNA [NM_198081]
A_24_P193093	7.51846e-08	-20.0159	KLRK1	Homo sapiens killer cell lectin like receptor K1 (KLRK1), mRNA [NM_007360]
A_23_P98565	0.00993228	-19.9521	MS4A14	Homo sapiens membrane spanning 4-domains A14 (MS4A14), transcript variant 4, mRNA [NM_001261828]
A_33_P3250671	0.000603387	-19.9443	TCF7	Homo sapiens transcription factor 7 (TCF7), transcript variant 1, mRNA [NM_003202]
A_33_P3274501	1.84003e-05	-19.9104	KLRF1	Homo sapiens killer cell lectin like receptor F1 (KLRF1), transcript variant KLRF1-s3, mRNA [NM_001291823]
A_23_P31996	0.0319721	-19.494	SLC46A2	Homo sapiens solute carrier family 46 member 2 (SLC46A2), mRNA [NM_033051]
A_23_P161076	5.94933e-06	-19.3611	CD2	Homo sapiens CD2 molecule (CD2), transcript variant 2, mRNA [NM_001767]
A_33_P3462422	5.90821e-07	-19.3074	THEMIS	Homo sapiens thymocyte selection associated (THEMIS), transcript variant 1, mRNA [NM_001164685]
A_24_P226069	0.00157482	-19.2696	FGFBP2	Homo sapiens fibroblast growth factor binding protein 2 (FGFBP2), mRNA [NM_031950]
A_23_P128993	0.00196522	-19.2381	GZMH	Homo sapiens granzyme H (GZMH), transcript variant 1, mRNA [NM_033423]
A_24_P766716	0.000311507	-19.0252	CMKLR1	Homo sapiens chemerin chemokine-like receptor 1 (CMKLR1), transcript variant 1, mRNA [NM_001142343]
A_23_P156327	0.00190794	-18.9455	TGFBI	Homo sapiens transforming growth factor beta induced (TGFBI), mRNA [NM_000358]
A_23_P208182	2.17878e-06	-18.7742	SIGLEC10	Homo sapiens sialic acid binding Ig like lectin 10 (SIGLEC10), transcript variant 1, mRNA [NM_033130]
A_23_P3911	1.83547e-07	-18.4183	PLXDC1	Homo sapiens plexin domain containing 1 (PLXDC1), mRNA [NM_020405]
A_21_P0003320	0.0122505	-18.3662	LINC02273	Homo sapiens long intergenic non-protein coding RNA 2273 (LINC02273), transcript variant 1, long non-coding RNA [NR_121627]
A_23_P302550	0.000615033	-18.2778	RGS18	Homo sapiens regulator of G protein signaling 18 (RGS18), mRNA [NM_130782]
A_21_P0008482	2.40498e-09	-18.2226	LINC01550	Homo sapiens long intergenic non-protein coding RNA 1550 (LINC01550), transcript variant 1, long non-coding RNA [NR_015430]
A_33_P3298990	0.00436635	-18.1742	CD5	Homo sapiens CD5 molecule (CD5), transcript variant 1, mRNA [NM_014207]
A_23_P140290	7.33016e-06	-18.0872	RTN1	Homo sapiens reticulon 1 (RTN1), transcript variant 1, mRNA [NM_021136]
A_23_P117602	8.88089e-05	-18.0755	GZMB	Homo sapiens granzyme B (GZMB), transcript variant 1, mRNA [NM_004131]
A_23_P107744	0.00234177	-17.7739	S1PR5	Homo sapiens sphingosine-1-phosphate receptor 5 (S1PR5), transcript variant 1, mRNA [NM_030760]
A_33_P3375541	8.00864e-06	-17.2472	CD3D	Homo sapiens CD3d molecule (CD3D), transcript variant 1, mRNA [NM_000732]
A_21_P0012133	0.0289132	-17.2281	SIRPB2	signal regulatory protein beta 2 [Source:HGNC Symbol;Acc:HGNC:16247] [ENST00000486775]
A_23_P38795	0.0159317	-17.1161	FPR1	Homo sapiens formyl peptide receptor 1 (FPR1), transcript variant 2, mRNA [NM_002029]
A_23_P118025	9.93824e-05	-17.072	DPEP2	Homo sapiens dipeptidase 2 (DPEP2), transcript variant 1, mRNA [NM_022355]
A_33_P3329737	9.92513e-08	-16.7655		T cell receptor beta variable 19 [Source:HGNC Symbol;Acc:HGNC:12194] [ENST00000390393]
A_23_P141555	3.00986e-05	-16.7315	TBX21	Homo sapiens T-box 21 (TBX21), mRNA [NM_013351]
A_23_P6293	2.31935e-05	-16.717	UBASH3A	Homo sapiens ubiquitin associated and SH3 domain containing A (UBASH3A), transcript variant 1, mRNA [NM_018961]
A_33_P3366336	4.83089e-05	-16.6669	SBK1	Homo sapiens SH3 domain binding kinase 1 (SBK1), mRNA [NM_001024401]
A_33_P3336686	3.57005e-06	-16.6661	CLIC3	chloride intracellular channel 3 [Source:HGNC Symbol;Acc:HGNC:2064] [ENST00000494426]
A_23_P397937	9.25076e-06	-16.5552	SAMD3	Homo sapiens sterile alpha motif domain containing 3 (SAMD3), transcript variant 1, mRNA [NM_001017373]
A_23_P156218	6.40476e-05	-16.4848	GZMK	granzyme K [Source:HGNC Symbol;Acc:HGNC:4711] [ENST00000231009]
A_23_P343398	0.000765726	-16.4042	CCR7	Homo sapiens C-C motif chemokine receptor 7 (CCR7), transcript variant 1, mRNA [NM_001838]
A_21_P0002596	0.0353022	-16.399	lnc-LGALSL-1	LNCipedia lincRNA (lnc-LGALSL-1), lincRNA [lnc-LGALSL-1:2]
A_33_P3319987	0.00473454	-16.3887	SCML4	Homo sapiens Scm polycomb group protein like 4 (SCML4), transcript variant 1, mRNA [NM_198081]
A_32_P128258	9.66899e-05	-16.3779	SIGLEC17P	Homo sapiens sialic acid binding Ig like lectin 17, pseudogene (SIGLEC17P), transcript variant 1, non-coding RNA [NR_047529]
A_33_P3883985	1.47181e-05	-16.3299	CEROX1	Homo sapiens lipase maturation factor 1 (LMF1), transcript variant 4, non-coding RNA [NR_036442]
A_24_P48204	0.000500098	-16.2466	SECTM1	secreted and transmembrane 1 [Source:HGNC Symbol;Acc:HGNC:10707] [ENST00000269389]
A_33_P3229968	2.45125e-06	-16.1489		T cell receptor beta variable 2 [Source:HGNC Symbol;Acc:HGNC:12195] [ENST00000455382]
A_33_P3403576	0.000892665	-16.0901	FCGR2C	Homo sapiens Fc fragment of IgG receptor IIc (gene/pseudogene) (FCGR2C), transcript variant 1, coding, mRNA [NM_201563]
A_23_P52266	0.01428	-15.96	IFIT1	Homo sapiens interferon induced protein with tetratricopeptide repeats 1 (IFIT1), transcript variant 1, mRNA [NM_001548]
A_23_P137935	0.00694622	-15.9075	MNDA	Homo sapiens myeloid cell nuclear differentiation antigen (MNDA), mRNA [NM_002432]
A_23_P78248	0.000271599	-15.8187	KRT23	Homo sapiens keratin 23 (KRT23), transcript variant 1, mRNA [NM_015515]
A_21_P0009957	0.0429394	-15.8123	LINC02597	PREDICTED: Homo sapiens uncharacterized LOC101929866 (LOC101929866), transcript variant X11, ncRNA [XR_001754627]
A_33_P3346972	4.75373e-11	-15.7672		T cell receptor beta variable 6-6 [Source:HGNC Symbol;Acc:HGNC:12231] [ENST00000390371]
A_21_P0008383	5.90821e-07	-15.7203		long intergenic non-protein coding RNA 2325 [Source:HGNC Symbol;Acc:HGNC:53245] [ENST00000662988]
A_33_P3479449	0.00633477	-15.6027		long intergenic non-protein coding RNA 1127 [Source:HGNC Symbol;Acc:HGNC:49292] [ENST00000627215]
A_23_P88278	1.72506e-06	-15.5624	RPGRIP1	Homo sapiens RPGR interacting protein 1 (RPGRIP1), mRNA [NM_020366]
A_24_P319374	2.35613e-05	-15.3661	GPA33	Homo sapiens glycoprotein A33 (GPA33), mRNA [NM_005814]
A_21_P0003419	0.0255493	-15.0107	LINC02273	Homo sapiens long intergenic non-protein coding RNA 2273 (LINC02273), transcript variant 1, long non-coding RNA [NR_121627]
A_23_P210465	0.00413162	-14.9584	PI3	Homo sapiens peptidase inhibitor 3 (PI3), mRNA [NM_002638]
A_21_P0003178	6.34063e-05	-14.9239	lnc-KY-1	LNCipedia lincRNA (lnc-KY-1), lincRNA [lnc-KY-1:1]
A_23_P159335	0.000199807	-14.9027	CD8B	CD8b molecule [Source:HGNC Symbol;Acc:HGNC:1707] [ENST00000390655]
A_23_P340019	5.40388e-06	-14.7728	NLRC3	Homo sapiens NLR family CARD domain containing 3 (NLRC3), transcript variant 1, mRNA [NM_178844]
A_23_P167389	0.00313581	-14.7045	ARAP3	Homo sapiens ArfGAP with RhoGAP domain, ankyrin repeat and PH domain 3 (ARAP3), mRNA [NM_022481]
A_33_P3311971	2.69405e-10	-14.6162		T cell receptor beta variable 6-5 [Source:HGNC Symbol;Acc:HGNC:12230] [ENST00000390368]
A_23_P218058	6.71077e-06	-14.6041	KLRC4	Homo sapiens killer cell lectin like receptor C4 (KLRC4), mRNA [NM_013431]
A_23_P358394	1.94851e-05	-14.5593	RIPOR2	Homo sapiens RHO family interacting cell polarization regulator 2 (RIPOR2), transcript variant 2, mRNA [NM_015864]
A_24_P203000	8.1535e-05	-14.4958	IL2RB	Homo sapiens interleukin 2 receptor subunit beta (IL2RB), transcript variant 1, mRNA [NM_000878]
A_21_P0008459	0.0317051	-14.493		novel transcript [ENST00000643731]
A_23_P404481	6.14216e-06	-14.4674	S1PR1	Homo sapiens sphingosine-1-phosphate receptor 1 (S1PR1), transcript variant 1, mRNA [NM_001400]
A_24_P202840	0.000508661	-14.4423	SIRPB2	Homo sapiens signal regulatory protein beta 2 (SIRPB2), transcript variant 2, mRNA [NM_001134836]
A_32_P169179	7.89872e-07	-14.3972	MSX2P1	Homo sapiens msh homeobox 2 pseudogene 1 (MSX2P1), non-coding RNA [NR_002307]
A_23_P329261	0.00213482	-14.3961	KCNJ2	Homo sapiens potassium voltage-gated channel subfamily J member 2 (KCNJ2), mRNA [NM_000891]
A_23_P255896	0.000130189	-14.3586	TRABD2A	Homo sapiens TraB domain containing 2A (TRABD2A), transcript variant 2, mRNA [NM_001080824]
A_23_P2705	5.52885e-06	-14.3366	LPAR6	Homo sapiens lysophosphatidic acid receptor 6 (LPAR6), transcript variant 1, mRNA [NM_005767]
A_23_P354341	0.000214866	-14.286	CD160	Homo sapiens CD160 molecule (CD160), transcript variant 2, non-coding RNA [NR_103845]
A_23_P121533	2.82689e-07	-14.2672	SPON2	Homo sapiens spondin 2 (SPON2), transcript variant 1, mRNA [NM_012445]
A_21_P0006825	0.0285117	-14.2155		PRKCQ antisense RNA 1 [Source:HGNC Symbol;Acc:HGNC:44689] [ENST00000608526]
A_33_P3214625	0.0123199	-14.1087	INPP4B	Homo sapiens inositol polyphosphate-4-phosphatase type II B (INPP4B), transcript variant 1, mRNA [NM_003866]
A_33_P3285764	0.00647087	-14.1008	EPHB1	EPH receptor B1 [Source:HGNC Symbol;Acc:HGNC:3392] [ENST00000467013]
A_23_P36120	0.00181458	-14.0749	MS4A6A	Homo sapiens membrane spanning 4-domains A6A (MS4A6A), transcript variant 2, mRNA [NM_022349]
A_33_P3264416	0.000883252	-14.0339		T cell receptor beta variable 18 [Source:HGNC Symbol;Acc:HGNC:12193] [ENST00000611520]
A_33_P3353921	0.00473454	-14.0324	GNLY	granulysin [Source:HGNC Symbol;Acc:HGNC:4414] [ENST00000489214]
A_33_P3215640	0.00823609	-14.0154	PI16	Homo sapiens peptidase inhibitor 16 (PI16), transcript variant 1, mRNA [NM_153370]
A_21_P0008548	2.20458e-10	-13.9735	LINC01550	Homo sapiens long intergenic non-protein coding RNA 1550 (LINC01550), transcript variant 4, long non-coding RNA [NR_152748]
A_24_P20630	3.83042e-06	-13.9547	LEF1	Homo sapiens lymphoid enhancer binding factor 1 (LEF1), transcript variant 1, mRNA [NM_016269]
A_23_P85453	4.66166e-05	-13.8999	CD244	Homo sapiens CD244 molecule (CD244), transcript variant 1, mRNA [NM_016382]
A_23_P47904	5.91664e-09	-13.8987	CCDC65	Homo sapiens coiled-coil domain containing 65 (CCDC65), transcript variant 1, mRNA [NM_033124]
A_23_P152234	0.00607477	-13.8351	CMTM2	Homo sapiens CKLF like MARVEL transmembrane domain containing 2 (CMTM2), transcript variant 1, mRNA [NM_144673]
A_33_P3289121	0.019002	-13.8086	ECRG4	Homo sapiens ECRG4 augurin precursor (ECRG4), mRNA [NM_032411]
A_23_P141505	5.58675e-06	-13.8002	CLEC10A	Homo sapiens C-type lectin domain containing 10A (CLEC10A), transcript variant 1, mRNA [NM_182906]
A_24_P261760	4.76027e-06	-13.7946	KLRG1	Homo sapiens killer cell lectin like receptor G1 (KLRG1), transcript variant 2, mRNA [NM_005810]
A_23_P114903	0.000176505	-13.7876	HSPA6	Homo sapiens heat shock protein family A (Hsp70) member 6 (HSPA6), mRNA [NM_002155]
A_24_P139604	1.6397e-08	-13.7856	PYHIN1	Homo sapiens pyrin and HIN domain family member 1 (PYHIN1), transcript variant 4, mRNA [NM_198930]
A_23_P24948	0.0284889	-13.7614	KCNE3	Homo sapiens potassium voltage-gated channel subfamily E regulatory subunit 3 (KCNE3), mRNA [NM_005472]
A_32_P140139	0.000453811	-13.7598	F13A1	Homo sapiens coagulation factor XIII A chain (F13A1), mRNA [NM_000129]
A_33_P3377190	0.0012936	-13.7487		Homo sapiens cDNA FLJ45218 fis, clone BRCAN2019653. [AK127156]
A_33_P3382746	0.000249847	-13.6855	LCK	Homo sapiens LCK proto-oncogene, Src family tyrosine kinase (LCK), transcript variant 2, mRNA [NM_005356]
A_21_P0010236	0.0324753	-13.6516	LOC101928126	Homo sapiens uncharacterized LOC101928126 (LOC101928126), long non-coding RNA [NR_134561]
A_23_P13753	0.0240985	-13.5805	NFE2	Homo sapiens nuclear factor, erythroid 2 (NFE2), transcript variant 1, mRNA [NM_006163]
A_33_P3378491	2.86757e-10	-13.5665		T cell receptor beta variable 6-7 (non-functional) [Source:HGNC Symbol;Acc:HGNC:12232] [ENST00000390373]
A_23_P116512	2.57848e-09	-13.5136	PRR5L	Homo sapiens proline rich 5 like (PRR5L), transcript variant 2, mRNA [NM_024841]
A_23_P85693	0.0050713	-13.4086	GBP2	Homo sapiens guanylate binding protein 2 (GBP2), mRNA [NM_004120]
A_33_P3298159	5.71294e-05	-13.4	PTGDS	Homo sapiens prostaglandin D2 synthase (PTGDS), mRNA [NM_000954]
A_21_P0000622	1.22286e-09	-13.3956	WDR86-AS1	Homo sapiens WDR86 antisense RNA 1 (WDR86-AS1), transcript variant 1, long non-coding RNA [NR_034012]
A_33_P3638471	0.0209891	-13.3905	TRGV7	Homo sapiens T cell receptor gamma variable 7 pseudogene, mRNA (cDNA clone IMAGE:5210958). [BC027954]
A_33_P3233404	0.000194238	-13.3833		T cell receptor beta variable 28 [Source:HGNC Symbol;Acc:HGNC:12209] [ENST00000390400]
A_33_P3344423	9.25076e-06	-13.2996	NCR3	Homo sapiens natural cytotoxicity triggering receptor 3 (NCR3), transcript variant 3, mRNA [NM_001145467]
A_23_P24004	0.00620441	-13.2986	IFIT2	Homo sapiens interferon induced protein with tetratricopeptide repeats 2 (IFIT2), mRNA [NM_001547]
A_24_P254833	2.44329e-06	-13.2592		T cell receptor beta variable 7-9 [Source:HGNC Symbol;Acc:HGNC:12243] [ENST00000612787]
A_23_P218549	0.00011284	-13.2395	ADGRE3	Homo sapiens adhesion G protein-coupled receptor E3 (ADGRE3), transcript variant 2, mRNA [NM_001289158]
A_23_P106362	0.010272	-13.2207	AQP9	Homo sapiens aquaporin 9 (AQP9), transcript variant 2, mRNA [NM_001320635]
A_23_P205738	2.44244e-07	-13.1196	BCL11B	Homo sapiens BAF chromatin remodeling complex subunit BCL11B (BCL11B), transcript variant 1, mRNA [NM_138576]
A_33_P3378665	5.83225e-06	-13.1051	TC2N	Homo sapiens tandem C2 domains, nuclear (TC2N), transcript variant 1, mRNA [NM_152332]
A_33_P3290853	0.0121643	-13.1023		T cell receptor beta variable 11-2 [Source:HGNC Symbol;Acc:HGNC:12181] [ENST00000471935]
A_23_P56703	1.43019e-07	-13.0998	TRABD2A	Homo sapiens TraB domain containing 2A (TRABD2A), transcript variant 1, mRNA [NM_001277053]
A_23_P312132	0.00431493	-13.0649	ITGAX	Homo sapiens integrin subunit alpha X (ITGAX), transcript variant 2, mRNA [NM_000887]
A_33_P3343577	2.44131e-10	-13.0266		T cell receptor beta variable 10-3 [Source:HGNC Symbol;Acc:HGNC:12179] [ENST00000611462]
A_23_P55649	0.00498163	-13.0162	FPR2	Homo sapiens formyl peptide receptor 2 (FPR2), transcript variant 1, mRNA [NM_001462]
A_32_P126375	1.22141e-05	-13.0036	NHS	Homo sapiens NHS actin remodeling regulator (NHS), transcript variant 1, mRNA [NM_198270]
A_23_P64721	0.0172548	-13.0015	HCAR3	hydroxycarboxylic acid receptor 3 [Source:HGNC Symbol;Acc:HGNC:16824] [ENST00000528880]
A_23_P111701	0.000559217	-12.9566	GNG11	G protein subunit gamma 11 [Source:HGNC Symbol;Acc:HGNC:4403] [ENST00000248564]
A_23_P315815	0.00325269	-12.9521	NRG1	Homo sapiens neuregulin 1 (NRG1), transcript variant HRG-gamma, mRNA [NM_004495]
A_24_P215240	0.0166646	-12.9514	ENKUR	Homo sapiens enkurin, TRPC channel interacting protein (ENKUR), transcript variant 1, mRNA [NM_145010]
A_23_P302018	1.95006e-08	-12.9501	TXK	Homo sapiens TXK tyrosine kinase (TXK), mRNA [NM_003328]
A_33_P3406567	4.87304e-05	-12.9493	MS4A1	Homo sapiens membrane spanning 4-domains A1 (MS4A1), transcript variant 1, mRNA [NM_152866]
A_33_P3210258	0.0153875	-12.9467		T cell receptor gamma variable 4 [Source:HGNC Symbol;Acc:HGNC:12289] [ENST00000390345]
A_21_P0006645	1.96414e-13	-12.9458	LINC02648	Homo sapiens long intergenic non-protein coding RNA 2648 (LINC02648), long non-coding RNA [NR_120634]
A_23_P10025	3.08254e-08	-12.937	NELL2	Homo sapiens neural EGFL like 2 (NELL2), transcript variant 2, mRNA [NM_006159]
A_19_P00322333	1.35537e-07	-12.9348		novel transcript [ENST00000662739]
A_24_P852756	1.72011e-05	-12.9017		major histocompatibility complex, class II, DQ alpha 2 [Source:HGNC Symbol;Acc:HGNC:4943] [ENST00000546801]
A_33_P3418170	0.0190051	-12.9004	DDX58	Homo sapiens DExD/H-box helicase 58 (DDX58), mRNA [NM_014314]
A_24_P215765	8.42435e-08	-12.8946	ATP10A	Homo sapiens ATPase phospholipid transporting 10A (putative) (ATP10A), mRNA [NM_024490]
A_33_P3260654	0.000109738	-12.8849		T cell receptor beta constant 2 [Source:HGNC Symbol;Acc:HGNC:12157] [ENST00000622053]
A_33_P3234546	0.000113228	-12.8799	CD8B2	CD8b2 molecule [Source:HGNC Symbol;Acc:HGNC:1708] [ENST00000643224]
A_23_P38696	1.83547e-07	-12.8602	DSC1	Homo sapiens desmocollin 1 (DSC1), transcript variant Dsc1b, mRNA [NM_004948]
A_24_P945096	0.0128472	-12.8151	CACNA1I	Homo sapiens calcium voltage-gated channel subunit alpha1 I (CACNA1I), transcript variant 2, mRNA [NM_001003406]
A_23_P139654	1.25021e-05	-12.802	KLRC1	Homo sapiens killer cell lectin like receptor C1 (KLRC1), transcript variant 2, mRNA [NM_007328]
A_24_P165864	0.000105766	-12.6658	P2RY14	Homo sapiens purinergic receptor P2Y14 (P2RY14), transcript variant 2, mRNA [NM_014879]
A_23_P311875	0.000244919	-12.6608	CD6	Homo sapiens CD6 molecule (CD6), transcript variant 1, mRNA [NM_006725]
A_21_P0014093	3.3857e-06	-12.6448	HECW2-AS1	Homo sapiens HECW2 antisense RNA 1 (HECW2-AS1), transcript variant 1, long non-coding RNA [NR_110225]
A_23_P254507	0.000146301	-12.6389	HOPX	Homo sapiens HOP homeobox (HOPX), transcript variant 2, mRNA [NM_139211]
A_21_P0006826	3.34389e-11	-12.6351		PRKCQ antisense RNA 1 [Source:HGNC Symbol;Acc:HGNC:44689] [ENST00000624974]
A_23_P369815	9.13904e-06	-12.6143	FASLG	Homo sapiens Fas ligand (FASLG), transcript variant 1, mRNA [NM_000639]
A_33_P3379268	0.00192379	-12.5631	SCIMP	Homo sapiens SLP adaptor and CSK interacting membrane protein (SCIMP), transcript variant 3, mRNA [NM_001319190]
A_21_P0011505	1.17299e-07	-12.5277	LOC643802	u3 small nucleolar ribonucleoprotein protein MPP10-like [Source:NCBI gene;Acc:643802] [ENST00000565421]
A_21_P0004878	0.030224	-12.5202		Sequence 1257 from Patent EP3253886. [LP896393]
A_23_P134851	8.63717e-06	-12.4904	DOK2	Homo sapiens docking protein 2 (DOK2), transcript variant 1, mRNA [NM_003974]
A_32_P70158	0.00721753	-12.4848	LILRB3	Homo sapiens leukocyte immunoglobulin like receptor B3 (LILRB3), transcript variant 2, mRNA [NM_006864]
A_23_P30069	0.00170371	-12.4834	DDX60L	Homo sapiens DExD/H-box 60 like (DDX60L), transcript variant 3, mRNA [NM_001345927]
A_23_P15146	3.388e-06	-12.4467	IL32	Homo sapiens interleukin 32 (IL32), transcript variant 1, mRNA [NM_001012631]
A_32_P356316	0.000684536	-12.4333	HLA-DOA	Homo sapiens major histocompatibility complex, class II, DO alpha (HLA-DOA), mRNA [NM_002119]
A_23_P73837	0.000173908	-12.4068	TLR8	Homo sapiens toll like receptor 8 (TLR8), transcript variant 1, mRNA [NM_016610]
A_21_P0008126	2.60647e-08	-12.3947	CFAP97D2	CFAP97 domain containing 2 [Source:HGNC Symbol;Acc:HGNC:53789] [ENST00000643687]
A_21_P0007158	0.00472688	-12.3922		long intergenic non-protein coding RNA 2723 [Source:HGNC Symbol;Acc:HGNC:54240] [ENST00000457725]
A_24_P169234	7.3061e-06	-12.3877	ZAP70	Homo sapiens zeta chain of T cell receptor associated protein kinase 70 (ZAP70), transcript variant 1, mRNA [NM_001079]
A_23_P121596	0.00458105	-12.383	PPBP	Homo sapiens pro-platelet basic protein (PPBP), mRNA [NM_002704]
A_24_P115932	0.00265922	-12.3443	PTGDR2	Homo sapiens prostaglandin D2 receptor 2 (PTGDR2), mRNA [NM_004778]
A_23_P72668	0.0140578	-12.3044	CAVIN2	Homo sapiens caveolae associated protein 2 (CAVIN2), mRNA [NM_004657]
A_23_P397391	0.00786925	-12.3033	FFAR2	Homo sapiens free fatty acid receptor 2 (FFAR2), transcript variant 1, mRNA [NM_005306]
A_23_P204208	0.000158439	-12.2575	KLRD1	Homo sapiens killer cell lectin like receptor D1 (KLRD1), transcript variant 1, mRNA [NM_002262]
A_24_P245298	0.000211882	-12.2373	TNFSF12	Homo sapiens TNF superfamily member 12 (TNFSF12), transcript variant 1, mRNA [NM_003809]
A_33_P3272260	0.0428408	-12.2297	SIRPB2	Homo sapiens signal regulatory protein beta 2 (SIRPB2), transcript variant 2, mRNA [NM_001134836]
A_21_P0008460	0.0193652	-12.1864	LOC101928143	Homo sapiens uncharacterized LOC101928143 (LOC101928143), long non-coding RNA [NR_135251]
A_21_P0001817	0.000201396	-12.1726		long intergenic non-protein coding RNA 1871 [Source:HGNC Symbol;Acc:HGNC:52690] [ENST00000417930]
A_23_P209700	0.000108629	-12.1654	NMUR1	Homo sapiens neuromedin U receptor 1 (NMUR1), mRNA [NM_006056]
A_33_P3232945	6.50801e-05	-12.1235	F2RL1	Homo sapiens F2R like trypsin receptor 1 (F2RL1), mRNA [NM_005242]
A_23_P204375	0.00583846	-12.114	LPAR5	Homo sapiens lysophosphatidic acid receptor 5 (LPAR5), transcript variant 1, mRNA [NM_020400]
A_24_P228550	1.4301e-05	-12.1075	TUBB1	Homo sapiens tubulin beta 1 class VI (TUBB1), mRNA [NM_030773]
A_23_P209055	0.00425358	-12.0611	CD22	Homo sapiens CD22 molecule (CD22), transcript variant 1, mRNA [NM_001771]
A_23_P1833	0.0137802	-12.0458	B3GAT1	Homo sapiens beta-1,3-glucuronyltransferase 1 (B3GAT1), transcript variant 2, mRNA [NM_054025]
A_33_P3284508	0.00225258	-12.0372	CD14	Homo sapiens CD14 molecule (CD14), transcript variant 1, mRNA [NM_000591]
A_23_P345799	9.37968e-06	-11.9677	NIBAN3	Homo sapiens niban apoptosis regulator 3 (NIBAN3), transcript variant 1, mRNA [NM_173544]
A_21_P0008483	3.14569e-09	-11.9604	LINC01550	Homo sapiens long intergenic non-protein coding RNA 1550 (LINC01550), transcript variant 2, long non-coding RNA [NR_152746]
A_33_P3406196	3.17693e-06	-11.9462	KLRD1	Homo sapiens killer cell lectin like receptor D1 (KLRD1), transcript variant 4, mRNA [NM_001351060]
A_33_P3287223	9.42054e-08	-11.9445	DPP4	Homo sapiens dipeptidyl peptidase 4 (DPP4), mRNA [NM_001935]
A_33_P3306068	0.000515642	-11.9259	MYCL	Homo sapiens MYCL proto-oncogene, bHLH transcription factor (MYCL), transcript variant 1, mRNA [NM_001033081]
A_33_P3350259	3.2841e-05	-11.9181	NIBAN3	Homo sapiens niban apoptosis regulator 3 (NIBAN3), transcript variant 6, mRNA [NM_001363609]
A_23_P120227	1.72506e-06	-11.9001	LBH	Homo sapiens LBH regulator of WNT signaling pathway (LBH), mRNA [NM_030915]
A_33_P3324814	0.00274152	-11.8479	SATB1-AS1	Homo sapiens SATB1 antisense RNA 1 (SATB1-AS1), long non-coding RNA [NR_125803]
A_33_P3323136	0.0296095	-11.7325	ENKUR	Homo sapiens enkurin, TRPC channel interacting protein (ENKUR), transcript variant 1, mRNA [NM_145010]
A_33_P3412087	0.00273543	-11.6374	CCDC170	Homo sapiens coiled-coil domain containing 170 (CCDC170), mRNA [NM_025059]
A_21_P0007009	0.00440808	-11.5848	LOC105378415	PREDICTED: Homo sapiens uncharacterized LOC105378415 (LOC105378415), transcript variant X2, ncRNA [XR_001747532]
A_21_P0007821	0.000204584	-11.5453	LINC02446	Homo sapiens long intergenic non-protein coding RNA 2446 (LINC02446), transcript variant 1, long non-coding RNA [NR_146455]
A_23_P99653	4.75373e-11	-11.5298		T cell receptor alpha variable 13-2 [Source:HGNC Symbol;Acc:HGNC:12109] [ENST00000390439]
A_33_P3328251	0.027106	-11.5256		long intergenic non-protein coding RNA 2218 [Source:HGNC Symbol;Acc:HGNC:53085] [ENST00000638486]
A_21_P0013066	0.023319	-11.4899		novel protein [ENST00000562221]
A_24_P314786	0.00357105	-11.4888	SLC4A10	Homo sapiens solute carrier family 4 member 10 (SLC4A10), transcript variant 2, mRNA [NM_022058]
A_19_P00317639	0.00335697	-11.4499		long intergenic non-protein coding RNA 861 [Source:HGNC Symbol;Acc:HGNC:45133] [ENST00000518964]
A_33_P3374162	7.41115e-09	-11.4359		T cell receptor beta variable 27 [Source:HGNC Symbol;Acc:HGNC:12208] [ENST00000390399]
A_23_P144959	0.00241107	-11.4316	VCAN	Homo sapiens versican (VCAN), transcript variant 1, mRNA [NM_004385]
A_23_P208493	0.0106556	-11.4257	LILRB2	Homo sapiens leukocyte immunoglobulin like receptor B2 (LILRB2), transcript variant 1, mRNA [NM_005874]
A_23_P118722	0.000372951	-11.4186	ASGR1	Homo sapiens asialoglycoprotein receptor 1 (ASGR1), transcript variant 1, mRNA [NM_001671]
A_33_P3226810	0.0171272	-11.3763	TNFSF10	Homo sapiens TNF superfamily member 10 (TNFSF10), transcript variant 1, mRNA [NM_003810]
A_33_P3284345	0.00699654	-11.3382	NRG1	Homo sapiens neuregulin 1 (NRG1), transcript variant HRG-gamma, mRNA [NM_004495]
A_23_P212568	5.21743e-05	-11.3033	TRAT1	Homo sapiens T cell receptor associated transmembrane adaptor 1 (TRAT1), transcript variant 2, mRNA [NM_001317747]
A_24_P529627	3.55074e-11	-11.2596		T cell receptor beta variable 6-1 [Source:HGNC Symbol;Acc:HGNC:12226] [ENST00000390353]
A_23_P112026	0.00026105	-11.2533	IDO1	Homo sapiens indoleamine 2,3-dioxygenase 1 (IDO1), mRNA [NM_002164]
A_33_P3395595	3.75272e-09	-11.2454	CCR9	Homo sapiens C-C motif chemokine receptor 9 (CCR9), transcript variant A, mRNA [NM_031200]
A_23_P43157	2.27494e-06	-11.2411	MYBL1	Homo sapiens MYB proto-oncogene like 1 (MYBL1), transcript variant 1, mRNA [NM_001080416]
A_33_P3336113	0.0157058	-11.241	TIGD3	Homo sapiens tigger transposable element derived 3 (TIGD3), mRNA [NM_145719]
A_23_P250212	0.0217921	-11.2331	PRAG1	Homo sapiens PEAK1 related, kinase-activating pseudokinase 1 (PRAG1), transcript variant 2, mRNA [NM_001369759]
A_24_P393740	0.00107222	-11.2214	FYB1	Homo sapiens FYN binding protein 1 (FYB1), transcript variant 1, mRNA [NM_001465]
A_24_P188800	0.000146925	-11.2189	MARCHF1	Homo sapiens membrane associated ring-CH-type finger 1 (MARCH1), transcript variant 2, mRNA [NM_017923]
A_33_P3369058	0.0001538	-11.218	LRRK2	Homo sapiens leucine rich repeat kinase 2 (LRRK2), mRNA [NM_198578]
A_33_P3313338	1.83522e-06	-11.1989		T cell receptor alpha variable 17 [Source:HGNC Symbol;Acc:HGNC:12113] [ENST00000390445]
A_24_P269814	3.84748e-05	-11.1779	PLEKHA1	Homo sapiens pleckstrin homology domain containing A1 (PLEKHA1), transcript variant 2, mRNA [NM_001001974]
A_33_P3363933	0.000234246	-11.1532	FCRL6	Homo sapiens Fc receptor like 6 (FCRL6), transcript variant 2, mRNA [NM_001284217]
A_33_P3843415	0.00126648	-11.1139	WDR11-AS1	Homo sapiens WDR11 antisense RNA 1 (WDR11-AS1), long non-coding RNA [NR_033850]
A_33_P3243439	0.00437085	-11.1133	GPR162	Homo sapiens G protein-coupled receptor 162 (GPR162), transcript variant A-1, mRNA [NM_014449]
A_23_P375419	0.000363844	-11.0869	TTC16	Homo sapiens tetratricopeptide repeat domain 16 (TTC16), transcript variant 1, mRNA [NM_144965]
A_24_P79403	0.0110832	-11.0671	PF4	Homo sapiens platelet factor 4 (PF4), transcript variant 2, mRNA [NM_001363352]
A_33_P3309526	0.00178726	-11.06	PTPRC	Homo sapiens protein tyrosine phosphatase receptor type C (PTPRC), transcript variant 1, mRNA [NM_002838]
A_23_P502336	0.000304231	-11.0565	ADGRE2	Homo sapiens adhesion G protein-coupled receptor E2 (ADGRE2), transcript variant 1, mRNA [NM_013447]
A_24_P97374	2.4459e-06	-11.0551	EOMES	Homo sapiens eomesodermin (EOMES), transcript variant 2, mRNA [NM_005442]
A_23_P96590	2.08874e-06	-10.932	GPRASP1	Homo sapiens G protein-coupled receptor associated sorting protein 1 (GPRASP1), transcript variant 1, mRNA [NM_014710]
A_33_P3304212	0.00573645	-10.9179	PLEKHG3	Homo sapiens pleckstrin homology and RhoGEF domain containing G3 (PLEKHG3), mRNA [NM_001308147]
A_21_P0011011	7.81392e-08	-10.8987		long intergenic non-protein coding RNA 2705 [Source:HGNC Symbol;Acc:HGNC:54222] [ENST00000533106]
A_33_P3309621	0.0140019	-10.8768	SIGLEC17P	Homo sapiens sialic acid binding Ig like lectin 17, pseudogene (SIGLEC17P), transcript variant 1, non-coding RNA [NR_047529]
A_21_P0008486	0.00403899	-10.8678	LINC01550	Homo sapiens long intergenic non-protein coding RNA 1550 (LINC01550), transcript variant 4, long non-coding RNA [NR_152748]
A_23_P76386	0.0151066	-10.8657	SLC6A12	Homo sapiens solute carrier family 6 member 12 (SLC6A12), transcript variant 1, mRNA [NM_003044]
A_23_P115792	6.75905e-06	-10.8604	PLEKHA1	Homo sapiens pleckstrin homology domain containing A1 (PLEKHA1), transcript variant 2, mRNA [NM_001001974]
A_23_P64898	1.3669e-06	-10.8529	KLRG1	Homo sapiens killer cell lectin like receptor G1 (KLRG1), transcript variant 2, mRNA [NM_005810]
A_24_P357468	1.9451e-06	-10.799		T cell receptor alpha variable 8-2 [Source:HGNC Symbol;Acc:HGNC:12147] [ENST00000390434]
A_24_P363278	0.0120927	-10.7723	MAK	Homo sapiens male germ cell associated kinase (MAK), transcript variant 1, mRNA [NM_005906]
A_23_P41470	0.00137152	-10.7551	DDX60	Homo sapiens DExD/H-box helicase 60 (DDX60), mRNA [NM_017631]
A_23_P57277	1.41012e-08	-10.7434	MAP3K7CL	Homo sapiens MAP3K7 C-terminal like (MAP3K7CL), transcript variant 1, mRNA [NM_020152]
A_21_P0002570	0.00342361	-10.7373		Sequence 1014 from Patent EP3253886. [LP896150]
A_33_P3361422	0.00151783	-10.7346	CYP27A1	Homo sapiens cytochrome P450 family 27 subfamily A member 1 (CYP27A1), mRNA [NM_000784]
A_23_P350719	3.13901e-07	-10.7322	PRSS30P	Homo sapiens serine protease 30, pseudogene (PRSS30P), non-coding RNA [NR_026864]
A_33_P3881262	0.00651431	-10.7283	CSF3R	Homo sapiens colony stimulating factor 3 receptor (CSF3R), transcript variant 3, mRNA [NM_156039]
A_19_P00320101	5.54264e-07	-10.7254	MIR4697HG	Homo sapiens MIR4697 host gene (MIR4697HG), long non-coding RNA [NR_024344]
A_33_P3346826	9.42231e-06	-10.7212	IL32	Homo sapiens interleukin 32 (IL32), transcript variant 4, mRNA [NM_001012633]
A_33_P3394471	7.12913e-05	-10.6812		T cell receptor alpha variable 3 (gene/pseudogene) [Source:HGNC Symbol;Acc:HGNC:12128] [ENST00000390425]
A_21_P0004420	0.000566506	-10.6172		lung cancer associated transcript 1 [Source:HGNC Symbol;Acc:HGNC:48498] [ENST00000650100]
A_33_P3364268	2.19112e-08	-10.6026	LBH	Homo sapiens LBH regulator of WNT signaling pathway (LBH), mRNA [NM_030915]
A_23_P157117	0.000941352	-10.5786	CREB5	Homo sapiens cAMP responsive element binding protein 5 (CREB5), transcript variant 1, mRNA [NM_182898]
A_33_P3397127	0.000719089	-10.562		T cell receptor beta variable 6-3 [Source:UniProtKB/Swiss-Prot;Acc:P0DPF7] [ENST00000632148]
A_33_P3375859	2.60308e-05	-10.551	CXCR2P1	Homo sapiens C-X-C motif chemokine receptor 2 pseudogene 1 (CXCR2P1), non-coding RNA [NR_002712]
A_21_P0008385	0.00490858	-10.5151	LINC02295	PREDICTED: Homo sapiens long intergenic non-protein coding RNA 2295 (LINC02295), ncRNA [XR_944187]
A_21_P0014024	0.00547089	-10.5102	SATB1-AS1	Homo sapiens SATB1 antisense RNA 1 (SATB1-AS1), long non-coding RNA [NR_125803]
A_23_P117662	0.0366889	-10.5099	HDC	Homo sapiens histidine decarboxylase (HDC), transcript variant 1, mRNA [NM_002112]
A_23_P170636	0.0002124	-10.5083	KCNH8	Homo sapiens potassium voltage-gated channel subfamily H member 8 (KCNH8), mRNA [NM_144633]
A_33_P3364811	0.00143944	-10.4804	PTPRC	Homo sapiens protein tyrosine phosphatase receptor type C (PTPRC), transcript variant 1, mRNA [NM_002838]
A_33_P3280721	0.00252673	-10.4759	WLS	Homo sapiens Wnt ligand secretion mediator (WLS), transcript variant 2, mRNA [NM_001002292]
A_21_P0008485	6.25107e-05	-10.4478	LINC01550	Homo sapiens long intergenic non-protein coding RNA 1550 (LINC01550), transcript variant 4, long non-coding RNA [NR_152748]
A_23_P218111	0.0041952	-10.4314	SERPINA1	Homo sapiens serpin family A member 1 (SERPINA1), transcript variant 2, mRNA [NM_001002236]
A_32_P138396	0.00766977	-10.4231	lnc-NUB1-1	LNCipedia lincRNA (lnc-NUB1-1), lincRNA [lnc-NUB1-1:5]
A_23_P34375	2.71599e-06	-10.4169	TCEA3	transcription elongation factor A3 [Source:HGNC Symbol;Acc:HGNC:11615] [ENST00000450454]
A_33_P3372910	1.25021e-05	-10.4005	DDX58	Homo sapiens DExD/H-box helicase 58 (DDX58), mRNA [NM_014314]
A_24_P655458	2.3013e-09	-10.3584	TREML4	triggering receptor expressed on myeloid cells like 4 [Source:HGNC Symbol;Acc:HGNC:30807] [ENST00000341495]
A_23_P347632	8.88089e-05	-10.3188	MTSS1	Homo sapiens MTSS I-BAR domain containing 1 (MTSS1), transcript variant 2, mRNA [NM_014751]
A_21_P0010308	8.96973e-07	-10.3067	LINC00649	Homo sapiens long intergenic non-protein coding RNA 649 (LINC00649), transcript variant 3, long non-coding RNA [NR_134559]
A_23_P1904	0.00936639	-10.304	MS4A2	Homo sapiens membrane spanning 4-domains A2 (MS4A2), transcript variant 1, mRNA [NM_000139]
A_23_P74290	0.01428	-10.2983	GBP5	Homo sapiens guanylate binding protein 5 (GBP5), transcript variant 1, mRNA [NM_052942]
A_23_P122724	0.00605207	-10.293	VNN2	Homo sapiens vanin 2 (VNN2), transcript variant 1, mRNA [NM_004665]
A_33_P3403851	0.0169099	-10.2856		olfactory receptor family 52 subfamily K member 3 pseudogene [Source:HGNC Symbol;Acc:HGNC:15224] [ENST00000641797]
A_24_P169092	0.0110551	-10.2803	MAML2	Homo sapiens mastermind like transcriptional coactivator 2 (MAML2), mRNA [NM_032427]
A_23_P1374	5.66773e-05	-10.2525	PRKCQ	Homo sapiens protein kinase C theta (PRKCQ), transcript variant 5, mRNA [NM_001323265]
A_23_P121253	0.0385088	-10.234	TNFSF10	Homo sapiens TNF superfamily member 10 (TNFSF10), transcript variant 1, mRNA [NM_003810]
A_33_P3424577	2.00952e-05	-10.1623		T cell receptor beta constant 1 [Source:HGNC Symbol;Acc:HGNC:12156] [ENST00000632136]
A_33_P3555937	0.00865449	-10.136	STEAP4	Homo sapiens STEAP4 metalloreductase (STEAP4), transcript variant 2, mRNA [NM_001205315]
A_23_P146849	1.09097e-07	-10.0754	APBA2	Homo sapiens amyloid beta precursor protein binding family A member 2 (APBA2), transcript variant 1, mRNA [NM_005503]
A_33_P3360341	6.14185e-07	-10.0396	GATA3	Homo sapiens GATA binding protein 3 (GATA3), transcript variant 1, mRNA [NM_001002295]
A_23_P138125	1.16448e-05	-10.0226	FCMR	Homo sapiens Fc fragment of IgM receptor (FCMR), transcript variant 1, mRNA [NM_005449]
A_23_P113572	0.000307578	-10.0086	CD19	Homo sapiens CD19 molecule (CD19), transcript variant 2, mRNA [NM_001770]
A_23_P91283	0.007611	-9.98233	CASS4	Homo sapiens Cas scaffold protein family member 4 (CASS4), transcript variant 2, mRNA [NM_020356]
A_23_P28857	0.00131604	-9.97457	SIRPG	Homo sapiens signal regulatory protein gamma (SIRPG), transcript variant 1, mRNA [NM_018556]
A_32_P232559	2.36613e-05	-9.97213	PRKCQ-AS1	Homo sapiens PRKCQ antisense RNA 1 (PRKCQ-AS1), transcript variant 1, long non-coding RNA [NR_036502]
A_33_P3299761	3.64749e-05	-9.96611	KRT23	Homo sapiens keratin 23 (KRT23), transcript variant 1, mRNA [NM_015515]
A_33_P3221458	9.02673e-09	-9.94827	ZNF204P	Homo sapiens zinc finger protein 204, pseudogene (ZNF204P), transcript variant 1, non-coding RNA [NR_002722]
A_33_P3244312	0.00107012	-9.93695		T cell receptor gamma variable 2 [Source:HGNC Symbol;Acc:HGNC:12287] [ENST00000426402]
A_33_P3281985	0.00517559	-9.9185	CR2	Homo sapiens complement C3d receptor 2 (CR2), transcript variant 1, mRNA [NM_001006658]
A_23_P253317	0.000132727	-9.9039	GPR171	G protein-coupled receptor 171 [Source:HGNC Symbol;Acc:HGNC:30057] [ENST00000617554]
A_21_P0011482	0.000844198	-9.87354	LOC643802	Homo sapiens u3 small nucleolar ribonucleoprotein protein MPP10-like (LOC643802), mRNA [NM_001347693]
A_33_P3312209	0.0458317	-9.86253		TATA-box binding protein associated factor 11 like 2 [Source:HGNC Symbol;Acc:HGNC:53845] [ENST00000639081]
A_33_P3297345	0.0209773	-9.856	TTC24	Homo sapiens tetratricopeptide repeat domain 24 (TTC24), mRNA [NM_001105669]
A_23_P76901	0.00587475	-9.85575	PLEKHG3	Homo sapiens pleckstrin homology and RhoGEF domain containing G3 (PLEKHG3), mRNA [NM_001308147]
A_32_P84369	0.0372178	-9.83083	FAM153CP	Homo sapiens family with sequence similarity 153 member C, pseudogene (FAM153CP), transcript variant 2, non-coding RNA [NR_149722]
A_23_P214627	0.0172553	-9.80017	AIF1	Homo sapiens allograft inflammatory factor 1 (AIF1), transcript variant 3, mRNA [NM_001623]
A_19_P00317953	1.3647e-07	-9.79818		novel transcript [ENST00000662739]
A_33_P3250566	0.00504845	-9.78585		T cell receptor alpha variable 8-6 [Source:HGNC Symbol;Acc:HGNC:12151] [ENST00000390443]
A_21_P0004421	0.0023071	-9.74565	LUCAT1	Homo sapiens lung cancer associated transcript 1 (LUCAT1), transcript variant 1, long non-coding RNA [NR_103548]
A_33_P3316544	0.00249053	-9.73944	PARP15	Homo sapiens poly(ADP-ribose) polymerase family member 15 (PARP15), transcript variant 1, mRNA [NM_001113523]
A_32_P84373	0.0231597	-9.72429	FAM153B	Homo sapiens family with sequence similarity 153 member B (FAM153B), mRNA [NM_001265615]
A_23_P140427	1.46612e-06	-9.71818	EVL	Homo sapiens Enah/Vasp-like (EVL), transcript variant 1, mRNA [NM_016337]
A_33_P3394175	2.3399e-08	-9.7145		T cell receptor beta variable 9 [Source:HGNC Symbol;Acc:HGNC:12246] [ENST00000390363]
A_23_P205567	0.000634843	-9.68501	PRKCH	Homo sapiens protein kinase C eta (PRKCH), mRNA [NM_006255]
A_33_P3245665	3.71699e-06	-9.66981		T cell receptor beta variable 20-1 [Source:HGNC Symbol;Acc:HGNC:12196] [ENST00000390394]
A_24_P63136	0.002856	-9.66884	P2RY13	Homo sapiens purinergic receptor P2Y13 (P2RY13), mRNA [NM_176894]
A_23_P85800	0.000684099	-9.66394	CD52	Homo sapiens CD52 molecule (CD52), mRNA [NM_001803]
A_33_P3397599	0.0121811	-9.65595	LILRA6	Homo sapiens leukocyte immunoglobulin like receptor A6 (LILRA6), transcript variant 2, non-coding RNA [NR_104098]
A_33_P3256031	9.62125e-05	-9.6479		T cell receptor beta variable 4-1 [Source:HGNC Symbol;Acc:HGNC:12215] [ENST00000390357]
A_24_P396167	0.01931	-9.639	CTSW	Homo sapiens cathepsin W (CTSW), mRNA [NM_001335]
A_32_P163247	0.00861735	-9.62613	CD8A	Homo sapiens CD8a molecule (CD8A), transcript variant 1, mRNA [NM_001768]
A_33_P3509233	0.0196248	-9.60597	LINC00877	Homo sapiens long intergenic non-protein coding RNA 877 (LINC00877), long non-coding RNA [NR_104116]
A_24_P260101	0.0008874	-9.60463	MME	Homo sapiens membrane metalloendopeptidase (MME), transcript variant 2b, mRNA [NM_007289]
A_21_P0006828	0.0297454	-9.58574	lnc-AL137145.1-4	LNCipedia lincRNA (lnc-AL137145.1-4), lincRNA [lnc-AL137145.1-4:1]
A_21_P0007166	0.0485715	-9.58223		novel transcript [ENST00000605240]
A_24_P255384	0.00246635	-9.57806		ribosomal protein L31 (RPL31) pseudogene [ENST00000394891]
A_33_P3351745	4.5414e-07	-9.57142	PVRIG	Homo sapiens PVR related immunoglobulin domain containing (PVRIG), mRNA [NM_024070]
A_23_P357881	0.000166039	-9.56725	CD8B	Homo sapiens CD8b molecule (CD8B), transcript variant 4, mRNA [NM_172102]
A_32_P63013	3.5552e-05	-9.55459	MIR4697HG	Homo sapiens MIR4697 host gene (MIR4697HG), long non-coding RNA [NR_024344]
A_33_P3248265	5.55356e-06	-9.55346	LTB	Homo sapiens lymphotoxin beta (LTB), transcript variant 1, mRNA [NM_002341]
A_21_P0004422	6.29427e-05	-9.55057		lung cancer associated transcript 1 [Source:HGNC Symbol;Acc:HGNC:48498] [ENST00000649424]
A_21_P0004569	0.0151084	-9.51303	LUCAT1	Homo sapiens lung cancer associated transcript 1 (LUCAT1), transcript variant 2, long non-coding RNA [NR_103549]
A_23_P206280	0.00012294	-9.50018	ADGRG1	Homo sapiens adhesion G protein-coupled receptor G1 (ADGRG1), transcript variant 3, mRNA [NM_201525]
A_23_P48088	0.000510937	-9.48595	CD27	Homo sapiens CD27 molecule (CD27), mRNA [NM_001242]
A_33_P3357397	1.27002e-05	-9.47992		T cell receptor beta variable 29-1 [Source:HGNC Symbol;Acc:HGNC:12210] [ENST00000422143]
A_33_P3212232	7.55555e-05	-9.4738	MPEG1	macrophage expressed 1 [Source:HGNC Symbol;Acc:HGNC:29619] [ENST00000361050]
A_32_P47643	0.0311262	-9.46488	FAM110C	Homo sapiens family with sequence similarity 110 member C (FAM110C), mRNA [NM_001077710]
A_23_P126844	4.91189e-06	-9.46011	TNFRSF25	Homo sapiens TNF receptor superfamily member 25 (TNFRSF25), transcript variant 1, mRNA [NM_148965]
A_24_P417352	0.00610484	-9.44464		immunoglobulin heavy constant mu [Source:HGNC Symbol;Acc:HGNC:5541] [ENST00000390559]
A_24_P103469	0.0159255	-9.42509	LST1	Homo sapiens leukocyte specific transcript 1 (LST1), transcript variant 1, mRNA [NM_007161]
A_24_P178819	0.0118131	-9.42143		T cell receptor alpha variable 12-2 [Source:HGNC Symbol;Acc:HGNC:12106] [ENST00000390437]
A_33_P3283611	0.0274749	-9.41225	IFIT3	Homo sapiens interferon induced protein with tetratricopeptide repeats 3 (IFIT3), transcript variant 1, mRNA [NM_001549]
A_32_P77102	2.71599e-06	-9.41103	LINC00892	Homo sapiens long intergenic non-protein coding RNA 892 (LINC00892), transcript variant 1, long non-coding RNA [NR_038461]
A_21_P0004423	0.000361665	-9.33304	lnc-ARRDC3-1	LNCipedia lincRNA (lnc-ARRDC3-1), lincRNA [lnc-ARRDC3-1:1]
A_33_P3229918	0.0001538	-9.32029	PTCRA	Homo sapiens pre T cell antigen receptor alpha (PTCRA), transcript variant 1, mRNA [NM_001243168]
A_23_P202427	0.00160736	-9.30436	HKDC1	Homo sapiens hexokinase domain containing 1 (HKDC1), mRNA [NM_025130]
A_23_P1682	0.0346451	-9.29722	TMEM45B	Homo sapiens transmembrane protein 45B (TMEM45B), transcript variant 1, mRNA [NM_001331210]
A_23_P203376	0.0044195	-9.29386	MS4A6A	Homo sapiens membrane spanning 4-domains A6A (MS4A6A), transcript variant 1, mRNA [NM_152852]
A_23_P109913	4.97395e-05	-9.27775	CXCR6	Homo sapiens C-X-C motif chemokine receptor 6 (CXCR6), mRNA [NM_006564]
A_21_P0011831	0.000169181	-9.27279	XLOC_l2_007456	BROAD Institute lincRNA (XLOC_l2_007456), lincRNA [TCONS_l2_00013854]
A_23_P88095	6.17637e-06	-9.26379	TBC1D4	Homo sapiens TBC1 domain family member 4 (TBC1D4), transcript variant 2, mRNA [NM_001286658]
A_21_P0010465	0.027458	-9.26198	LOC107985563	PREDICTED: Homo sapiens uncharacterized LOC107985563 (LOC107985563), ncRNA [XR_001755547]
A_23_P154849	0.00245947	-9.26159	OLIG1	Homo sapiens oligodendrocyte transcription factor 1 (OLIG1), mRNA [NM_138983]
A_21_P0000788	0.0266707	-9.23126	LOC100507387	Homo sapiens uncharacterized LOC100507387 (LOC100507387), long non-coding RNA [NR_038402]
A_21_P0012804	1.0567e-05	-9.21558	LINC02432	Homo sapiens long intergenic non-protein coding RNA 2432 (LINC02432), long non-coding RNA [NR_121625]
A_33_P3372004	0.000819639	-9.21341	IGSF6	Homo sapiens immunoglobulin superfamily member 6 (IGSF6), mRNA [NM_005849]
A_23_P393777	0.0209962	-9.1545	PTGDR	Homo sapiens prostaglandin D2 receptor (PTGDR), transcript variant 2, mRNA [NM_001281469]
A_21_P0009958	0.00445812	-9.1532	LINC02597	PREDICTED: Homo sapiens uncharacterized LOC101929866 (LOC101929866), transcript variant X10, ncRNA [XR_001754626]
A_19_P00317277	0.0327611	-9.14914	LINC01127	Homo sapiens long intergenic non-protein coding RNA 1127 (LINC01127), long non-coding RNA [NR_103791]
A_24_P172481	0.00203447	-9.14181	TRIM22	Homo sapiens tripartite motif containing 22 (TRIM22), transcript variant 1, mRNA [NM_006074]
A_33_P3322999	7.30029e-06	-9.12591	C10orf105	Homo sapiens chromosome 10 open reading frame 105 (C10orf105), transcript variant 1, mRNA [NM_001164375]
A_33_P3283619	0.00338406	-9.11069	SH2D1A	Homo sapiens SH2 domain containing 1A (SH2D1A), transcript variant 2, mRNA [NM_001114937]
A_21_P0014404	0.000279436	-9.10046	SMIM25	Homo sapiens small integral membrane protein 25 (SMIM25), mRNA [NM_001278655]
A_33_P3301897	0.000152072	-9.09749		T cell receptor beta variable 6-9 [Source:UniProtKB/Swiss-Prot;Acc:A0A0J9YX75] [ENST00000634093]
A_33_P3321432	0.00245759	-9.0777	GASK1B	Homo sapiens golgi associated kinase 1B (GASK1B), transcript variant 2, mRNA [NM_016613]
A_24_P13083	4.5414e-07	-9.07345	TSPAN18	Homo sapiens tetraspanin 18 (TSPAN18), mRNA [NM_130783]
A_33_P3718734	0.000958481	-9.06905	LINC02158	Homo sapiens long intergenic non-protein coding RNA 2158 (LINC02158), long non-coding RNA [NR_122070]
A_21_P0000190	0.00148438	-9.02716	AFF3	Homo sapiens AF4/FMR2 family member 3 (AFF3), transcript variant 1, mRNA [NM_002285]
A_23_P10232	0.000690773	-8.9998	BANK1	Homo sapiens B cell scaffold protein with ankyrin repeats 1 (BANK1), transcript variant 1, mRNA [NM_017935]
A_23_P14165	4.15563e-06	-8.99951	GPR18	Homo sapiens G protein-coupled receptor 18 (GPR18), transcript variant 1, mRNA [NM_005292]
A_23_P253012	0.00429851	-8.98917	GRAMD1C	Homo sapiens GRAM domain containing 1C (GRAMD1C), transcript variant 1, mRNA [NM_017577]
A_23_P43369	0.00220849	-8.97875	SIT1	Homo sapiens signaling threshold regulating transmembrane adaptor 1 (SIT1), mRNA [NM_014450]
A_23_P55020	0.000664367	-8.95866	CD300LF	Homo sapiens CD300 molecule like family member f (CD300LF), transcript variant 1, mRNA [NM_139018]
A_33_P3226995	2.01353e-05	-8.94142	CD7	Homo sapiens CD7 molecule (CD7), mRNA [NM_006137]
A_23_P204304	0.00875402	-8.92251	PTPRO	Homo sapiens protein tyrosine phosphatase receptor type O (PTPRO), transcript variant 1, mRNA [NM_030667]
A_23_P7412	0.0350541	-8.91389	BTNL8	Homo sapiens butyrophilin like 8 (BTNL8), transcript variant 1, mRNA [NM_024850]
A_33_P3247320	0.0294211	-8.90141	ADGRE4P	Homo sapiens adhesion G protein-coupled receptor E4, pseudogene (ADGRE4P), non-coding RNA [NR_024075]
A_21_P0010872	0.00183171	-8.90015	ANTXRLP1	Homo sapiens ANTXR like pseudogene 1 (ANTXRLP1), transcript variant 1, non-coding RNA [NR_103827]
A_33_P3223056	0.00125781	-8.88582	ADAMTS10	Homo sapiens ADAM metallopeptidase with thrombospondin type 1 motif 10 (ADAMTS10), transcript variant 1, mRNA [NM_030957]
A_24_P365526	0.00384387	-8.88266	HCK	Homo sapiens HCK proto-oncogene, Src family tyrosine kinase (HCK), transcript variant 1, mRNA [NM_002110]
A_19_P00317054	0.00141003	-8.85081	SATB1-AS1	Homo sapiens SATB1 antisense RNA 1 (SATB1-AS1), long non-coding RNA [NR_125803]
A_23_P159237	0.0242406	-8.84394	GPR20	G protein-coupled receptor 20 [Source:HGNC Symbol;Acc:HGNC:4475] [ENST00000613887]
A_33_P3215647	0.000345656	-8.8398	PCED1B	Homo sapiens PC-esterase domain containing 1B (PCED1B), transcript variant 1, mRNA [NM_138371]
A_21_P0012439	0.0109061	-8.77831	TRANK1	Homo sapiens tetratricopeptide repeat and ankyrin repeat containing 1 (TRANK1), transcript variant 1, mRNA [NM_001329998]
A_24_P203103	2.36915e-06	-8.76701	SH2D1A	Homo sapiens SH2 domain containing 1A (SH2D1A), transcript variant 1, mRNA [NM_002351]
A_33_P3358392	2.76278e-09	-8.7665	BCL11B	Homo sapiens BAF chromatin remodeling complex subunit BCL11B (BCL11B), transcript variant 1, mRNA [NM_138576]
A_24_P102821	0.00975904	-8.75378	PTAFR	Homo sapiens platelet activating factor receptor (PTAFR), transcript variant 3, mRNA [NM_000952]
A_24_P45451	0.000830573	-8.75325	SLAMF6	Homo sapiens SLAM family member 6 (SLAMF6), transcript variant 2, mRNA [NM_052931]
A_32_P133767	1.69274e-07	-8.74666	C12orf42	Homo sapiens chromosome 12 open reading frame 42 (C12orf42), transcript variant 1, mRNA [NM_198521]
A_33_P3342056	1.53897e-07	-8.74517	TIGIT	Homo sapiens T cell immunoreceptor with Ig and ITIM domains (TIGIT), mRNA [NM_173799]
A_23_P85716	0.00126614	-8.74322	FCGR2A	Homo sapiens Fc fragment of IgG receptor IIa (FCGR2A), transcript variant 2, mRNA [NM_021642]
A_32_P170397	0.000467974	-8.72492	LOC105370792	Homo sapiens uncharacterized LOC105370792 (LOC105370792), long non-coding RNA [NR_135681]
A_33_P3212432	1.01788e-09	-8.70561		T cell receptor beta variable 12-4 [Source:HGNC Symbol;Acc:HGNC:12186] [ENST00000617347]
A_21_P0000787	0.0259949	-8.70242	LOC100507387	Homo sapiens uncharacterized LOC100507387 (LOC100507387), long non-coding RNA [NR_038402]
A_33_P3224882	1.09018e-06	-8.68661		T cell receptor gamma variable 9 [Source:HGNC Symbol;Acc:HGNC:12295] [ENST00000444775]
A_23_P77401	1.77856e-05	-8.64926	CPPED1	Homo sapiens calcineurin like phosphoesterase domain containing 1 (CPPED1), transcript variant 1, mRNA [NM_018340]
A_21_P0012018	0.000338259	-8.64702	CD8B	CD8b molecule [Source:HGNC Symbol;Acc:HGNC:1707] [ENST00000431506]
A_23_P48029	0.000821543	-8.6304	CLEC4A	Homo sapiens C-type lectin domain family 4 member A (CLEC4A), transcript variant 1, mRNA [NM_016184]
A_21_P0008487	0.0107357	-8.60685	LOC105370660	PREDICTED: Homo sapiens uncharacterized LOC105370660 (LOC105370660), transcript variant X1, ncRNA [XR_001750880]
A_33_P3352098	0.00239199	-8.60526	MS4A7	Homo sapiens membrane spanning 4-domains A7 (MS4A7), transcript variant 1, mRNA [NM_021201]
A_33_P3400273	0.00740261	-8.58323	SELL	Homo sapiens selectin L (SELL), transcript variant 1, mRNA [NM_000655]
A_23_P82929	0.00015071	-8.57549	CCN3	Homo sapiens cellular communication network factor 3 (CCN3), mRNA [NM_002514]
A_23_P92499	0.0149952	-8.5527	TLR2	Homo sapiens toll like receptor 2 (TLR2), transcript variant 3, mRNA [NM_003264]
A_24_P557479	0.0131341	-8.54188	XAF1	Homo sapiens XIAP associated factor 1 (XAF1), transcript variant 1, mRNA [NM_017523]
A_21_P0000664	8.51576e-09	-8.54078	CD4	CD4 molecule [Source:HGNC Symbol;Acc:HGNC:1678] [ENST00000544344]
A_24_P13041	8.90115e-05	-8.53336	RTKN2	Homo sapiens rhotekin 2 (RTKN2), transcript variant 1, mRNA [NM_145307]
A_33_P3260614	0.00704442	-8.52331	PLCB2	Homo sapiens phospholipase C beta 2 (PLCB2), transcript variant 1, mRNA [NM_004573]
A_33_P3215113	1.53316e-05	-8.51202	LDOC1	LDOC1 regulator of NFKB signaling [Source:HGNC Symbol;Acc:HGNC:6548] [ENST00000460721]
A_33_P3266993	0.000948817	-8.49569		Homo sapiens cDNA FLJ26514 fis, clone KDN07578. [AK130024]
A_21_P0006827	0.000182545	-8.45582	lnc-AL137145.1-3	LNCipedia lincRNA (lnc-AL137145.1-3), lincRNA [lnc-AL137145.1-3:1]
A_33_P3213702	0.00164863	-8.44338		kinesin family member 28, pseudogene [Source:HGNC Symbol;Acc:HGNC:49205] [ENST00000504864]
A_19_P00321549	0.0166558	-8.44214	SATB1-AS1	Homo sapiens SATB1 antisense RNA 1 (SATB1-AS1), long non-coding RNA [NR_125803]
A_23_P14174	0.00182771	-8.42964	TNFSF13B	Homo sapiens TNF superfamily member 13b (TNFSF13B), transcript variant 1, mRNA [NM_006573]
A_23_P61637	0.0133915	-8.42073	HAL	Homo sapiens histidine ammonia-lyase (HAL), transcript variant 1, mRNA [NM_002108]
A_21_P0010778	0.00108489	-8.41393		novel transcript [ENST00000668003]
A_21_P0008464	0.021787	-8.40202	lnc-IRF2BPL-2	LNCipedia lincRNA (lnc-IRF2BPL-2), lincRNA [lnc-IRF2BPL-2:1]
A_24_P136866	0.0126572	-8.38016	SLC8A1	Homo sapiens solute carrier family 8 member A1 (SLC8A1), transcript variant A, mRNA [NM_021097]
A_23_P145718	0.00037437	-8.37153	AOAH	Homo sapiens acyloxyacyl hydrolase (AOAH), transcript variant 3, mRNA [NM_001177507]
A_23_P11070	3.54299e-08	-8.36879	GPR174	Homo sapiens G protein-coupled receptor 174 (GPR174), mRNA [NM_032553]
A_23_P38784	4.90516e-06	-8.3668	SIGLEC7	Homo sapiens sialic acid binding Ig like lectin 7 (SIGLEC7), transcript variant 1, mRNA [NM_014385]
A_23_P36888	3.98836e-06	-8.35716	PCED1B	Homo sapiens PC-esterase domain containing 1B (PCED1B), transcript variant 1, mRNA [NM_138371]
A_33_P3270489	0.0250445	-8.34842	CCDC170	Homo sapiens coiled-coil domain containing 170 (CCDC170), mRNA [NM_025059]
A_23_P6263	0.00033008	-8.3162	MX2	Homo sapiens MX dynamin like GTPase 2 (MX2), mRNA [NM_002463]
A_23_P202219	0.000136653	-8.31444	CALHM2	Homo sapiens calcium homeostasis modulator family member 2 (CALHM2), transcript variant 1, mRNA [NM_015916]
A_23_P503010	0.00565586	-8.30817	SLC24A4	Homo sapiens solute carrier family 24 member 4 (SLC24A4), transcript variant 1, mRNA [NM_153646]
A_23_P105465	6.61761e-05	-8.27891	CMKLR1	Homo sapiens chemerin chemokine-like receptor 1 (CMKLR1), transcript variant 2, mRNA [NM_004072]
A_21_P0008949	0.0430568	-8.27667		novel transcript [ENST00000571340]
A_23_P201731	0.00680844	-8.27504	TRAF5	Homo sapiens TNF receptor associated factor 5 (TRAF5), transcript variant 1, mRNA [NM_004619]
A_24_P652502	0.0279938	-8.27338		T cell receptor alpha variable 4 [Source:HGNC Symbol;Acc:HGNC:12140] [ENST00000390426]
A_23_P325562	2.32455e-07	-8.25691	SLC1A7	Homo sapiens solute carrier family 1 member 7 (SLC1A7), transcript variant 4, mRNA [NM_006671]
A_24_P402080	0.000301405	-8.24364	MBP	Homo sapiens myelin basic protein (MBP), transcript variant 8, mRNA [NM_001025100]
A_33_P3364821	0.00796947	-8.24173	PTPRC	Homo sapiens protein tyrosine phosphatase receptor type C (PTPRC), transcript variant 1, mRNA [NM_002838]
A_23_P416747	2.48379e-06	-8.23454	CD3E	Homo sapiens CD3e molecule (CD3E), mRNA [NM_000733]
A_21_P0001784	0.00258043	-8.21587	LINC00299	Homo sapiens long intergenic non-protein coding RNA 299 (LINC00299), transcript variant 2, long non-coding RNA [NR_152741]
A_21_P0006573	2.29018e-06	-8.19203	LINC00892	Homo sapiens long intergenic non-protein coding RNA 892 (LINC00892), transcript variant 1, long non-coding RNA [NR_038461]
A_33_P3313920	0.00999193	-8.19001	LOC112267881	Homo sapiens killer cell immunoglobulin-like receptor 2DL1-like (LOC112267881), mRNA [NM_001368251]
A_33_P3292769	0.00915479	-8.14963	NFAM1	Homo sapiens NFAT activating protein with ITAM motif 1 (NFAM1), transcript variant 1, mRNA [NM_145912]
A_33_P3264569	0.00352512	-8.13232		T cell receptor beta variable 10-2 [Source:HGNC Symbol;Acc:HGNC:12178] [ENST00000633575]
A_23_P128281	3.38995e-06	-8.12494	KLRC3	Homo sapiens killer cell lectin like receptor C3 (KLRC3), transcript variant 2, mRNA [NM_007333]
A_23_P82523	4.56244e-08	-8.10352	ABCB1	Homo sapiens ATP binding cassette subfamily B member 1 (ABCB1), transcript variant 3, mRNA [NM_000927]
A_21_P0008484	2.01414e-09	-8.09644	LINC01550	Homo sapiens long intergenic non-protein coding RNA 1550 (LINC01550), transcript variant 2, long non-coding RNA [NR_152746]
A_23_P402319	0.0105574	-8.09619	GAPT	Homo sapiens GRB2 binding adaptor protein, transmembrane (GAPT), transcript variant 4, mRNA [NM_152687]
A_23_P1331	2.21675e-05	-8.08612	COL13A1	Homo sapiens collagen type XIII alpha 1 chain (COL13A1), transcript variant 23, mRNA [NM_001368882]
A_19_P00322332	0.000114274	-8.08577		novel transcript [ENST00000578280]
A_33_P3369461	0.00735798	-8.07204	AMIGO1	Homo sapiens adhesion molecule with Ig like domain 1 (AMIGO1), mRNA [NM_020703]
A_33_P3238579	0.00757503	-8.06516		T cell receptor beta variable 11-3 [Source:HGNC Symbol;Acc:HGNC:12182] [ENST00000611787]
A_24_P242646	0.00173445	-8.06092	CTSS	Homo sapiens cathepsin S (CTSS), transcript variant 1, mRNA [NM_004079]
A_19_P00322645	0.00385532	-8.06002	RPS6KA5	Homo sapiens ribosomal protein S6 kinase A5 (RPS6KA5), transcript variant 1, mRNA [NM_004755]
A_33_P3214948	0.000268347	-8.05251	SPOCK2	Homo sapiens SPARC (osteonectin), cwcv and kazal like domains proteoglycan 2 (SPOCK2), transcript variant 3, mRNA [NM_001244950]
A_24_P221968	0.00115126	-8.04551	LOC643802	Homo sapiens u3 small nucleolar ribonucleoprotein protein MPP10-like (LOC643802), mRNA [NM_001347693]
A_24_P97342	0.012521	-8.03908	PROK2	Homo sapiens prokineticin 2 (PROK2), transcript variant 2, mRNA [NM_021935]
A_33_P3327617	0.00516283	-8.03519	FCGR2B	Homo sapiens Fc fragment of IgG receptor IIb (FCGR2B), transcript variant 3, mRNA [NM_001002274]
A_23_P323196	0.0394728	-8.02037	MDS2	Homo sapiens myelodysplastic syndrome 2 translocation associated (MDS2), mRNA [NM_001348075]
A_21_P0014924	0.0128472	-7.99225	CHRM3-AS2	Homo sapiens CHRM3 antisense RNA 2 (CHRM3-AS2), long non-coding RNA [NR_103776]
A_32_P208823	1.78583e-10	-7.9667	PLXDC1	Homo sapiens plexin domain containing 1 (PLXDC1), mRNA [NM_020405]
A_33_P3311403	0.0195578	-7.961	MRVI1	Homo sapiens murine retrovirus integration site 1 homolog (MRVI1), transcript variant 2, mRNA [NM_130385]
A_21_P0013601	0.0438259	-7.95322	XLOC_l2_015033	BROAD Institute lincRNA (XLOC_l2_015033), lincRNA [TCONS_l2_00029054]
A_23_P87049	0.00363242	-7.93988	SORL1	Homo sapiens sortilin related receptor 1 (SORL1), mRNA [NM_003105]
A_21_P0010946	0.00152357	-7.93799	ANTXRLP1	Homo sapiens ANTXR like pseudogene 1 (ANTXRLP1), transcript variant 2, non-coding RNA [NR_103828]
A_24_P402825	0.00986101	-7.93511	CACNA2D3	calcium voltage-gated channel auxiliary subunit alpha2delta 3 [Source:HGNC Symbol;Acc:HGNC:15460] [ENST00000478261]
A_23_P56734	0.0120927	-7.92466	HNMT	Homo sapiens histamine N-methyltransferase (HNMT), transcript variant 1, mRNA [NM_006895]
A_24_P105933	1.53897e-07	-7.91497	VIPR1	Homo sapiens vasoactive intestinal peptide receptor 1 (VIPR1), transcript variant 1, mRNA [NM_004624]
A_23_P130435	1.67062e-09	-7.91325	LIM2	Homo sapiens lens intrinsic membrane protein 2 (LIM2), transcript variant 1, mRNA [NM_030657]
A_33_P3348270	0.010723	-7.89652		T cell receptor beta variable 5-4 [Source:HGNC Symbol;Acc:HGNC:12221] [ENST00000454561]
A_23_P157926	0.0232685	-7.86398	LINGO2	Homo sapiens leucine rich repeat and Ig domain containing 2 (LINGO2), transcript variant 1, mRNA [NM_152570]
A_23_P50678	0.000224106	-7.86331	MATK	Homo sapiens megakaryocyte-associated tyrosine kinase (MATK), transcript variant 1, mRNA [NM_139355]
A_23_P213706	0.00229957	-7.79803	IL4	Homo sapiens interleukin 4 (IL4), transcript variant 1, mRNA [NM_000589]
A_23_P157569	1.62347e-05	-7.7972	ADHFE1	Homo sapiens alcohol dehydrogenase iron containing 1 (ADHFE1), mRNA [NM_144650]
A_33_P3231414	0.00048095	-7.79437	LILRB1	Homo sapiens leukocyte immunoglobulin like receptor B1 (LILRB1), transcript variant 1, mRNA [NM_006669]
A_23_P17481	0.0208049	-7.7897	SIGLEC1	Homo sapiens sialic acid binding Ig like lectin 1 (SIGLEC1), transcript variant 1, mRNA [NM_023068]
A_23_P212126	0.0271432	-7.76701	COLQ	Homo sapiens collagen like tail subunit of asymmetric acetylcholinesterase (COLQ), transcript variant II, mRNA [NM_080538]
A_23_P216712	0.000671545	-7.74946	TRPM6	Homo sapiens transient receptor potential cation channel subfamily M member 6 (TRPM6), transcript variant a, mRNA [NM_017662]
A_23_P259344	0.0421947	-7.70793	TMEM121B	Homo sapiens transmembrane protein 121B (TMEM121B), transcript variant 2, mRNA [NM_001163079]
A_33_P3370094	0.0109053	-7.70498	MME	Homo sapiens membrane metalloendopeptidase (MME), transcript variant 2b, mRNA [NM_007289]
A_24_P280113	1.90138e-05	-7.6967	IL13RA1	Homo sapiens interleukin 13 receptor subunit alpha 1 (IL13RA1), mRNA [NM_001560]
A_23_P207507	0.0167505	-7.69049	ABCC3	Homo sapiens ATP binding cassette subfamily C member 3 (ABCC3), transcript variant 1, mRNA [NM_003786]
A_23_P141429	5.55356e-06	-7.68297	ABI3	Homo sapiens ABI family member 3 (ABI3), transcript variant 1, mRNA [NM_016428]
A_19_P00321148	0.0418923	-7.68235	LINC01127	Homo sapiens long intergenic non-protein coding RNA 1127 (LINC01127), long non-coding RNA [NR_103791]
A_23_P50517	0.00119609	-7.67771	ZNF541	Homo sapiens zinc finger protein 541 (ZNF541), mRNA [NM_001277075]
A_24_P68079	0.000622905	-7.67507	TRANK1	Homo sapiens tetratricopeptide repeat and ankyrin repeat containing 1 (TRANK1), transcript variant 1, mRNA [NM_001329998]
A_24_P213788	0.0158358	-7.67218	LEF1-AS1	Homo sapiens LEF1 antisense RNA 1 (LEF1-AS1), transcript variant 1, long non-coding RNA [NR_029373]
A_33_P3226080	0.0116702	-7.67068	SCIMP	Homo sapiens SLP adaptor and CSK interacting membrane protein (SCIMP), transcript variant 1, mRNA [NM_207103]
A_33_P3215575	0.00450145	-7.66298	ARHGEF10L	Homo sapiens Rho guanine nucleotide exchange factor 10 like (ARHGEF10L), transcript variant 1, mRNA [NM_018125]
A_21_P0013600	0.0329715	-7.65323	LOC101929331	Homo sapiens uncharacterized LOC101929331 (LOC101929331), long non-coding RNA [NR_121587]
A_33_P3314850	0.0293541	-7.64495		T cell receptor beta variable 6-4 [Source:HGNC Symbol;Acc:HGNC:12229] [ENST00000390360]
A_23_P7684	0.000965088	-7.64174	CCNJL	Homo sapiens cyclin J like (CCNJL), transcript variant 1, mRNA [NM_024565]
A_23_P49499	0.00099995	-7.60947	ST6GALNAC2	ST6 N-acetylgalactosaminide alpha-2,6-sialyltransferase 2 [Source:HGNC Symbol;Acc:HGNC:10867] [ENST00000225276]
A_23_P368681	2.02118e-05	-7.60751	GIMAP2	Homo sapiens GTPase, IMAP family member 2 (GIMAP2), mRNA [NM_015660]
A_23_P421423	0.00448429	-7.57766	TNFAIP2	Homo sapiens TNF alpha induced protein 2 (TNFAIP2), mRNA [NM_006291]
A_33_P3407007	0.040039	-7.56719	LINC00861	Homo sapiens long intergenic non-protein coding RNA 861 (LINC00861), transcript variant 1, long non-coding RNA [NR_038446]
A_23_P119042	0.033965	-7.5653	NKG7	Homo sapiens natural killer cell granule protein 7 (NKG7), transcript variant 1, mRNA [NM_005601]
A_23_P94186	0.035759	-7.55359	LYPD2	LY6/PLAUR domain containing 2 [Source:HGNC Symbol;Acc:HGNC:25215] [ENST00000359228]
A_33_P3396139	0.00172083	-7.54896	CTLA4	Homo sapiens cytotoxic T-lymphocyte associated protein 4 (CTLA4), transcript variant 1, mRNA [NM_005214]
A_23_P42353	0.0185745	-7.5435	ETV7	Homo sapiens ETS variant 7 (ETV7), transcript variant 1, mRNA [NM_016135]
A_23_P321354	0.00348874	-7.54292	TMEM71	Homo sapiens transmembrane protein 71 (TMEM71), transcript variant 1, mRNA [NM_144649]
A_33_P3382331	0.0332886	-7.54142	HSPA6	Homo sapiens heat shock protein family A (Hsp70) member 6 (HSPA6), mRNA [NM_002155]
A_33_P3346891	0.0277867	-7.53283	MYBL1	Homo sapiens MYB proto-oncogene like 1 (MYBL1), transcript variant 3, mRNA [NM_001294282]
A_33_P3210499	0.000145744	-7.5211		T cell receptor beta variable 25-1 [Source:HGNC Symbol;Acc:HGNC:12205] [ENST00000390398]
A_23_P53763	0.00425157	-7.51998	RUBCNL	Homo sapiens rubicon like autophagy enhancer (RUBCNL), transcript variant 1, mRNA [NM_025113]
A_23_P26386	0.0247493	-7.51076	TPPP3	Homo sapiens tubulin polymerization promoting protein family member 3 (TPPP3), transcript variant 1, mRNA [NM_016140]
A_23_P402670	0.0233761	-7.50848	CD1A	Homo sapiens CD1a molecule (CD1A), transcript variant 1, mRNA [NM_001763]
A_19_P00315529	4.15244e-06	-7.48613		PRKCQ antisense RNA 1 [Source:HGNC Symbol;Acc:HGNC:44689] [ENST00000561822]
A_33_P3247890	0.0169297	-7.48462		T cell receptor alpha variable 1-2 [Source:HGNC Symbol;Acc:HGNC:12102] [ENST00000390423]
A_33_P3409062	0.0293455	-7.48133	TYROBP	Homo sapiens TYRO protein tyrosine kinase binding protein (TYROBP), transcript variant 1, mRNA [NM_003332]
A_24_P252945	0.00028204	-7.47808	CXCR5	Homo sapiens C-X-C motif chemokine receptor 5 (CXCR5), transcript variant 2, mRNA [NM_032966]
A_23_P392470	1.08086e-06	-7.47696	NR3C2	Homo sapiens nuclear receptor subfamily 3 group C member 2 (NR3C2), transcript variant 1, mRNA [NM_000901]
A_23_P12392	0.00405104	-7.46106	PTPRC	Homo sapiens protein tyrosine phosphatase receptor type C (PTPRC), transcript variant 4, non-coding RNA [NR_052021]
A_19_P00801823	0.0217207	-7.45946	XLOC_l2_014645	BROAD Institute lincRNA (XLOC_l2_014645), lincRNA [TCONS_l2_00028399]
A_33_P3385686	7.41095e-06	-7.44513		BC060845 l(3)mbt-like 3, isoform b {Homo sapiens} (exp=-1; wgp=0; cg=0), partial (8%) [THC2691182]
A_23_P209232	2.25109e-05	-7.43532	CLIP4	Homo sapiens CAP-Gly domain containing linker protein family member 4 (CLIP4), transcript variant 1, mRNA [NM_024692]
A_24_P751074	0.000131362	-7.42988	ETS1	Homo sapiens ETS proto-oncogene 1, transcription factor (ETS1), transcript variant 2, mRNA [NM_005238]
A_33_P3253687	0.0124879	-7.42116	GVINP1	Homo sapiens GTPase, very large interferon inducible pseudogene 1 (GVINP1), non-coding RNA [NR_003945]
A_33_P3268304	0.000303709	-7.41006	LIMS2	Homo sapiens LIM zinc finger domain containing 2 (LIMS2), transcript variant 5, mRNA [NM_001161404]
A_33_P3715843	0.0131545	-7.40763	TRAV8-3	Homo sapiens hypothetical protein MGC40069, mRNA (cDNA clone IMAGE:5216694). [BC032242]
A_33_P3305203	5.69967e-05	-7.40709	RPS6KA5	Homo sapiens ribosomal protein S6 kinase A5 (RPS6KA5), transcript variant 1, mRNA [NM_004755]
A_23_P250164	0.000102058	-7.40472	HGD	Homo sapiens homogentisate 1,2-dioxygenase (HGD), mRNA [NM_000187]
A_33_P3374893	0.0272852	-7.39598	LINC00487	Homo sapiens long intergenic non-protein coding RNA 487 (LINC00487), long non-coding RNA [NR_038369]
A_33_P3402646	2.66105e-05	-7.39186		T cell receptor alpha variable 8-3 [Source:HGNC Symbol;Acc:HGNC:12148] [ENST00000390435]
A_23_P63390	0.046674	-7.38571	FCGR1B	Homo sapiens Fc fragment of IgG receptor Ib (FCGR1B), transcript variant 2, mRNA [NM_001004340]
A_23_P161424	0.000244081	-7.36526	PLXDC2	Homo sapiens plexin domain containing 2 (PLXDC2), transcript variant 1, mRNA [NM_032812]
A_33_P3234530	2.17485e-08	-7.36337	TNFRSF25	Homo sapiens TNF receptor superfamily member 25 (TNFRSF25), transcript variant 12, mRNA [NM_001039664]
A_23_P153676	3.84752e-07	-7.34045	TLE2	Homo sapiens TLE family member 2, transcriptional corepressor (TLE2), transcript variant 1, mRNA [NM_003260]
A_19_P00804072	0.0345017	-7.33865	RNF213	Homo sapiens ring finger protein 213 (RNF213), transcript variant 3, mRNA [NM_001256071]
A_24_P229151	0.0150049	-7.33266		T cell receptor alpha variable 29/delta variable 5 (gene/pseudogene) [Source:HGNC Symbol;Acc:HGNC:12127] [ENST00000390458]
A_33_P3303857	0.0207171	-7.32421	SLAMF6	Homo sapiens SLAM family member 6 (SLAMF6), transcript variant 1, mRNA [NM_001184714]
A_33_P3234292	1.2767e-06	-7.29182	CD244	Homo sapiens CD244 molecule (CD244), transcript variant 1, mRNA [NM_016382]
A_33_P3236222	0.0478882	-7.28809		TATA-box binding protein associated factor 11 like 13 [Source:HGNC Symbol;Acc:HGNC:53856] [ENST00000639073]
A_21_P0005649	0.00398667	-7.27549	lnc-ERI1-3	LNCipedia lincRNA (lnc-ERI1-3), lincRNA [lnc-ERI1-3:1]
A_21_P0002325	0.000267693	-7.27497	LINC01934	Homo sapiens long intergenic non-protein coding RNA 1934 (LINC01934), long non-coding RNA [NR_130784]
A_21_P0002476	2.57811e-08	-7.26304		long intergenic non-protein coding RNA 2611 [Source:HGNC Symbol;Acc:HGNC:54060] [ENST00000654365]
A_19_P00315528	7.83529e-07	-7.25556		PRKCQ antisense RNA 1 [Source:HGNC Symbol;Acc:HGNC:44689] [ENST00000561822]
A_23_P319466	0.0453008	-7.25287	CYSLTR2	Homo sapiens cysteinyl leukotriene receptor 2 (CYSLTR2), transcript variant VI, mRNA [NM_020377]
A_33_P3436646	0.0020963	-7.2295		novel transcript [ENST00000652445]
A_33_P3366850	0.00165487	-7.22664		T cell receptor alpha variable 12-3 [Source:HGNC Symbol;Acc:HGNC:12107] [ENST00000390442]
A_21_P0009710	0.0122766	-7.21883	LOC107985270	PREDICTED: Homo sapiens uncharacterized LOC107985270 (LOC107985270), ncRNA [XR_001754034]
A_23_P412321	0.0240079	-7.19191	CCR5	Homo sapiens C-C motif chemokine receptor 5 (gene/pseudogene) (CCR5), transcript variant A, mRNA [NM_000579]
A_23_P252471	0.000584689	-7.16966	PECAM1	Homo sapiens platelet and endothelial cell adhesion molecule 1 (PECAM1), mRNA [NM_000442]
A_32_P132317	0.000418243	-7.16829	GPR155	Homo sapiens G protein-coupled receptor 155 (GPR155), transcript variant 1, mRNA [NM_001033045]
A_21_P0004648	0.000339191	-7.16054		novel transcript [ENST00000414875]
A_33_P3393667	0.038876	-7.15966		T cell receptor alpha variable 1-1 [Source:HGNC Symbol;Acc:HGNC:12101] [ENST00000542354]
A_21_P0006982	2.65302e-05	-7.15867	ZNF438	zinc finger protein 438 [Source:HGNC Symbol;Acc:HGNC:21029] [ENST00000609683]
A_23_P376557	0.0106671	-7.15533	MMP25	Homo sapiens matrix metallopeptidase 25 (MMP25), mRNA [NM_022468]
A_33_P3294042	2.39289e-07	-7.13192		T cell receptor beta variable 10-1(gene/pseudogene) [Source:HGNC Symbol;Acc:HGNC:12177] [ENST00000390364]
A_33_P3284533	0.0378965	-7.12443		T cell receptor alpha variable 14/delta variable 4 [Source:HGNC Symbol;Acc:HGNC:12110] [ENST00000390440]
A_33_P3274514	4.21239e-06	-7.1181		T cell receptor alpha variable 16 [Source:HGNC Symbol;Acc:HGNC:12112] [ENST00000390444]
A_23_P17134	0.00188278	-7.07283	MAL	Homo sapiens mal, T cell differentiation protein (MAL), transcript variant a, mRNA [NM_002371]
A_33_P3229402	0.00468626	-7.05129	PECAM1	Homo sapiens platelet and endothelial cell adhesion molecule 1 (PECAM1), mRNA [NM_000442]
A_23_P170857	0.000327921	-7.05069	IL1RAP	Homo sapiens interleukin 1 receptor accessory protein (IL1RAP), transcript variant 1, mRNA [NM_002182]
A_21_P0006980	0.000430556	-7.04314	LOC105376467	PREDICTED: Homo sapiens uncharacterized LOC105376467 (LOC105376467), transcript variant X1, ncRNA [XR_930774]
A_23_P148015	8.09974e-07	-7.0389	AXIN2	Homo sapiens axin 2 (AXIN2), transcript variant 1, mRNA [NM_004655]
A_23_P44155	0.00108174	-7.0102	CD96	Homo sapiens CD96 molecule (CD96), transcript variant 1, mRNA [NM_198196]
A_23_P14083	6.36297e-05	-7.00989	AMIGO2	Homo sapiens adhesion molecule with Ig like domain 2 (AMIGO2), transcript variant 2, mRNA [NM_181847]
A_33_P3389872	0.000115381	-7.00917	LRRK2	leucine rich repeat kinase 2 [Source:HGNC Symbol;Acc:HGNC:18618] [ENST00000343742]
A_33_P3337485	0.00541954	-7.00478	CD248	Homo sapiens CD248 molecule (CD248), mRNA [NM_020404]
A_23_P400378	1.43545e-05	-7.00203	GPBAR1	Homo sapiens G protein-coupled bile acid receptor 1 (GPBAR1), transcript variant 1, mRNA [NM_001077191]
A_33_P3314481	3.33339e-08	-7.00131		T cell receptor alpha variable 19 [Source:HGNC Symbol;Acc:HGNC:12115] [ENST00000390447]
A_33_P3355014	2.78204e-07	-7.00011	TMEM229B	Homo sapiens transmembrane protein 229B (TMEM229B), transcript variant 5, mRNA [NM_001348544]
A_33_P3220919	0.000761984	-6.96605	GRK3	Homo sapiens G protein-coupled receptor kinase 3 (GRK3), mRNA [NM_005160]
A_23_P103803	0.00590728	-6.95424	FCRL3	Homo sapiens Fc receptor like 3 (FCRL3), transcript variant 1, mRNA [NM_052939]
A_33_P3799936	0.0080947	-6.94224	ARHGEF10L	Homo sapiens Rho guanine nucleotide exchange factor 10 like (ARHGEF10L), transcript variant 1, mRNA [NM_018125]
A_33_P3273884	0.0195998	-6.91549	HLA-DQA1	major histocompatibility complex, class II, DQ alpha 1 [Source:HGNC Symbol;Acc:HGNC:4942] [ENST00000640446]
A_23_P98645	5.59103e-05	-6.91066	DCHS1	Homo sapiens dachsous cadherin-related 1 (DCHS1), mRNA [NM_003737]
A_21_P0014000	0.021766	-6.86013	KIR3DL2	Homo sapiens killer cell immunoglobulin like receptor, three Ig domains and long cytoplasmic tail 2 (KIR3DL2), transcript variant 2, mRNA [NM_001242867]
A_23_P11025	5.81284e-05	-6.85136	ZNF185	Homo sapiens zinc finger protein 185 with LIM domain (ZNF185), transcript variant 1, mRNA [NM_001178106]
A_21_P0012685	0.000929358	-6.84863	LINC02432	Homo sapiens long intergenic non-protein coding RNA 2432 (LINC02432), long non-coding RNA [NR_121625]
A_24_P87746	0.0218335	-6.83681	KIR2DS4	Homo sapiens killer cell immunoglobulin like receptor, two Ig domains and short cytoplasmic tail 4 (KIR2DS4), transcript variant 1, mRNA [NM_012314]
A_32_P120895	0.000134713	-6.81594	LYSMD2	Homo sapiens LysM domain containing 2 (LYSMD2), transcript variant 1, mRNA [NM_153374]
A_21_P0009810	0.00313021	-6.79894	LINC01730	Homo sapiens long intergenic non-protein coding RNA 1730 (LINC01730), long non-coding RNA [NR_109859]
A_32_P66881	0.0132651	-6.79743	TLR4	Homo sapiens toll like receptor 4 (TLR4), transcript variant 1, mRNA [NM_138554]
A_32_P8813	0.00478171	-6.79668	LINC00926	Homo sapiens long intergenic non-protein coding RNA 926 (LINC00926), long non-coding RNA [NR_024433]
A_23_P142070	0.000360379	-6.79331	TSPAN16	Homo sapiens tetraspanin 16 (TSPAN16), transcript variant 1, mRNA [NM_012466]
A_21_P0002075	2.88012e-07	-6.78505	LINC02611	Homo sapiens long intergenic non-protein coding RNA 2611 (LINC02611), long non-coding RNA [NR_126337]
A_33_P3329063	0.000338647	-6.78037	NCR1	Homo sapiens natural cytotoxicity triggering receptor 1 (NCR1), transcript variant 2, mRNA [NM_001145457]
A_23_P27315	0.0203892	-6.77764	EMILIN2	Homo sapiens elastin microfibril interfacer 2 (EMILIN2), mRNA [NM_032048]
A_23_P66432	4.07708e-06	-6.77705	TTYH2	Homo sapiens tweety family member 2 (TTYH2), transcript variant 1, mRNA [NM_032646]
A_21_P0012440	0.00906559	-6.76171	TRANK1	Homo sapiens tetratricopeptide repeat and ankyrin repeat containing 1 (TRANK1), transcript variant 1, mRNA [NM_001329998]
A_23_P53126	0.0226049	-6.75121	LMO2	Homo sapiens LIM domain only 2 (LMO2), transcript variant 1, mRNA [NM_005574]
A_23_P401700	0.00174597	-6.74869	APBB1IP	Homo sapiens amyloid beta precursor protein binding family B member 1 interacting protein (APBB1IP), mRNA [NM_019043]
A_21_P0004567	0.0271445	-6.74802		lung cancer associated transcript 1 [Source:HGNC Symbol;Acc:HGNC:48498] [ENST00000650273]
A_21_P0004877	0.000688972	-6.74608	lnc-FTSJD2-1	LNCipedia lincRNA (lnc-FTSJD2-1), lincRNA [lnc-FTSJD2-1:3]
A_33_P3415698	8.81452e-07	-6.71691	TMIGD2	Homo sapiens transmembrane and immunoglobulin domain containing 2 (TMIGD2), transcript variant 3, mRNA [NM_001308232]
A_33_P3418125	2.92007e-05	-6.71671	GLIPR1	Homo sapiens GLI pathogenesis related 1 (GLIPR1), mRNA [NM_006851]
A_23_P21495	0.0357119	-6.70237	FCGBP	Homo sapiens Fc fragment of IgG binding protein (FCGBP), mRNA [NM_003890]
A_21_P0004566	0.00346746	-6.70186		lung cancer associated transcript 1 [Source:HGNC Symbol;Acc:HGNC:48498] [ENST00000650047]
A_21_P0008280	0.0119681	-6.69295	LINC02289	Homo sapiens long intergenic non-protein coding RNA 2289 (LINC02289), long non-coding RNA [NR_110553]
A_21_P0012441	0.00281243	-6.68832	TRANK1	Homo sapiens tetratricopeptide repeat and ankyrin repeat containing 1 (TRANK1), transcript variant 1, mRNA [NM_001329998]
A_33_P3404351	0.00250169	-6.68682		T cell receptor alpha variable 5 [Source:HGNC Symbol;Acc:HGNC:12143] [ENST00000390427]
A_33_P3319905	0.015898	-6.68018	TREM1	Homo sapiens triggering receptor expressed on myeloid cells 1 (TREM1), transcript variant 1, mRNA [NM_018643]
A_23_P253221	2.01633e-06	-6.66588	ARHGEF4	Homo sapiens Rho guanine nucleotide exchange factor 4 (ARHGEF4), transcript variant 3, mRNA [NM_001367493]
A_23_P80040	5.10012e-05	-6.66564	PROCR	Homo sapiens protein C receptor (PROCR), mRNA [NM_006404]
A_23_P33723	0.0307032	-6.65966	CD163	Homo sapiens CD163 molecule (CD163), transcript variant 1, mRNA [NM_004244]
A_23_P53193	2.80458e-05	-6.64432	SYTL2	Homo sapiens synaptotagmin like 2 (SYTL2), transcript variant c, mRNA [NM_206927]
A_23_P107283	0.00518648	-6.63805	HOXB2	Homo sapiens homeobox B2 (HOXB2), mRNA [NM_002145]
A_33_P3416347	4.09426e-10	-6.63621		T cell receptor beta variable 23-1 (non-functional) [Source:HGNC Symbol;Acc:HGNC:12201] [ENST00000390396]
A_23_P163697	0.000560114	-6.62875	SYT17	Homo sapiens synaptotagmin 17 (SYT17), transcript variant 1, mRNA [NM_016524]
A_23_P253029	0.0112393	-6.61955	BOK	Homo sapiens BCL2 family apoptosis regulator BOK (BOK), mRNA [NM_032515]
A_23_P130815	0.0131096	-6.60123	KIR2DS2	Homo sapiens killer cell immunoglobulin like receptor, two Ig domains and short cytoplasmic tail 2 (KIR2DS2), transcript variant 1, mRNA [NM_012312]
A_33_P3341601	0.000480312	-6.58742	WDR86	Homo sapiens WD repeat domain 86 (WDR86), transcript variant 1, mRNA [NM_001284260]
A_19_P00321597	0.0175162	-6.58065	LINC01550	Homo sapiens long intergenic non-protein coding RNA 1550 (LINC01550), transcript variant 5, long non-coding RNA [NR_152749]
A_23_P211957	0.00120455	-6.57995	TGFBR2	Homo sapiens transforming growth factor beta receptor 2 (TGFBR2), transcript variant 1, mRNA [NM_001024847]
A_23_P14564	0.0212405	-6.55666	GPR65	Homo sapiens G protein-coupled receptor 65 (GPR65), mRNA [NM_003608]
A_33_P3799692	6.83314e-06	-6.55453		novel transcript [ENST00000609742]
A_19_P00321306	0.0313782	-6.54255	RNF213	Homo sapiens ring finger protein 213 (RNF213), transcript variant 3, mRNA [NM_001256071]
A_23_P149368	0.00160886	-6.52705	FCRL1	Homo sapiens Fc receptor like 1 (FCRL1), transcript variant 1, mRNA [NM_052938]
A_32_P19294	0.0285969	-6.526	GLT1D1	Homo sapiens glycosyltransferase 1 domain containing 1 (GLT1D1), transcript variant 1, mRNA [NM_144669]
A_21_P0003941	0.0497808	-6.52518		lung cancer associated transcript 1 [Source:HGNC Symbol;Acc:HGNC:48498] [ENST00000649304]
A_23_P200780	0.0179045	-6.52259	TGFBR3	Homo sapiens transforming growth factor beta receptor 3 (TGFBR3), transcript variant 1, mRNA [NM_003243]
A_23_P250245	0.00555669	-6.51657	CD72	Homo sapiens CD72 molecule (CD72), mRNA [NM_001782]
A_33_P3383970	0.0324228	-6.50311	TLR10	Homo sapiens toll like receptor 10 (TLR10), transcript variant 3, mRNA [NM_001195106]
A_23_P90542	2.6332e-07	-6.48379	ZNF540	Homo sapiens zinc finger protein 540 (ZNF540), transcript variant 2, mRNA [NM_152606]
A_33_P3281273	0.0355141	-6.48227	S1PR4	sphingosine-1-phosphate receptor 4 [Source:HGNC Symbol;Acc:HGNC:3170] [ENST00000246115]
A_21_P0001771	0.000141665	-6.48015		long intergenic non-protein coding RNA 954 [Source:HGNC Symbol;Acc:HGNC:48668] [ENST00000607100]
A_33_P3405213	0.0136565	-6.46986	PECAM1	Homo sapiens platelet and endothelial cell adhesion molecule 1 (PECAM1), mRNA [NM_000442]
A_19_P00321403	1.18808e-06	-6.46546	LOC101928932	Homo sapiens uncharacterized LOC101928932 (LOC101928932), long non-coding RNA [NR_135133]
A_33_P3314594	1.14777e-05	-6.45762	RAB37	Homo sapiens RAB37, member RAS oncogene family (RAB37), transcript variant 2, mRNA [NM_001006638]
A_24_P921321	0.00326431	-6.40459	PTPRJ	Homo sapiens protein tyrosine phosphatase receptor type J (PTPRJ), transcript variant 1, mRNA [NM_002843]
A_23_P346900	0.0381909	-6.39143	CACNA2D2	Homo sapiens calcium voltage-gated channel auxiliary subunit alpha2delta 2 (CACNA2D2), transcript variant 1, mRNA [NM_001005505]
A_33_P3385909	0.0048945	-6.38559	UBASH3A	Homo sapiens ubiquitin associated and SH3 domain containing A (UBASH3A), transcript variant 3, mRNA [NM_001243467]
A_24_P931443	0.0221171	-6.37783	GPR68	Homo sapiens G protein-coupled receptor 68 (GPR68), transcript variant 2, mRNA [NM_003485]
A_33_P3362372	2.16831e-06	-6.37223		T cell receptor beta variable 14 [Source:HGNC Symbol;Acc:HGNC:12189] [ENST00000617639]
A_32_P30905	0.0158433	-6.36568	WDFY4	Homo sapiens WDFY family member 4 (WDFY4), transcript variant 1, mRNA [NM_020945]
A_33_P3321085	0.018017	-6.35757		T cell receptor alpha variable 2 [Source:HGNC Symbol;Acc:HGNC:12116] [ENST00000390424]
A_23_P142447	0.00825057	-6.34699	MYO1F	Homo sapiens myosin IF (MYO1F), transcript variant 2, mRNA [NM_001348355]
A_33_P3240843	0.00430695	-6.34667	TMEM71	Homo sapiens transmembrane protein 71 (TMEM71), transcript variant 3, mRNA [NM_001364885]
A_23_P69383	0.0174696	-6.34145	PARP9	Homo sapiens poly(ADP-ribose) polymerase family member 9 (PARP9), transcript variant 1, mRNA [NM_031458]
A_23_P32500	0.0159255	-6.33736	STAB1	Homo sapiens stabilin 1 (STAB1), mRNA [NM_015136]
A_33_P3413558	1.92185e-07	-6.33454	CD226	Homo sapiens CD226 molecule (CD226), transcript variant 1, mRNA [NM_006566]
A_23_P105862	0.000414137	-6.32737	FRY	FRY microtubule binding protein [Source:HGNC Symbol;Acc:HGNC:20367] [ENST00000642040]
A_21_P0004424	0.023746	-6.32372	lnc-ARRDC3-1	LNCipedia lincRNA (lnc-ARRDC3-1), lincRNA [lnc-ARRDC3-1:11]
A_24_P59053	0.0155063	-6.31875		T cell receptor beta variable 3-1 [Source:HGNC Symbol;Acc:HGNC:12212] [ENST00000390387]
A_23_P373464	0.000432029	-6.31428	AFF3	Homo sapiens AF4/FMR2 family member 3 (AFF3), transcript variant 1, mRNA [NM_002285]
A_21_P0000630	0.000149905	-6.30981	CASP17P	Homo sapiens caspase 17, pseudogene (CASP17P), transcript variant 2, non-coding RNA [NR_034079]
A_33_P3376264	0.0333982	-6.2974	GK	glycerol kinase [Source:HGNC Symbol;Acc:HGNC:4289] [ENST00000378938]
A_33_P3346287	7.60909e-06	-6.28774	LINC00299	Homo sapiens long intergenic non-protein coding RNA 299 (LINC00299), transcript variant 1, long non-coding RNA [NR_034135]
A_33_P3424636	0.00176908	-6.2761		T cell receptor beta variable 4-2 [Source:HGNC Symbol;Acc:HGNC:12216] [ENST00000390392]
A_23_P103932	0.0406004	-6.25213	FGR	Homo sapiens FGR proto-oncogene, Src family tyrosine kinase (FGR), transcript variant 2, mRNA [NM_001042747]
A_23_P121215	0.00347183	-6.25206	CAMK1	Homo sapiens calcium/calmodulin dependent protein kinase I (CAMK1), mRNA [NM_003656]
A_33_P3276301	0.0415343	-6.25111		T cell receptor beta variable 11-1 [Source:HGNC Symbol;Acc:HGNC:12180] [ENST00000390367]
A_21_P0009314	6.55591e-07	-6.23309		novel transcript, antisense SLFN5 [ENST00000588697]
A_23_P168771	0.00108202	-6.22705	CCDC146	Homo sapiens coiled-coil domain containing 146 (CCDC146), mRNA [NM_020879]
A_23_P114947	0.00374498	-6.2246	RGS2	Homo sapiens regulator of G protein signaling 2 (RGS2), mRNA [NM_002923]
A_24_P941268	3.47582e-06	-6.21857	CA5B	Homo sapiens carbonic anhydrase 5B (CA5B), mRNA [NM_007220]
A_21_P0009240	0.000384671	-6.21675		novel transcript [ENST00000663051]
A_23_P17663	0.0482367	-6.21394	MX1	Homo sapiens MX dynamin like GTPase 1 (MX1), transcript variant 2, mRNA [NM_002462]
A_23_P398449	0.0038402	-6.21374	VNN3	Homo sapiens vanin 3 (VNN3), transcript variant 12, mRNA [NM_001368156]
A_32_P147078	4.5018e-05	-6.20962	SLC8A1	Homo sapiens solute carrier family 8 member A1 (SLC8A1), transcript variant A, mRNA [NM_021097]
A_23_P431388	0.000224583	-6.20789	SPOCD1	Homo sapiens SPOC domain containing 1 (SPOCD1), transcript variant 1, mRNA [NM_144569]
A_24_P11462	0.000115381	-6.19344	AZIN2	Homo sapiens antizyme inhibitor 2 (AZIN2), transcript variant 1, mRNA [NM_052998]
A_32_P168349	0.00287543	-6.1869	MPIG6B	Homo sapiens megakaryocyte and platelet inhibitory receptor G6b (MPIG6B), transcript variant 7, mRNA [NM_138277]
A_33_P3295333	0.000511373	-6.18265	CLEC1A	Homo sapiens C-type lectin domain family 1 member A (CLEC1A), transcript variant 4, mRNA [NM_001297750]
A_23_P30634	2.06988e-06	-6.17963	BACH2	Homo sapiens BTB domain and CNC homolog 2 (BACH2), transcript variant 1, mRNA [NM_021813]
A_24_P930756	0.00412755	-6.16397	SCML4	Scm polycomb group protein like 4 [Source:HGNC Symbol;Acc:HGNC:21397] [ENST00000459992]
A_23_P3014	0.00158202	-6.16032	RNASE6	Homo sapiens ribonuclease A family member k6 (RNASE6), mRNA [NM_005615]
A_23_P72989	8.3124e-07	-6.15965	CCR4	C-C motif chemokine receptor 4 [Source:HGNC Symbol;Acc:HGNC:1605] [ENST00000330953]
A_23_P165136	0.0127508	-6.15924	LRRC25	Homo sapiens leucine rich repeat containing 25 (LRRC25), mRNA [NM_145256]
A_33_P3364263	6.67477e-09	-6.15689	LBH	Homo sapiens LBH regulator of WNT signaling pathway (LBH), mRNA [NM_030915]
A_33_P3386671	0.0466554	-6.14871	RORC	Homo sapiens RAR related orphan receptor C (RORC), transcript variant 2, mRNA [NM_001001523]
A_23_P309207	0.00819133	-6.14449	ZNF577	Homo sapiens zinc finger protein 577 (ZNF577), transcript variant 1, mRNA [NM_032679]
A_23_P213620	0.000293449	-6.14189	PPP2R2B	Homo sapiens protein phosphatase 2 regulatory subunit Bbeta (PPP2R2B), transcript variant 10, mRNA [NM_001271948]
A_23_P155057	0.00172352	-6.14044	CYTH4	Homo sapiens cytohesin 4 (CYTH4), transcript variant 1, mRNA [NM_013385]
A_33_P3295056	0.000614652	-6.12582	CORO1B	Homo sapiens coronin 1B (CORO1B), transcript variant 1, mRNA [NM_020441]
A_21_P0014444	1.20013e-05	-6.11586	LINC02432	Homo sapiens long intergenic non-protein coding RNA 2432 (LINC02432), long non-coding RNA [NR_121625]
A_21_P0014028	0.00671252	-6.11438	CTDSP2	PREDICTED: Homo sapiens CTD small phosphatase 2 (CTDSP2), transcript variant X1, mRNA [XM_005268556]
A_33_P3245908	0.000355912	-6.10347	TMEM273	Homo sapiens transmembrane protein 273 (TMEM273), transcript variant 2, mRNA [NM_001288740]
A_24_P208345	0.00558258	-6.09666	SLC45A3	Homo sapiens solute carrier family 45 member 3 (SLC45A3), mRNA [NM_033102]
A_32_P56001	0.00383996	-6.09266	CD93	Homo sapiens CD93 molecule (CD93), mRNA [NM_012072]
A_23_P250347	6.64259e-06	-6.09151	CAMK4	Homo sapiens calcium/calmodulin dependent protein kinase IV (CAMK4), transcript variant 1, mRNA [NM_001744]
A_23_P81441	0.0159317	-6.07143	DCANP1	Homo sapiens dendritic cell associated nuclear protein (DCANP1), mRNA [NM_130848]
A_24_P232365	0.0294576	-6.06926	APBB1IP	Homo sapiens amyloid beta precursor protein binding family B member 1 interacting protein (APBB1IP), mRNA [NM_019043]
A_33_P3550894	0.0163647	-6.06737	GATA2	Homo sapiens GATA binding protein 2 (GATA2), transcript variant 1, mRNA [NM_001145661]
A_33_P3273490	0.000251569	-6.06224		T cell receptor beta variable 20/OR9-2 (non-functional) [Source:HGNC Symbol;Acc:HGNC:12197] [ENST00000379435]
A_23_P17456	0.0454753	-6.05729	SIRPB1	Homo sapiens signal regulatory protein beta 1 (SIRPB1), transcript variant 1, mRNA [NM_006065]
A_33_P3213617	1.23738e-08	-6.05271		T cell receptor beta variable 5-6 [Source:HGNC Symbol;Acc:HGNC:12223] [ENST00000390375]
A_33_P3291484	0.0391728	-6.05234	ST8SIA4	Homo sapiens ST8 alpha-N-acetyl-neuraminide alpha-2,8-sialyltransferase 4 (ST8SIA4), transcript variant 1, mRNA [NM_005668]
A_33_P3332135	0.0253691	-6.0508	PHOSPHO1	Homo sapiens phosphoethanolamine/phosphocholine phosphatase (PHOSPHO1), transcript variant 1, mRNA [NM_001143804]
A_23_P142974	0.00795668	-6.03238	ARHGAP25	Homo sapiens Rho GTPase activating protein 25 (ARHGAP25), transcript variant 5, mRNA [NM_001364819]
A_23_P364437	0.0130168	-6.02916	CDH23	Homo sapiens cadherin related 23 (CDH23), transcript variant 6, mRNA [NM_001171933]
A_21_P0001944	0.0296786	-6.02498	LINC01934	Homo sapiens long intergenic non-protein coding RNA 1934 (LINC01934), long non-coding RNA [NR_130784]
A_23_P142205	0.0150893	-6.01811	LILRA2	Homo sapiens leukocyte immunoglobulin like receptor A2 (LILRA2), transcript variant 2, mRNA [NM_006866]
A_23_P145096	0.000664089	-6.00491	PLA2G7	Homo sapiens phospholipase A2 group VII (PLA2G7), transcript variant 2, mRNA [NM_001168357]
A_33_P3254311	0.00261881	-6.00467		T cell receptor beta variable 30 (gene/pseudogene) [Source:HGNC Symbol;Acc:HGNC:12214] [ENST00000417977]
A_21_P0000631	0.00647307	-5.99471	CASP17P	Homo sapiens caspase 17, pseudogene (CASP17P), transcript variant 2, non-coding RNA [NR_034079]
A_24_P159434	0.0427222	-5.98774	CD300A	Homo sapiens CD300a molecule (CD300A), transcript variant 3, mRNA [NM_001330456]
A_23_P116264	0.000501621	-5.97255	NRGN	Homo sapiens neurogranin (NRGN), transcript variant 1, mRNA [NM_006176]
A_24_P74559	0.0038402	-5.9725	CYTH4	Homo sapiens cytohesin 4 (CYTH4), transcript variant 1, mRNA [NM_013385]
A_21_P0005704	0.00114992	-5.96707	lnc-CLVS1-1	LNCipedia lincRNA (lnc-CLVS1-1), lincRNA [lnc-CLVS1-1:4]
A_19_P00813192	0.000510126	-5.95663		caspase 17, pseudogene [Source:HGNC Symbol;Acc:HGNC:53657] [ENST00000534659]
A_23_P159125	0.0154811	-5.95558	SLC16A5	Homo sapiens solute carrier family 16 member 5 (SLC16A5), transcript variant 1, mRNA [NM_004695]
A_21_P0001573	0.000578681	-5.95456	lnc-IGSF3-1	CD014608 Human CD34+ ESTs from primary hematopoietic stem-progenitor cells Homo sapiens cDNA 3', mRNA sequence [GD150158]
A_33_P3729375	0.00996704	-5.92603		Homo sapiens cDNA FLJ36538 fis, clone TRACH2005159. [AK093857]
A_23_P501985	0.032508	-5.9221	CSF2RA	Homo sapiens colony stimulating factor 2 receptor alpha subunit (CSF2RA), transcript variant 6, mRNA [NM_172249]
A_19_P00328832	0.0304816	-5.90391	AATBC	Homo sapiens apoptosis associated transcript in bladder cancer (AATBC), long non-coding RNA [NR_026961]
A_21_P0007033	0.00310799	-5.89879	lnc-EBF3-6	LNCipedia lincRNA (lnc-EBF3-6), lincRNA [lnc-EBF3-6:1]
A_23_P305092	0.00224761	-5.88717	CRTAM	Homo sapiens cytotoxic and regulatory T cell molecule (CRTAM), transcript variant 1, mRNA [NM_019604]
A_23_P258483	0.0250871	-5.88608	ANKRD55	Homo sapiens ankyrin repeat domain 55 (ANKRD55), mRNA [NM_024669]
A_33_P3285540	0.000921917	-5.88444	CLDN5	Homo sapiens claudin 5 (CLDN5), transcript variant 1, mRNA [NM_001130861]
A_23_P54770	0.0219366	-5.87872	APOBR	Homo sapiens apolipoprotein B receptor (APOBR), mRNA [NM_018690]
A_24_P935103	5.02785e-06	-5.87481	ADCY9	Homo sapiens adenylate cyclase 9 (ADCY9), mRNA [NM_001116]
A_23_P6535	5.47549e-05	-5.85127	KLHDC7B	kelch domain containing 7B [Source:HGNC Symbol;Acc:HGNC:25145] [ENST00000395676]
A_33_P3295313	0.000891834	-5.84849	MS4A2	Homo sapiens membrane spanning 4-domains A2 (MS4A2), transcript variant 1, mRNA [NM_000139]
A_24_P10884	3.96008e-05	-5.83503	GRAP2	Homo sapiens GRB2 related adaptor protein 2 (GRAP2), transcript variant 2, mRNA [NM_001291825]
A_24_P148717	0.00425907	-5.82332	CCR1	Homo sapiens C-C motif chemokine receptor 1 (CCR1), mRNA [NM_001295]
A_23_P257003	0.000284482	-5.82142	PCSK5	Homo sapiens proprotein convertase subtilisin/kexin type 5 (PCSK5), transcript variant 2, mRNA [NM_006200]
A_32_P146659	0.0453459	-5.81619	ATP6V0E2-AS1	Homo sapiens ATP6V0E2 antisense RNA 1 (ATP6V0E2-AS1), long non-coding RNA [NR_027040]
A_23_P354074	0.00202183	-5.81354	LYST	Homo sapiens lysosomal trafficking regulator (LYST), transcript variant 1, mRNA [NM_000081]
A_33_P3416097	0.0303493	-5.79721	F13A1	Homo sapiens coagulation factor XIII A chain (F13A1), mRNA [NM_000129]
A_33_P3329356	0.0011293	-5.78889		LEF1 antisense RNA 1 [Source:HGNC Symbol;Acc:HGNC:40339] [ENST00000512129]
A_33_P3363168	7.66514e-07	-5.78085	SSH2	Homo sapiens slingshot protein phosphatase 2 (SSH2), transcript variant 1, mRNA [NM_001282129]
A_33_P3285629	2.92623e-05	-5.77147	DNAI2	Homo sapiens dynein axonemal intermediate chain 2 (DNAI2), transcript variant 3, mRNA [NM_001353167]
A_21_P0007426	0.0461888	-5.75989	lnc-OR52K2-1	LNCipedia lincRNA (lnc-OR52K2-1), lincRNA [lnc-OR52K2-1:1]
A_33_P3723580	0.00125276	-5.7556	LOC339975	Homo sapiens uncharacterized LOC339975 (LOC339975), long non-coding RNA [NR_038931]
A_24_P64167	0.00182763	-5.75127	PTGS1	Homo sapiens prostaglandin-endoperoxide synthase 1 (PTGS1), transcript variant 1, mRNA [NM_000962]
A_23_P314145	3.13548e-07	-5.74924	UST	Homo sapiens uronyl 2-sulfotransferase (UST), mRNA [NM_005715]
A_33_P3235213	0.00357349	-5.74905	TIGIT	Homo sapiens T cell immunoreceptor with Ig and ITIM domains (TIGIT), mRNA [NM_173799]
A_32_P163147	0.00978897	-5.74795	VSIG1	Homo sapiens V-set and immunoglobulin domain containing 1 (VSIG1), transcript variant 2, mRNA [NM_182607]
A_24_P370472	0.00141123	-5.74479	HLA-DRB4	Homo sapiens major histocompatibility complex, class II, DR beta 4 (HLA-DRB4), mRNA [NM_021983]
A_33_P3253792	1.05432e-10	-5.74443	EZHIP	Homo sapiens EZH inhibitory protein (EZHIP), mRNA [NM_203407]
A_32_P167705	0.00276201	-5.7443	AGBL2	Homo sapiens ATP/GTP binding protein like 2 (AGBL2), mRNA [NM_024783]
A_24_P15502	0.00783051	-5.72869		interferon induced transmembrane protein 8 pseudogene [Source:HGNC Symbol;Acc:HGNC:32202] [ENST00000522529]
A_23_P419714	0.00219759	-5.72787	BTBD11	Homo sapiens BTB domain containing 11 (BTBD11), transcript variant a, mRNA [NM_001018072]
A_33_P3344504	4.41659e-05	-5.72553	APBA2	amyloid beta precursor protein binding family A member 2 [Source:HGNC Symbol;Acc:HGNC:579] [ENST00000382938]
A_23_P406385	0.00143097	-5.71848	FBXL16	Homo sapiens F-box and leucine rich repeat protein 16 (FBXL16), mRNA [NM_153350]
A_24_P233786	0.000886019	-5.70904	NIBAN1	Homo sapiens niban apoptosis regulator 1 (NIBAN1), mRNA [NM_052966]
A_32_P171061	0.0104285	-5.708	ASCL2	Homo sapiens achaete-scute family bHLH transcription factor 2 (ASCL2), mRNA [NM_005170]
A_33_P3655775	0.0226683	-5.70655	TTC34	tetratricopeptide repeat domain 34 [Source:HGNC Symbol;Acc:HGNC:34297] [ENST00000401095]
A_33_P3294533	0.010363	-5.69915	PRKCB	Homo sapiens protein kinase C beta (PRKCB), transcript variant 2, mRNA [NM_002738]
A_23_P361940	0.000276209	-5.6985	CD84	Homo sapiens CD84 molecule (CD84), transcript variant 2, mRNA [NM_003874]
A_23_P68031	6.27931e-05	-5.69375	STAT4	Homo sapiens signal transducer and activator of transcription 4 (STAT4), transcript variant 1, mRNA [NM_003151]
A_23_P63897	0.00431383	-5.68742	CTBP2	Homo sapiens C-terminal binding protein 2 (CTBP2), transcript variant 2, mRNA [NM_022802]
A_33_P3245120	0.0160496	-5.68569	LOC200772	Homo sapiens uncharacterized LOC200772 (LOC200772), long non-coding RNA [NR_033841]
A_23_P86731	0.027043	-5.68163	ZNF239	Homo sapiens zinc finger protein 239 (ZNF239), transcript variant 1, mRNA [NM_005674]
A_24_P298027	0.000345084	-5.6794	AXIN2	Homo sapiens axin 2 (AXIN2), transcript variant 1, mRNA [NM_004655]
A_33_P3474319	0.0461616	-5.67903	SLC37A2	Homo sapiens solute carrier family 37 member 2 (SLC37A2), transcript variant 1, mRNA [NM_198277]
A_23_P327140	0.0168219	-5.67814	RNF213	Homo sapiens ring finger protein 213 (RNF213), transcript variant 3, mRNA [NM_001256071]
A_33_P3338928	0.000347667	-5.67237	DAB2	Homo sapiens DAB adaptor protein 2 (DAB2), transcript variant 1, mRNA [NM_001343]
A_33_P3726306	0.00711307	-5.66038	FAM198B-AS1	Homo sapiens FAM198B antisense RNA 1 (FAM198B-AS1), transcript variant 2, long non-coding RNA [NR_147408]
A_33_P3364808	0.000180032	-5.65975	PTPRC	Homo sapiens protein tyrosine phosphatase receptor type C (PTPRC), transcript variant 1, mRNA [NM_002838]
A_23_P21560	0.000530842	-5.6562	FAM49A	Homo sapiens family with sequence similarity 49 member A (FAM49A), mRNA [NM_030797]
A_24_P318656	0.00632025	-5.65325	ITGB3	Homo sapiens integrin subunit beta 3 (ITGB3), mRNA [NM_000212]
A_33_P3753757	1.93332e-07	-5.64663		novel transcript, overlapping SUSD1 [ENST00000568421]
A_23_P395954	0.00633779	-5.64077	SSH2	slingshot protein phosphatase 2 [Source:HGNC Symbol;Acc:HGNC:30580] [ENST00000394848]
A_32_P145010	0.00265363	-5.63541	LOC729683	Homo sapiens uncharacterized LOC729683 (LOC729683), long non-coding RNA [NR_046273]
A_33_P3422595	0.00191081	-5.631		T cell receptor gamma variable 8 [Source:HGNC Symbol;Acc:HGNC:12294] [ENST00000390343]
A_33_P3397995	0.000512093	-5.61597	IPCEF1	Homo sapiens interaction protein for cytohesin exchange factors 1 (IPCEF1), transcript variant 1, mRNA [NM_001130699]
A_33_P3317005	0.00856864	-5.60862	SLC11A1	Homo sapiens solute carrier family 11 member 1 (SLC11A1), mRNA [NM_000578]
A_23_P64058	0.011382	-5.60808	RASGRP2	Homo sapiens RAS guanyl releasing protein 2 (RASGRP2), transcript variant 2, mRNA [NM_153819]
A_33_P3389298	0.00154623	-5.60459	ZNF30	Homo sapiens zinc finger protein 30 (ZNF30), transcript variant 1, mRNA [NM_001099438]
A_23_P130113	0.00827121	-5.60137	ASGR2	Homo sapiens asialoglycoprotein receptor 2 (ASGR2), transcript variant H2', mRNA [NM_080912]
A_33_P3236798	5.42933e-05	-5.5936	SRMS	Homo sapiens src-related kinase lacking C-terminal regulatory tyrosine and N-terminal myristylation sites (SRMS), mRNA [NM_080823]
A_33_P3377459	3.95969e-08	-5.59233	TENT4B	Homo sapiens terminal nucleotidyltransferase 4B (TENT4B), transcript variant 1, mRNA [NM_001040284]
A_23_P426636	0.00648861	-5.57598	AHNAK	Homo sapiens AHNAK nucleoprotein (AHNAK), transcript variant 1, mRNA [NM_001620]
A_23_P99642	0.000832993	-5.57219	SLC7A7	Homo sapiens solute carrier family 7 member 7 (SLC7A7), transcript variant 3, mRNA [NM_001126106]
A_32_P351968	0.00730796	-5.57148	HLA-DMB	Homo sapiens major histocompatibility complex, class II, DM beta (HLA-DMB), mRNA [NM_002118]
A_21_P0000951	0.000253891	-5.57004		novel transcript [ENST00000452795]
A_32_P452655	0.000837175	-5.56079	LGALS9B	Homo sapiens galectin 9B (LGALS9B), transcript variant 1, mRNA [NM_001367292]
A_33_P3806676	0.0244375	-5.55058		T cell receptor beta variable 28 [Source:HGNC Symbol;Acc:HGNC:12209] [ENST00000390400]
A_33_P3887888	1.69042e-05	-5.54325	HRAT92	Homo sapiens heart tissue-associated transcript 92 (HRAT92), long non-coding RNA [NR_033963]
A_33_P3396370	0.000509143	-5.53105	ACRBP	Homo sapiens acrosin binding protein (ACRBP), mRNA [NM_032489]
A_33_P3346461	0.000372951	-5.52375	NAIP	NLR family apoptosis inhibitory protein [Source:HGNC Symbol;Acc:HGNC:7634] [ENST00000621666]
A_33_P3218905	0.00219859	-5.51436	FAM13A-AS1	Homo sapiens FAM13A antisense RNA 1 (FAM13A-AS1), long non-coding RNA [NR_002806]
A_33_P3259393	4.6028e-07	-5.51435	HAPLN3	Homo sapiens hyaluronan and proteoglycan link protein 3 (HAPLN3), transcript variant 1, mRNA [NM_001307952]
A_33_P3376214	0.000630595	-5.50706	FMO5	Homo sapiens flavin containing dimethylaniline monoxygenase 5 (FMO5), transcript variant 2, mRNA [NM_001144829]
A_23_P340848	0.00178432	-5.50598	PTGIR	Homo sapiens prostaglandin I2 receptor (PTGIR), mRNA [NM_000960]
A_21_P0006609	0.0103051	-5.50593	FAM238A	Homo sapiens family with sequence similarity 238 member A (FAM238A), long non-coding RNA [NR_026793]
A_33_P3702055	0.0220398	-5.49655	SLC11A1	Homo sapiens solute carrier family 11 member 1 (SLC11A1), mRNA [NM_000578]
A_23_P62890	0.0323599	-5.49647	GBP1	Homo sapiens guanylate binding protein 1 (GBP1), mRNA [NM_002053]
A_21_P0007822	0.000180187	-5.49281	LINC02446	Homo sapiens long intergenic non-protein coding RNA 2446 (LINC02446), transcript variant 2, long non-coding RNA [NR_146456]
A_21_P0012368	1.36965e-07	-5.49225		SATB1 antisense RNA 1 [Source:HGNC Symbol;Acc:HGNC:50687] [ENST00000631285]
A_33_P3401556	0.0144838	-5.4914	CTLA4	Homo sapiens cytotoxic T-lymphocyte associated protein 4 (CTLA4), transcript variant 1, mRNA [NM_005214]
A_21_P0010873	0.0114406	-5.49084	ANTXRLP1	Homo sapiens ANTXR like pseudogene 1 (ANTXRLP1), transcript variant 2, non-coding RNA [NR_103828]
A_23_P8834	0.00112813	-5.4867	EPHX2	Homo sapiens epoxide hydrolase 2 (EPHX2), transcript variant 2, mRNA [NM_001256482]
A_33_P3255290	0.00838122	-5.48435	JAKMIP2	Homo sapiens janus kinase and microtubule interacting protein 2 (JAKMIP2), transcript variant 3, mRNA [NM_014790]
A_24_P354715	0.000699863	-5.4834	NT5E	Homo sapiens 5'-nucleotidase ecto (NT5E), transcript variant 1, mRNA [NM_002526]
A_23_P133386	0.0391483	-5.4775	RASGRF2	Homo sapiens Ras protein specific guanine nucleotide releasing factor 2 (RASGRF2), mRNA [NM_006909]
A_32_P107029	0.000187006	-5.47734	NAPSA	Homo sapiens napsin A aspartic peptidase (NAPSA), mRNA [NM_004851]
A_33_P3220015	0.000238965	-5.46865		T cell receptor gamma variable 10 (non-functional) [Source:HGNC Symbol;Acc:HGNC:12285] [ENST00000390341]
A_23_P1962	4.4872e-07	-5.46643	PLAAT4	Homo sapiens phospholipase A and acyltransferase 4 (PLAAT4), mRNA [NM_004585]
A_33_P3227443	0.0222321	-5.45362	C16orf54	Homo sapiens chromosome 16 open reading frame 54 (C16orf54), mRNA [NM_175900]
A_24_P329065	0.000312558	-5.44444	BTN3A1	Homo sapiens butyrophilin subfamily 3 member A1 (BTN3A1), transcript variant 1, mRNA [NM_007048]
A_33_P3356022	1.37513e-05	-5.44421		T cell receptor alpha variable 35 [Source:HGNC Symbol;Acc:HGNC:12134] [ENST00000390462]
A_23_P143902	0.00230459	-5.44133	P2RY12	Homo sapiens purinergic receptor P2Y12 (P2RY12), transcript variant 1, mRNA [NM_022788]
A_21_P0008372	0.000318618	-5.43596	lnc-GPR65-1	LNCipedia lincRNA (lnc-GPR65-1), lincRNA [lnc-GPR65-1:14]
A_21_P0013164	0.00291801	-5.4307	LPAL2	Homo sapiens lipoprotein(a) like 2, pseudogene (LPAL2), transcript variant 2, non-coding RNA [NR_028093]
A_23_P137931	0.0150226	-5.42471	ADORA3	Homo sapiens adenosine A3 receptor (ADORA3), transcript variant A, mRNA [NM_000677]
A_24_P159635	3.86141e-05	-5.42208	LIMD2	Homo sapiens LIM domain containing 2 (LIMD2), mRNA [NM_030576]
A_23_P115011	0.000276035	-5.42112	ADAMTSL4	Homo sapiens ADAMTS like 4 (ADAMTSL4), transcript variant 1, mRNA [NM_019032]
A_32_P116989	0.00189763	-5.41797	ZCCHC18	Homo sapiens zinc finger CCHC-type containing 18 (ZCCHC18), transcript variant 1, mRNA [NM_001143978]
A_33_P3540143	0.033829	-5.4162	IL17RA	Homo sapiens interleukin 17 receptor A (IL17RA), transcript variant 1, mRNA [NM_014339]
A_33_P3227990	0.00261772	-5.41058	MBP	Homo sapiens myelin basic protein (MBP), transcript variant 7, mRNA [NM_001025101]
A_33_P3312222	0.0352797	-5.40997		TATA-box binding protein associated factor 11 like 4 [Source:HGNC Symbol;Acc:HGNC:53847] [ENST00000638408]
A_19_P00811717	0.0197543	-5.40864	CDHR3	cadherin related family member 3 [Source:HGNC Symbol;Acc:HGNC:26308] [ENST00000487084]
A_23_P43898	0.0367757	-5.40053	EPHX4	Homo sapiens epoxide hydrolase 4 (EPHX4), mRNA [NM_173567]
A_23_P139786	0.0174115	-5.39756	OASL	Homo sapiens 2'-5'-oligoadenylate synthetase like (OASL), transcript variant 1, mRNA [NM_003733]
A_33_P3211968	0.0380659	-5.39312	LOC107984703	Homo sapiens uncharacterized LOC107984703 (LOC107984703), long non-coding RNA [NR_148060]
A_21_P0000015	0.000193401	-5.39032	PARP9	Homo sapiens poly(ADP-ribose) polymerase family member 9 (PARP9), transcript variant 6, mRNA [NM_001146106]
A_32_P209960	0.00542653	-5.38344	CIITA	Homo sapiens class II major histocompatibility complex transactivator (CIITA), transcript variant 2, mRNA [NM_000246]
A_21_P0013056	0.0236324	-5.36902		serpin family B member 9 pseudogene 1 [Source:HGNC Symbol;Acc:HGNC:28590] [ENST00000661223]
A_33_P3283616	0.006686	-5.36663	SH2D1A	Homo sapiens SH2 domain containing 1A (SH2D1A), transcript variant 1, mRNA [NM_002351]
A_33_P3417626	0.00477184	-5.36311	ENHO	Homo sapiens energy homeostasis associated (ENHO), mRNA [NM_198573]
A_33_P3331491	0.000295085	-5.35996	LOC728392	Homo sapiens uncharacterized LOC728392 (LOC728392), mRNA [NM_001162371]
A_33_P3268487	1.21766e-05	-5.35898	ABAT	Homo sapiens 4-aminobutyrate aminotransferase (ABAT), transcript variant 1, mRNA [NM_020686]
A_32_P179998	5.65222e-06	-5.35737	DMRTC1	Homo sapiens DMRT like family C1 (DMRTC1), mRNA [NM_033053]
A_23_P77000	0.00350819	-5.34987	VASH1	Homo sapiens vasohibin 1 (VASH1), mRNA [NM_014909]
A_21_P0005460	0.0437062	-5.34783	FAM157B	Homo sapiens family with sequence similarity 157 member B (FAM157B), long non-coding RNA [NR_146178]
A_23_P74088	0.00120379	-5.34764	MMP23A	Homo sapiens matrix metallopeptidase 23A (pseudogene) (MMP23A), non-coding RNA [NR_002946]
A_24_P288685	0.0203537	-5.34359	IL13RA1	Homo sapiens interleukin 13 receptor subunit alpha 1 (IL13RA1), mRNA [NM_001560]
A_23_P89550	2.38183e-07	-5.33864	NLRP1	Homo sapiens NLR family pyrin domain containing 1 (NLRP1), transcript variant 1, mRNA [NM_033004]
A_21_P0010077	0.000754864	-5.33646	lnc-CDC25B-1	LNCipedia lincRNA (lnc-CDC25B-1), lincRNA [lnc-CDC25B-1:3]
A_21_P0009558	0.00607174	-5.33298	lnc-CCDC68-1	LNCipedia lincRNA (lnc-CCDC68-1), lincRNA [lnc-CCDC68-1:1]
A_33_P3275846	0.000129741	-5.32833	CACNA1A	Homo sapiens calcium voltage-gated channel subunit alpha1 A (CACNA1A), transcript variant 2, mRNA [NM_023035]
A_23_P10873	0.00253421	-5.32756	TLR1	Homo sapiens toll like receptor 1 (TLR1), mRNA [NM_003263]
A_23_P52676	0.00119718	-5.32472	CATSPER1	cation channel sperm associated 1 [Source:HGNC Symbol;Acc:HGNC:17116] [ENST00000529244]
A_33_P3362359	0.00665467	-5.32161		T cell receptor beta variable 23/OR9-2 (pseudogene) [Source:HGNC Symbol;Acc:HGNC:12202] [ENST00000390389]
A_23_P112798	0.00113852	-5.31743	CRIP2	Homo sapiens cysteine rich protein 2 (CRIP2), transcript variant 1, mRNA [NM_001312]
A_33_P3368014	0.0372373	-5.31546	HVCN1	Homo sapiens hydrogen voltage gated channel 1 (HVCN1), transcript variant 1, mRNA [NM_001040107]
A_23_P31725	0.00529099	-5.30575	BLK	Homo sapiens BLK proto-oncogene, Src family tyrosine kinase (BLK), transcript variant 1, mRNA [NM_001715]
A_23_P143173	0.000372951	-5.30375	SLA2	Homo sapiens Src like adaptor 2 (SLA2), transcript variant 1, mRNA [NM_032214]
A_33_P3222203	0.0157909	-5.30242	OXER1	Homo sapiens oxoeicosanoid receptor 1 (OXER1), mRNA [NM_148962]
A_33_P3287785	0.000654096	-5.29724	NEFL	Homo sapiens neurofilament light (NEFL), mRNA [NM_006158]
A_23_P330788	0.0212131	-5.29088	IQSEC2	Homo sapiens IQ motif and Sec7 domain 2 (IQSEC2), transcript variant 2, mRNA [NM_015075]
A_23_P144096	0.02026	-5.28716	CISH	Homo sapiens cytokine inducible SH2 containing protein (CISH), transcript variant 2, mRNA [NM_145071]
A_21_P0003640	0.00643906	-5.28079	LOC105377384	PREDICTED: Homo sapiens uncharacterized LOC105377384 (LOC105377384), ncRNA [XR_939097]
A_23_P401361	0.00581397	-5.25495	PITPNM2	Homo sapiens phosphatidylinositol transfer protein membrane associated 2 (PITPNM2), transcript variant 1, mRNA [NM_020845]
A_32_P133072	0.0022171	-5.2515	SPON1	Homo sapiens spondin 1 (SPON1), mRNA [NM_006108]
A_33_P3399363	4.55907e-07	-5.24791	GPR155	Homo sapiens G protein-coupled receptor 155 (GPR155), transcript variant 1, mRNA [NM_001033045]
A_33_P3406623	0.000115381	-5.24619	TNFSF12	Homo sapiens TNF superfamily member 12 (TNFSF12), transcript variant 1, mRNA [NM_003809]
A_33_P3319022	3.61146e-05	-5.24522	CLEC9A	Homo sapiens C-type lectin domain containing 9A (CLEC9A), mRNA [NM_207345]
A_23_P202520	4.23404e-05	-5.2442	ABLIM1	Homo sapiens actin binding LIM protein 1 (ABLIM1), transcript variant 5, mRNA [NM_001322882]
A_23_P364355	1.40925e-06	-5.24356		T cell receptor beta variable 7-3 [Source:HGNC Symbol;Acc:HGNC:12237] [ENST00000390361]
A_23_P379071	0.00182085	-5.24173	FBXL13	Homo sapiens F-box and leucine rich repeat protein 13 (FBXL13), transcript variant 1, mRNA [NM_145032]
A_33_P3366662	3.53366e-10	-5.24029		T cell receptor alpha variable 10 [Source:HGNC Symbol;Acc:HGNC:12103] [ENST00000390432]
A_24_P45476	0.00162875	-5.24017	XCL1	Homo sapiens X-C motif chemokine ligand 1 (XCL1), mRNA [NM_002995]
A_24_P45446	0.011956	-5.22497	GBP4	Homo sapiens guanylate binding protein 4 (GBP4), mRNA [NM_052941]
A_23_P14105	0.000348965	-5.22141	RCBTB2	Homo sapiens RCC1 and BTB domain containing protein 2 (RCBTB2), transcript variant 2, mRNA [NM_001268]
A_33_P3215948	0.00230459	-5.21906	MPZL2	Homo sapiens myelin protein zero like 2 (MPZL2), transcript variant 1, mRNA [NM_005797]
A_19_P00315900	2.70757e-08	-5.21727		long intergenic non-protein coding RNA 1505 [Source:HGNC Symbol;Acc:HGNC:51186] [ENST00000435485]
A_21_P0005910	0.024852	-5.21523	TMEM71	transmembrane protein 71 [Source:HGNC Symbol;Acc:HGNC:26572] [ENST00000522780]
A_21_P0014266	0.00499195	-5.21204		novel transcript [ENST00000532340]
A_21_P0001751	7.45819e-05	-5.20905	LOC105372879	PREDICTED: Homo sapiens uncharacterized LOC105372879 (LOC105372879), ncRNA [XR_922483]
A_21_P0002691	0.00833003	-5.20752	lnc-KLF7-1	LNCipedia lincRNA (lnc-KLF7-1), lincRNA [lnc-KLF7-1:6]
A_23_P103601	0.000189469	-5.20525	MAN1C1	Homo sapiens mannosidase alpha class 1C member 1 (MAN1C1), transcript variant 1, mRNA [NM_020379]
A_23_P134347	0.00533099	-5.20317	CPVL	Homo sapiens carboxypeptidase vitellogenic like (CPVL), transcript variant 2, mRNA [NM_019029]
A_33_P3323722	0.0211724	-5.20105	ARL4C	Homo sapiens ADP ribosylation factor like GTPase 4C (ARL4C), transcript variant 1, mRNA [NM_001282431]
A_23_P124837	0.0150244	-5.19803	LRP1	LDL receptor related protein 1 [Source:HGNC Symbol;Acc:HGNC:6692] [ENST00000556356]
A_23_P420281	0.00544534	-5.19269	PRKCB	Homo sapiens protein kinase C beta (PRKCB), transcript variant 2, mRNA [NM_002738]
A_23_P72077	0.0253742	-5.1922	IL12RB2	Homo sapiens interleukin 12 receptor subunit beta 2 (IL12RB2), transcript variant 1, mRNA [NM_001559]
A_23_P414654	3.02799e-05	-5.19076	RAB37	Homo sapiens RAB37, member RAS oncogene family (RAB37), transcript variant 3, mRNA [NM_175738]
A_24_P6517	0.0217705	-5.18853	PLEKHG1	Homo sapiens pleckstrin homology and RhoGEF domain containing G1 (PLEKHG1), transcript variant 3, mRNA [NM_001029884]
A_33_P3317258	0.0185052	-5.1851		T cell receptor gamma variable 5 [Source:HGNC Symbol;Acc:HGNC:12290] [ENST00000390344]
A_24_P143574	0.0301365	-5.18316	SIRPB1	Homo sapiens signal regulatory protein beta 1 (SIRPB1), transcript variant 1, mRNA [NM_006065]
A_33_P3388651	1.62842e-05	-5.17861	ABLIM1	Homo sapiens actin binding LIM protein 1 (ABLIM1), transcript variant 5, mRNA [NM_001322882]
A_23_P16866	2.16032e-05	-5.17145	VIL1	villin 1 [Source:HGNC Symbol;Acc:HGNC:12690] [ENST00000392114]
A_23_P217946	1.23843e-05	-5.16151	CDH23	Homo sapiens cadherin related 23 (CDH23), transcript variant 4, mRNA [NM_001171931]
A_33_P3371810	1.23527e-09	-5.15885		T cell receptor beta variable 21-1 (pseudogene) [Source:HGNC Symbol;Acc:HGNC:12198] [ENST00000453262]
A_23_P152838	0.000103944	-5.15583	CCL5	Homo sapiens C-C motif chemokine ligand 5 (CCL5), transcript variant 1, mRNA [NM_002985]
A_21_P0009266	1.24029e-05	-5.14696		novel transcript [ENST00000612725]
A_23_P39067	0.0460007	-5.14429	SPIB	Homo sapiens Spi-B transcription factor (SPIB), transcript variant 1, mRNA [NM_003121]
A_24_P376760	9.95083e-06	-5.14021	CA6	Homo sapiens carbonic anhydrase 6 (CA6), transcript variant 1, mRNA [NM_001215]
A_33_P3332329	0.00632025	-5.13029	TRIM51EP	Homo sapiens tripartite motif-containing 51E, pseudogene (TRIM51EP), non-coding RNA [NR_146921]
A_21_P0010405	2.232e-06	-5.12482	MIATNB	Homo sapiens MIAT neighbor (MIATNB), long non-coding RNA [NR_110543]
A_23_P67198	0.00982487	-5.12303	CPAMD8	Homo sapiens C3 and PZP like alpha-2-macroglobulin domain containing 8 (CPAMD8), transcript variant 1, mRNA [NM_015692]
A_24_P252078	2.08874e-06	-5.11531	BTN3A2	Homo sapiens butyrophilin subfamily 3 member A2 (BTN3A2), transcript variant 1, mRNA [NM_007047]
A_23_P118042	5.90821e-07	-5.11329	LRRC36	Homo sapiens leucine rich repeat containing 36 (LRRC36), transcript variant 1, mRNA [NM_018296]
A_21_P0002889	0.00246375	-5.10901		novel transcript [ENST00000482382]
A_23_P151166	0.000713573	-5.10676	HVCN1	Homo sapiens hydrogen voltage gated channel 1 (HVCN1), transcript variant 1, mRNA [NM_001040107]
A_23_P371215	0.00229457	-5.10654	ICOS	Homo sapiens inducible T cell costimulator (ICOS), mRNA [NM_012092]
A_21_P0006079	0.0122134	-5.10584	LINC01506	Homo sapiens long intergenic non-protein coding RNA 1506 (LINC01506), long non-coding RNA [NR_109769]
A_23_P104996	0.0442286	-5.10194	BEST1	Homo sapiens bestrophin 1 (BEST1), transcript variant 1, mRNA [NM_004183]
A_33_P3298024	0.000138987	-5.09379	ABCC3	Homo sapiens ATP binding cassette subfamily C member 3 (ABCC3), transcript variant 2, mRNA [NM_001144070]
A_32_P114284	0.0026826	-5.09258	IKZF2	Homo sapiens IKAROS family zinc finger 2 (IKZF2), transcript variant 2, mRNA [NM_001079526]
A_24_P915806	0.000464776	-5.08949	HNMT	Homo sapiens histamine N-methyltransferase (HNMT), transcript variant 2, mRNA [NM_001024074]
A_19_P00319981	0.00766977	-5.08318	LINC01503	Homo sapiens long intergenic non-protein coding RNA 1503 (LINC01503), transcript variant 1, long non-coding RNA [NR_120685]
A_23_P233	0.0115341	-5.08146	FMO5	Homo sapiens flavin containing dimethylaniline monoxygenase 5 (FMO5), transcript variant 1, mRNA [NM_001461]
A_21_P0008362	6.42473e-08	-5.07711	LINC02328	Homo sapiens long intergenic non-protein coding RNA 2328 (LINC02328), long non-coding RNA [NR_110155]
A_21_P0009481	9.25993e-06	-5.07686	RAB27B	Homo sapiens RAB27B, member RAS oncogene family (RAB27B), mRNA [NM_004163]
A_33_P3332970	0.00205613	-5.07661	CLEC2B	Homo sapiens C-type lectin domain family 2 member B (CLEC2B), mRNA [NM_005127]
A_33_P3244610	0.0147006	-5.07358	SIRPD	Homo sapiens signal regulatory protein delta (SIRPD), mRNA [NM_178460]
A_23_P66011	0.00128013	-5.06953	NECAB2	Homo sapiens N-terminal EF-hand calcium binding protein 2 (NECAB2), transcript variant 1, mRNA [NM_019065]
A_33_P3343872	0.0288773	-5.06183	SIRPG	Homo sapiens signal regulatory protein gamma (SIRPG), transcript variant 3, mRNA [NM_001039508]
A_21_P0001132	0.00254878	-5.06175		long intergenic non-protein coding RNA 2812 [Source:HGNC Symbol;Acc:HGNC:54344] [ENST00000449958]
A_33_P3213596	0.000552026	-5.05997	TNIK	Homo sapiens TRAF2 and NCK interacting kinase (TNIK), transcript variant 1, mRNA [NM_015028]
A_21_P0007051	0.000175082	-5.05511	lnc-APBB1IP-1	LNCipedia lincRNA (lnc-APBB1IP-1), lincRNA [lnc-APBB1IP-1:4]
A_33_P3381751	1.57558e-05	-5.04921	TIAM1	Homo sapiens T cell lymphoma invasion and metastasis 1 (TIAM1), transcript variant 11, mRNA [NM_001353693]
A_21_P0010440	0.017852	-5.04891	lnc-MFNG-1	LNCipedia lincRNA (lnc-MFNG-1), lincRNA [lnc-MFNG-1:2]
A_33_P3251163	0.0312717	-5.03624	RNASET2	ribonuclease T2 [Source:HGNC Symbol;Acc:HGNC:21686] [ENST00000510083]
A_21_P0008354	0.00657694	-5.03052	lnc-TTC9-1	LNCipedia lincRNA (lnc-TTC9-1), lincRNA [lnc-TTC9-1:1]
A_24_P287043	0.0216985	-5.02664	IFITM2	Homo sapiens interferon induced transmembrane protein 2 (IFITM2), mRNA [NM_006435]
A_24_P166443	0.00373602	-5.02488	HLA-DPB1	Homo sapiens major histocompatibility complex, class II, DP beta 1 (HLA-DPB1), mRNA [NM_002121]
A_24_P109633	0.00326612	-5.02202	ITPK1	Homo sapiens inositol-tetrakisphosphate 1-kinase (ITPK1), transcript variant 1, mRNA [NM_014216]
A_24_P125561	0.0316745	-5.01817	SIGLEC9	Homo sapiens sialic acid binding Ig like lectin 9 (SIGLEC9), transcript variant 2, mRNA [NM_014441]
A_21_P0009255	0.00232074	-5.01564	lnc-LUC7L3-1	LNCipedia lincRNA (lnc-LUC7L3-1), lincRNA [lnc-LUC7L3-1:1]
A_33_P3302916	4.40907e-06	-5.01064	BACH2	Homo sapiens BTB domain and CNC homolog 2 (BACH2), transcript variant 1, mRNA [NM_021813]
A_21_P0010325	0.0319865	-4.9951	lnc-CSTB-1	LNCipedia lincRNA (lnc-CSTB-1), lincRNA [lnc-CSTB-1:6]
A_21_P0005806	0.00413039	-4.99093		novel transcript [ENST00000657734]
A_24_P243749	0.00737376	-4.98872	PDK4	Homo sapiens pyruvate dehydrogenase kinase 4 (PDK4), mRNA [NM_002612]
A_21_P0008227	3.44652e-05	-4.98484	LINC00565	Homo sapiens long intergenic non-protein coding RNA 565 (LINC00565), long non-coding RNA [NR_047495]
A_33_P3399864	0.000213999	-4.98403	ZNF792	Homo sapiens zinc finger protein 792 (ZNF792), mRNA [NM_175872]
A_23_P202269	0.023699	-4.984	ANK3	Homo sapiens ankyrin 3 (ANK3), transcript variant 1, mRNA [NM_020987]
A_33_P3337500	0.00274396	-4.98142		T cell receptor alpha variable 22 [Source:HGNC Symbol;Acc:HGNC:12119] [ENST00000390450]
A_32_P49668	0.0326322	-4.9806	LOC102724995	Homo sapiens POM121 transmembrane nucleoporin pseudogene (LOC102724995), non-coding RNA [NR_160659]
A_23_P88865	0.00744343	-4.96784	CMTM3	Homo sapiens CKLF like MARVEL transmembrane domain containing 3 (CMTM3), transcript variant 1, mRNA [NM_144601]
A_24_P70993	0.00502059	-4.96766	CD99	Homo sapiens CD99 molecule (Xg blood group) (CD99), transcript variant 1, mRNA [NM_002414]
A_21_P0007530	0.0155051	-4.96297	lnc-PLEKHA5-1	LNCipedia lincRNA (lnc-PLEKHA5-1), lincRNA [lnc-PLEKHA5-1:1]
A_23_P116557	0.000193357	-4.96074	LGALS9	Homo sapiens galectin 9 (LGALS9), transcript variant 1, mRNA [NM_009587]
A_33_P3255544	0.0158849	-4.95875	RNF130	Homo sapiens ring finger protein 130 (RNF130), transcript variant 2, mRNA [NM_001280801]
A_24_P753476	0.00361974	-4.95374	GAS2L1P2	Homo sapiens growth arrest specific 2 like 1 pseudogene 2 (GAS2L1P2), non-coding RNA [NR_002942]
A_23_P214244	1.29596e-05	-4.94302	ENPP5	Homo sapiens ectonucleotide pyrophosphatase/phosphodiesterase family member 5 (ENPP5), transcript variant 2, mRNA [NM_021572]
A_21_P0004308	0.000149905	-4.94252	lnc-NDFIP1-1	LNCipedia lincRNA (lnc-NDFIP1-1), lincRNA [lnc-NDFIP1-1:1]
A_23_P162766	1.76645e-06	-4.93182	DOCK9	Homo sapiens dedicator of cytokinesis 9 (DOCK9), transcript variant 1, mRNA [NM_015296]
A_23_P124190	0.0478536	-4.92943	TRIM34	Homo sapiens tripartite motif containing 34 (TRIM34), transcript variant 3, mRNA [NM_130390]
A_23_P354805	0.00417025	-4.92402	KLF12	Homo sapiens Kruppel like factor 12 (KLF12), mRNA [NM_007249]
A_23_P428887	1.18808e-06	-4.91315	KLHL34	kelch like family member 34 [Source:HGNC Symbol;Acc:HGNC:26634] [ENST00000379499]
A_21_P0012198	0.00197705	-4.90613	N6AMT1	PREDICTED: Homo sapiens N-6 adenine-specific DNA methyltransferase 1 (N6AMT1), transcript variant X2, misc_RNA [XR_001754830]
A_19_P00319069	0.0223858	-4.90478		long intergenic non-protein coding RNA 1127 [Source:HGNC Symbol;Acc:HGNC:49292] [ENST00000627337]
A_24_P759674	5.36006e-05	-4.89639	STN1	Homo sapiens STN1 subunit of CST complex (STN1), mRNA [NM_024928]
A_33_P3393170	0.00136363	-4.89566	CAPN5	Homo sapiens calpain 5 (CAPN5), mRNA [NM_004055]
A_23_P90357	0.000654096	-4.88177	TBXA2R	Homo sapiens thromboxane A2 receptor (TBXA2R), transcript variant a, mRNA [NM_001060]
A_24_P350576	0.00809995	-4.87793	TNIK	Homo sapiens TRAF2 and NCK interacting kinase (TNIK), transcript variant 1, mRNA [NM_015028]
A_33_P3307253	7.95036e-10	-4.86854	AK5	Homo sapiens adenylate kinase 5 (AK5), transcript variant 1, mRNA [NM_174858]
A_21_P0009417	0.0037652	-4.86128		PREDICTED: Homo sapiens CD300c molecule (CD300C), transcript variant X1, mRNA [XM_017024033]
A_21_P0002805	2.03722e-06	-4.85884		novel transcript [ENST00000467896]
A_24_P92558	0.00121129	-4.85608	ZNF674	Homo sapiens zinc finger protein 674 (ZNF674), transcript variant 1, mRNA [NM_001039891]
A_33_P3355474	0.0124961	-4.85431		Q6PII7_HUMAN (Q6PII7) GATS protein (Fragment), partial (10%) [THC2581562]
A_33_P3343120	0.00171972	-4.85195	IRF8	Homo sapiens interferon regulatory factor 8 (IRF8), transcript variant 2, mRNA [NM_002163]
A_24_P117147	0.0363572	-4.85024	KIR3DL1	Homo sapiens killer cell immunoglobulin like receptor, three Ig domains and long cytoplasmic tail 1 (KIR3DL1), transcript variant 1 (reference allele), mRNA [NM_013289]
A_23_P85240	0.0192045	-4.8438	TLR7	Homo sapiens toll like receptor 7 (TLR7), mRNA [NM_016562]
A_24_P166397	0.00668095	-4.84089	KIAA0319	Homo sapiens KIAA0319 (KIAA0319), transcript variant 1, mRNA [NM_014809]
A_33_P3424217	0.0208604	-4.8408	HLA-DQB1	Homo sapiens major histocompatibility complex, class II, DQ beta 1 (HLA-DQB1), transcript variant 3, mRNA [NM_001243962]
A_33_P3236734	0.00656757	-4.83871	CLEC17A	Homo sapiens C-type lectin domain containing 17A (CLEC17A), transcript variant 1, mRNA [NM_001204118]
A_23_P412214	0.0136477	-4.83428	RAP1GAP2	Homo sapiens RAP1 GTPase activating protein 2 (RAP1GAP2), transcript variant 1, mRNA [NM_015085]
A_33_P3357591	7.12198e-05	-4.83083	PGGHG	protein-glucosylgalactosylhydroxylysine glucosidase [Source:HGNC Symbol;Acc:HGNC:26210] [ENST00000409479]
A_24_P165423	0.033781	-4.83054	RBP7	Homo sapiens retinol binding protein 7 (RBP7), transcript variant 1, mRNA [NM_052960]
A_21_P0002675	0.00392401	-4.82976	FLJ42351	Homo sapiens uncharacterized LOC400999 (FLJ42351), long non-coding RNA [NR_033871]
A_24_P268729	0.049279	-4.82455	HEMK1	Homo sapiens HemK methyltransferase family member 1 (HEMK1), transcript variant 1, mRNA [NM_016173]
A_33_P3271651	0.00324804	-4.81595	HLA-DPB1	Homo sapiens major histocompatibility complex, class II, DP beta 1 (HLA-DPB1), mRNA [NM_002121]
A_21_P0000781	0.0259641	-4.81594	HOTAIRM1	Homo sapiens HOXA transcript antisense RNA, myeloid-specific 1 (HOTAIRM1), transcript variant 1, long non-coding RNA [NR_038366]
A_21_P0007435	0.0163231	-4.81419	LINC02696	Homo sapiens long intergenic non-protein coding RNA 2696 (LINC02696), transcript variant 1, long non-coding RNA [NR_120557]
A_23_P2041	4.03128e-05	-4.80316	MICALCL	Homo sapiens MICAL C-terminal like (MICALCL), mRNA [NM_032867]
A_21_P0005248	0.0334752	-4.80195		novel transcript [ENST00000416502]
A_33_P3223488	0.0230877	-4.80043	FRY	FRY microtubule binding protein [Source:HGNC Symbol;Acc:HGNC:20367] [ENST00000436046]
A_24_P398323	1.40925e-06	-4.79882	TRIM34	Homo sapiens tripartite motif containing 34 (TRIM34), transcript variant 4, mRNA [NM_001003827]
A_33_P3232458	1.72506e-06	-4.79578	CLIP4	Homo sapiens CAP-Gly domain containing linker protein family member 4 (CLIP4), transcript variant 1, mRNA [NM_024692]
A_33_P3328559	0.0214969	-4.79176	TBC1D10C	Homo sapiens TBC1 domain family member 10C (TBC1D10C), transcript variant 9, mRNA [NM_001369498]
A_23_P154605	0.0158938	-4.78187	SULF2	Homo sapiens sulfatase 2 (SULF2), transcript variant 1, mRNA [NM_018837]
A_33_P3297217	0.0216767	-4.78162	NAAA	Homo sapiens N-acylethanolamine acid amidase (NAAA), transcript variant 2, mRNA [NM_001042402]
A_33_P3356776	0.00299186	-4.78098	GOLGA7B	Homo sapiens golgin A7 family member B (GOLGA7B), mRNA [NM_001010917]
A_21_P0007577	0.00580957	-4.76414	SLC35E3	solute carrier family 35 member E3 [Source:HGNC Symbol;Acc:HGNC:20864] [ENST00000399333]
A_21_P0011283	0.0285006	-4.75697	LINC00639	Homo sapiens long intergenic non-protein coding RNA 639 (LINC00639), long non-coding RNA [NR_039982]
A_33_P3349045	0.0315267	-4.7502	IL4R	Homo sapiens interleukin 4 receptor (IL4R), transcript variant 1, mRNA [NM_000418]
A_33_P3407424	0.0126155	-4.74933	CDC42EP1	Homo sapiens CDC42 effector protein 1 (CDC42EP1), mRNA [NM_152243]
A_32_P107617	0.0034008	-4.74391	SFTPD	Homo sapiens surfactant protein D (SFTPD), mRNA [NM_003019]
A_23_P4494	0.00603383	-4.7411	DSC2	desmocollin 2 [Source:HGNC Symbol;Acc:HGNC:3036] [ENST00000648081]
A_21_P0000674	0.000414137	-4.74058	LOC100289473	Homo sapiens cytoskeleton associated protein 2-like pseudogene (LOC100289473), non-coding RNA [NR_037142]
A_23_P29124	0.0366629	-4.739	GP1BB	Homo sapiens glycoprotein Ib platelet subunit beta (GP1BB), mRNA [NM_000407]
A_23_P83098	0.0182842	-4.73463	ALDH1A1	Homo sapiens aldehyde dehydrogenase 1 family member A1 (ALDH1A1), mRNA [NM_000689]
A_21_P0011288	0.0253038	-4.73171	RERE	Homo sapiens arginine-glutamic acid dipeptide repeats (RERE), transcript variant 2, mRNA [NM_001042681]
A_23_P100730	0.000154057	-4.72875	SKAP1	Homo sapiens src kinase associated phosphoprotein 1 (SKAP1), transcript variant 1, mRNA [NM_003726]
A_32_P147622	0.00312092	-4.72071	MCF2L-AS1	Homo sapiens MCF2L antisense RNA 1 (MCF2L-AS1), long non-coding RNA [NR_034002]
A_21_P0013057	0.0459495	-4.71338		serpin family B member 9 pseudogene 1 [Source:HGNC Symbol;Acc:HGNC:28590] [ENST00000661223]
A_33_P3381777	0.00471595	-4.7132	TREML1	Homo sapiens triggering receptor expressed on myeloid cells like 1 (TREML1), transcript variant 1, mRNA [NM_178174]
A_21_P0011839	0.0141205	-4.70975	CD8B2	CD8b2 molecule [Source:HGNC Symbol;Acc:HGNC:1708] [ENST00000643224]
A_23_P107612	0.00734477	-4.70893	RAB27B	Homo sapiens RAB27B, member RAS oncogene family (RAB27B), mRNA [NM_004163]
A_23_P21057	3.04801e-05	-4.69846	SEPTIN1	Homo sapiens septin 1 (SEPTIN1), transcript variant 2, mRNA [NM_052838]
A_23_P108501	0.000549144	-4.69693	EPHA4	Homo sapiens EPH receptor A4 (EPHA4), transcript variant 2, mRNA [NM_004438]
A_23_P11800	0.0394717	-4.68961	CAMK2N1	Homo sapiens calcium/calmodulin dependent protein kinase II inhibitor 1 (CAMK2N1), mRNA [NM_018584]
A_24_P96474	0.00152072	-4.67213	RTL6	Homo sapiens retrotransposon Gag like 6 (RTL6), mRNA [NM_032287]
A_19_P00812310	0.0369535	-4.66709	lnc-ITSN1-2	LNCipedia lincRNA (lnc-ITSN1-2), lincRNA [lnc-ITSN1-2:5]
A_21_P0008016	0.0150526	-4.66544	lnc-ABCC4-1	LNCipedia lincRNA (lnc-ABCC4-1), lincRNA [lnc-ABCC4-1:1]
A_23_P26994	0.0219342	-4.65769	GNGT2	Homo sapiens G protein subunit gamma transducin 2 (GNGT2), transcript variant 1, mRNA [NM_031498]
A_24_P316234	0.0498966	-4.65573		Homo sapiens mRNA for FLJ00409 protein. [AK090485]
A_23_P413641	0.00165502	-4.65513	PREX1	Homo sapiens phosphatidylinositol-3,4,5-trisphosphate dependent Rac exchange factor 1 (PREX1), mRNA [NM_020820]
A_33_P3228305	4.94155e-05	-4.64549	ARHGAP26	Homo sapiens Rho GTPase activating protein 26 (ARHGAP26), transcript variant 2, mRNA [NM_001135608]
A_24_P416131	0.0332594	-4.6432	COTL1	Homo sapiens coactosin like F-actin binding protein 1 (COTL1), mRNA [NM_021149]
A_33_P3221989	0.000342896	-4.63827	CACNB4	Homo sapiens calcium voltage-gated channel auxiliary subunit beta 4 (CACNB4), transcript variant 10, mRNA [NM_001330117]
A_24_P100830	0.0389826	-4.63437	AMN1	Homo sapiens antagonist of mitotic exit network 1 homolog (AMN1), transcript variant 1, mRNA [NM_001113402]
A_33_P3210880	0.00101641	-4.63036	ATP7A	Homo sapiens mRNA for ATPase, Cu++ transporting, alpha polypeptide variant protein. [AB208828]
A_21_P0012664	0.000982101	-4.62866	LOC102723415	PREDICTED: Homo sapiens uncharacterized LOC102723415 (LOC102723415), misc_RNA [XR_001741660]
A_21_P0014423	0.0288283	-4.62372		Q4FGU2_9GAST (Q4FGU2) Cytochrome oxidase subunit I (Fragment), partial (7%) [THC2647392]
A_23_P111583	0.0398345	-4.62143	CD36	Homo sapiens CD36 molecule (CD36), transcript variant 2, mRNA [NM_001001547]
A_21_P0001481	0.00181448	-4.61996	lnc-C1orf201-3	LNCipedia lincRNA (lnc-C1orf201-3), lincRNA [lnc-C1orf201-3:2]
A_23_P67618	0.000538446	-4.61379	ZNF792	Homo sapiens zinc finger protein 792 (ZNF792), mRNA [NM_175872]
A_23_P344884	0.000249274	-4.61282	CARNS1	Homo sapiens carnosine synthase 1 (CARNS1), transcript variant 1, mRNA [NM_001166222]
A_23_P55682	0.00128013	-4.6125	ZSCAN18	Homo sapiens zinc finger and SCAN domain containing 18 (ZSCAN18), transcript variant 3, mRNA [NM_023926]
A_33_P3314031	0.0392192	-4.60514	TMEM154	Homo sapiens transmembrane protein 154 (TMEM154), mRNA [NM_152680]
A_23_P144394	1.74698e-06	-4.60016	CSN2	Homo sapiens casein beta (CSN2), transcript variant 1, mRNA [NM_001891]
A_23_P48585	8.09095e-05	-4.59978	SALL2	Homo sapiens spalt like transcription factor 2 (SALL2), transcript variant 1, mRNA [NM_005407]
A_23_P142560	0.0411238	-4.59761	ZEB2	Homo sapiens zinc finger E-box binding homeobox 2 (ZEB2), transcript variant 1, mRNA [NM_014795]
A_24_P54174	0.00115516	-4.59287	TNFRSF1B	Homo sapiens TNF receptor superfamily member 1B (TNFRSF1B), mRNA [NM_001066]
A_23_P502142	8.36735e-05	-4.59205	FYN	Homo sapiens FYN proto-oncogene, Src family tyrosine kinase (FYN), transcript variant 1, mRNA [NM_002037]
A_23_P206806	2.97405e-06	-4.59188	ITGAL	Homo sapiens integrin subunit alpha L (ITGAL), transcript variant 2, mRNA [NM_001114380]
A_24_P237778	0.00868772	-4.59188	MAN1C1	Homo sapiens mannosidase alpha class 1C member 1 (MAN1C1), transcript variant 1, mRNA [NM_020379]
A_23_P361584	0.000296979	-4.58983	TMEM154	Homo sapiens transmembrane protein 154 (TMEM154), mRNA [NM_152680]
A_24_P140788	0.0322706	-4.58914	FGD2	Homo sapiens FYVE, RhoGEF and PH domain containing 2 (FGD2), mRNA [NM_173558]
A_23_P105307	0.00657304	-4.58704	DGKA	Homo sapiens diacylglycerol kinase alpha (DGKA), transcript variant 1, mRNA [NM_201444]
A_33_P3385750	0.0490612	-4.58431	ZNF793	Homo sapiens zinc finger protein 793 (ZNF793), mRNA [NM_001013659]
A_33_P3270311	0.0101979	-4.5836	HECW2	Homo sapiens HECT, C2 and WW domain containing E3 ubiquitin protein ligase 2 (HECW2), transcript variant 1, mRNA [NM_020760]
A_33_P3321314	1.09777e-07	-4.58099		T cell receptor beta variable 15 [Source:HGNC Symbol;Acc:HGNC:12190] [ENST00000616518]
A_23_P68807	0.00259155	-4.57972		Homo sapiens hypothetical protein FLJ23185, mRNA (cDNA clone IMAGE:4994346), with apparent retained intron. [BC021857]
A_23_P321201	0.0138811	-4.57894	DENND5A	Homo sapiens DENN domain containing 5A (DENND5A), transcript variant 1, mRNA [NM_015213]
A_23_P120002	6.23021e-05	-4.56837	SP110	Homo sapiens SP110 nuclear body protein (SP110), transcript variant b, mRNA [NM_004510]
A_32_P129752	0.0142141	-4.5683	TMEM30B	transmembrane protein 30B [Source:HGNC Symbol;Acc:HGNC:27254] [ENST00000555868]
A_23_P105409	0.0051818	-4.5646	MAP3K12	Homo sapiens mitogen-activated protein kinase kinase kinase 12 (MAP3K12), transcript variant 2, mRNA [NM_006301]
A_23_P30163	0.00775388	-4.56377	KLF3-AS1	Homo sapiens KLF3 antisense RNA 1 (KLF3-AS1), long non-coding RNA [NR_026804]
A_23_P119562	0.00682137	-4.55217	CFD	Homo sapiens complement factor D (CFD), transcript variant 2, mRNA [NM_001317335]
A_23_P4536	0.00436257	-4.54962	EPB41L3	Homo sapiens erythrocyte membrane protein band 4.1 like 3 (EPB41L3), transcript variant 1, mRNA [NM_012307]
A_21_P0014529	4.02328e-07	-4.54714		novel transcript, antisense to MTHFD1 [ENST00000609125]
A_23_P310931	1.77232e-05	-4.54395	CNR2	Homo sapiens cannabinoid receptor 2 (CNR2), mRNA [NM_001841]
A_24_P295010	0.00739138	-4.53734	SERPINB9	Homo sapiens serpin family B member 9 (SERPINB9), mRNA [NM_004155]
A_33_P3340342	0.00472519	-4.52342	CMTM3	Homo sapiens CKLF like MARVEL transmembrane domain containing 3 (CMTM3), transcript variant 2, mRNA [NM_181553]
A_19_P00321743	0.00092718	-4.52315		novel transcript [ENST00000586949]
A_23_P98930	0.0427525	-4.5209	RESF1	Homo sapiens retroelement silencing factor 1 (RESF1), mRNA [NM_018169]
A_23_P344555	4.41994e-05	-4.50999	NEDD9	Homo sapiens neural precursor cell expressed, developmentally down-regulated 9 (NEDD9), transcript variant 1, mRNA [NM_006403]
A_23_P329573	0.0402093	-4.50837	ITGB2	Homo sapiens integrin subunit beta 2 (ITGB2), transcript variant 1, mRNA [NM_000211]
A_21_P0002947	0.000260096	-4.5056	LOC102724104	PREDICTED: Homo sapiens uncharacterized LOC102724104 (LOC102724104), transcript variant X2, ncRNA [XR_001740659]
A_24_P273799	0.0268228	-4.50523	ZNF641	Homo sapiens zinc finger protein 641 (ZNF641), transcript variant 1, mRNA [NM_152320]
A_23_P500741	0.00474395	-4.50383	CBFA2T3	Homo sapiens CBFA2/RUNX1 translocation partner 3 (CBFA2T3), transcript variant 2, mRNA [NM_175931]
A_33_P3377229	0.000129143	-4.49683	C11orf21	Homo sapiens chromosome 11 open reading frame 21 (C11orf21), transcript variant 1, mRNA [NM_001142946]
A_32_P154473	3.17822e-05	-4.49344	KIF5C	Homo sapiens kinesin family member 5C (KIF5C), transcript variant 1, mRNA [NM_004522]
A_23_P258769	0.0317587	-4.49222	HLA-DPB1	Homo sapiens major histocompatibility complex, class II, DP beta 1 (HLA-DPB1), mRNA [NM_002121]
A_23_P340263	9.8328e-07	-4.48553	RNF175	Homo sapiens ring finger protein 175 (RNF175), mRNA [NM_173662]
A_24_P28295	0.018339	-4.48303	RABGAP1L	Homo sapiens RAB GTPase activating protein 1 like (RABGAP1L), transcript variant 9, mRNA [NM_001366446]
A_21_P0011346	0.00939513	-4.48207	IGHV1OR15-1	Homo sapiens immunoglobulin heavy variable 1/OR15-1 (non-functional) (IGHV1OR15-1), non-coding RNA [NR_135694]
A_23_P165333	0.00121182	-4.47911	BIN1	Homo sapiens bridging integrator 1 (BIN1), transcript variant 4, mRNA [NM_139346]
A_19_P00321420	0.000182568	-4.47747	MIR4697HG	Homo sapiens MIR4697 host gene (MIR4697HG), long non-coding RNA [NR_024344]
A_23_P34644	0.0133915	-4.47491	FCGR2B	Homo sapiens Fc fragment of IgG receptor IIb (FCGR2B), transcript variant 1, mRNA [NM_004001]
A_32_P123629	0.000213382	-4.46971	TTC39C	Homo sapiens tetratricopeptide repeat domain 39C (TTC39C), transcript variant 1, mRNA [NM_001135993]
A_33_P3300747	0.00653273	-4.46959	ADHFE1	Homo sapiens alcohol dehydrogenase iron containing 1 (ADHFE1), mRNA [NM_144650]
A_33_P3330039	8.22789e-05	-4.46846	PLEKHO1	Homo sapiens pleckstrin homology domain containing O1 (PLEKHO1), transcript variant 1, mRNA [NM_016274]
A_33_P3842551	0.0243291	-4.4663	IKZF2	Homo sapiens IKAROS family zinc finger 2 (IKZF2), transcript variant 2, mRNA [NM_001079526]
A_23_P139722	0.00309002	-4.45884	TNFRSF1A	Homo sapiens TNF receptor superfamily member 1A (TNFRSF1A), transcript variant 1, mRNA [NM_001065]
A_33_P3322274	0.00323648	-4.45783	TNFRSF1B	Homo sapiens TNF receptor superfamily member 1B (TNFRSF1B), mRNA [NM_001066]
A_33_P3353941	0.0031774	-4.4561	PIK3CD	Homo sapiens phosphatidylinositol-4,5-bisphosphate 3-kinase catalytic subunit delta (PIK3CD), transcript variant 2, mRNA [NM_001350234]
A_19_P00321346	0.00260657	-4.4497		novel transcript [ENST00000659279]
A_24_P73599	0.00758116	-4.44905	IL16	Homo sapiens interleukin 16 (IL16), transcript variant 2, mRNA [NM_172217]
A_21_P0013569	0.0255743	-4.44903	CNTNAP3	Homo sapiens contactin associated protein like 3 (CNTNAP3), mRNA [NM_033655]
A_23_P339079	0.00117501	-4.44817	ZNF573	Homo sapiens zinc finger protein 573 (ZNF573), transcript variant 1, mRNA [NM_152360]
A_24_P926960	0.00337359	-4.44624	MEGF6	Homo sapiens multiple EGF like domains 6 (MEGF6), mRNA [NM_001409]
A_23_P12082	0.0131545	-4.44613	CHI3L2	Homo sapiens chitinase 3 like 2 (CHI3L2), transcript variant 3, mRNA [NM_001025199]
A_32_P19000	0.012658	-4.43895	TNRC6C-AS1	Homo sapiens TNRC6C antisense RNA 1 (TNRC6C-AS1), long non-coding RNA [NR_040071]
A_24_P386622	0.000205285	-4.43762	ARRB1	Homo sapiens arrestin beta 1 (ARRB1), transcript variant 1, mRNA [NM_004041]
A_23_P143247	0.000101363	-4.43349	TSHZ2	Homo sapiens teashirt zinc finger homeobox 2 (TSHZ2), transcript variant 1, mRNA [NM_173485]
A_21_P0003276	0.00427051	-4.43323	lnc-LRRC33-1	LNCipedia lincRNA (lnc-LRRC33-1), lincRNA [lnc-LRRC33-1:1]
A_23_P398854	0.00419187	-4.42336	DOK7	Homo sapiens docking protein 7 (DOK7), transcript variant 1, mRNA [NM_173660]
A_33_P3290707	0.0467595	-4.41977	MME	Homo sapiens membrane metalloendopeptidase (MME), transcript variant 5, mRNA [NM_001354644]
A_21_P0011667	0.0069949	-4.41484	ARHGEF18	Homo sapiens Rho/Rac guanine nucleotide exchange factor 18 (ARHGEF18), transcript variant 3, mRNA [NM_001367823]
A_33_P3366754	0.0480346	-4.4097		Homo sapiens cDNA FLJ44998 fis, clone BRAWH3010833. [AK126945]
A_21_P0014380	0.0031691	-4.40942		novel transcript [ENST00000588040]
A_23_P138693	0.03886	-4.40881	NMT2	Homo sapiens N-myristoyltransferase 2 (NMT2), transcript variant 1, mRNA [NM_004808]
A_21_P0011833	0.00156947	-4.39833	LINC01127	Homo sapiens long intergenic non-protein coding RNA 1127 (LINC01127), long non-coding RNA [NR_103791]
A_33_P3354256	0.00173441	-4.39471	MTSS1	Homo sapiens MTSS I-BAR domain containing 1 (MTSS1), transcript variant 4, mRNA [NM_001363294]
A_23_P37375	0.000822768	-4.39211	RPS6KA5	Homo sapiens ribosomal protein S6 kinase A5 (RPS6KA5), transcript variant 1, mRNA [NM_004755]
A_23_P127385	0.0328253	-4.38485	MYBPC3	Homo sapiens myosin binding protein C, cardiac (MYBPC3), mRNA [NM_000256]
A_19_P00320194	0.00770245	-4.37164	LINC01948	Homo sapiens long intergenic non-protein coding RNA 1948 (LINC01948), long non-coding RNA [NR_104664]
A_23_P33759	0.000661671	-4.37014	DHRS3	Homo sapiens dehydrogenase/reductase 3 (DHRS3), transcript variant 1, mRNA [NM_004753]
A_21_P0010430	0.00455092	-4.36767		CHKB divergent transcript [Source:HGNC Symbol;Acc:HGNC:40146] [ENST00000654727]
A_33_P3571824	1.16716e-07	-4.3674	NCR1	Homo sapiens natural cytotoxicity triggering receptor 1 (NCR1), transcript variant 2, mRNA [NM_001145457]
A_24_P83615	0.0100076	-4.36584	NLRP1	Homo sapiens NLR family pyrin domain containing 1 (NLRP1), transcript variant 5, mRNA [NM_001033053]
A_33_P3223503	0.000302834	-4.36365	FRY	FRY microtubule binding protein [Source:HGNC Symbol;Acc:HGNC:20367] [ENST00000380217]
A_23_P419150	0.0423237	-4.36208	VENTX	Homo sapiens VENT homeobox (VENTX), mRNA [NM_014468]
A_33_P3413840	0.0388368	-4.35669	GK	Homo sapiens glycerol kinase (GK), transcript variant 4, mRNA [NM_001205019]
A_23_P152995	8.25389e-06	-4.35499	SLC6A4	Homo sapiens solute carrier family 6 member 4 (SLC6A4), mRNA [NM_001045]
A_23_P396299	0.0221598	-4.35055	MRVI1-AS1	Homo sapiens MRVI1 antisense RNA 1 (MRVI1-AS1), transcript variant 4, long non-coding RNA [NR_034094]
A_33_P3338166	3.30043e-06	-4.34622	NUAK2	Homo sapiens NUAK family kinase 2 (NUAK2), mRNA [NM_030952]
A_23_P18282	0.00175365	-4.34253	DLEC1	Homo sapiens DLEC1 cilia and flagella associated protein (DLEC1), transcript variant 3, mRNA [NM_001321153]
A_23_P62647	0.00376751	-4.34074	SLAMF1	Homo sapiens signaling lymphocytic activation molecule family member 1 (SLAMF1), transcript variant 1, mRNA [NM_003037]
A_23_P361014	0.0178057	-4.33641	TSHZ3	teashirt zinc finger homeobox 3 [Source:HGNC Symbol;Acc:HGNC:30700] [ENST00000240587]
A_23_P91095	0.0168428	-4.33555	CD28	Homo sapiens CD28 molecule (CD28), transcript variant 1, mRNA [NM_006139]
A_23_P502312	0.00348874	-4.33518	ADGRE5	Homo sapiens adhesion G protein-coupled receptor E5 (ADGRE5), transcript variant 1, mRNA [NM_078481]
A_33_P3209651	0.0088176	-4.33177	WDFY4	Homo sapiens WDFY family member 4 (WDFY4), transcript variant 1, mRNA [NM_020945]
A_23_P167599	0.000114274	-4.3264	RETREG1	Homo sapiens reticulophagy regulator 1 (RETREG1), transcript variant 1, mRNA [NM_001034850]
A_33_P3407606	0.0014805	-4.3256	MSN	moesin [Source:HGNC Symbol;Acc:HGNC:7373] [ENST00000447323]
A_21_P0002674	4.05145e-05	-4.32334	FLJ42351	Homo sapiens uncharacterized LOC400999 (FLJ42351), long non-coding RNA [NR_033871]
A_23_P423197	0.00665467	-4.31472	RXRA	Homo sapiens retinoid X receptor alpha (RXRA), transcript variant 1, mRNA [NM_002957]
A_23_P73747	0.0170258	-4.31447	ARMCX2	Homo sapiens armadillo repeat containing X-linked 2 (ARMCX2), transcript variant 2, mRNA [NM_014782]
A_23_P255672	0.0408347	-4.31104	ABLIM2	Homo sapiens actin binding LIM protein family member 2 (ABLIM2), transcript variant 6, mRNA [NM_032432]
A_32_P154053	0.0351298	-4.30995	ATG9B	Homo sapiens autophagy related 9B (ATG9B), transcript variant 1, non-coding RNA [NR_133652]
A_33_P3403937	0.000248383	-4.30596		Homo sapiens cDNA FLJ42017 fis, clone SPLEN2033153. [AK124011]
A_23_P126836	1.58912e-05	-4.30313	TNFSF4	Homo sapiens TNF superfamily member 4 (TNFSF4), transcript variant 1, mRNA [NM_003326]
A_24_P241183	3.53288e-07	-4.29825	CLEC2D	Homo sapiens C-type lectin domain family 2 member D (CLEC2D), transcript variant 1, mRNA [NM_013269]
A_33_P3331314	0.00136058	-4.28866		T cell receptor alpha variable 8-1 [Source:HGNC Symbol;Acc:HGNC:12146] [ENST00000390430]
A_24_P404487	0.000291453	-4.28546	ZNF506	zinc finger protein 506 [Source:HGNC Symbol;Acc:HGNC:23780] [ENST00000587461]
A_23_P30913	0.00360405	-4.28233	HLA-DPA1	Homo sapiens major histocompatibility complex, class II, DP alpha 1 (HLA-DPA1), transcript variant 1, mRNA [NM_033554]
A_23_P353014	0.000604741	-4.28192	CACNA2D4	Homo sapiens calcium voltage-gated channel auxiliary subunit alpha2delta 4 (CACNA2D4), mRNA [NM_172364]
A_33_P3225625	0.0426046	-4.28068	TARP	Homo sapiens TCR gamma alternate reading frame protein (TARP), transcript variant 1, mRNA [NM_001003799]
A_19_P00320622	0.0129544	-4.27859	MIATNB	Homo sapiens MIAT neighbor (MIATNB), long non-coding RNA [NR_110543]
A_23_P139687	0.00159844	-4.27174	ERP27	Homo sapiens endoplasmic reticulum protein 27 (ERP27), transcript variant 1, mRNA [NM_152321]
A_23_P64661	0.00938944	-4.2664	ARHGAP9	Homo sapiens Rho GTPase activating protein 9 (ARHGAP9), transcript variant 1, mRNA [NM_032496]
A_33_P3342126	0.0160081	-4.26598	PRDM8	Homo sapiens PR/SET domain 8 (PRDM8), transcript variant 1, mRNA [NM_020226]
A_19_P00315452	0.00107222	-4.26123		novel transcript [ENST00000586949]
A_23_P135548	0.00243975	-4.25808	DPYD	Homo sapiens dihydropyrimidine dehydrogenase (DPYD), transcript variant 1, mRNA [NM_000110]
A_33_P3268403	0.000155837	-4.25409	TRAF3IP3	TRAF3 interacting protein 3 [Source:HGNC Symbol;Acc:HGNC:30766] [ENST00000476050]
A_21_P0001876	0.00246125	-4.25116		long intergenic non-protein coding RNA 1888 [Source:HGNC Symbol;Acc:HGNC:52707] [ENST00000415138]
A_23_P49643	0.0427273	-4.24911	GRAP	Homo sapiens GRB2 related adaptor protein (GRAP), transcript variant 1, mRNA [NM_006613]
A_24_P416177	0.000544577	-4.24898	ADCY7	Homo sapiens adenylate cyclase 7 (ADCY7), transcript variant 1, mRNA [NM_001114]
A_33_P3271635	0.00256565	-4.24892	HLA-DPB1	Homo sapiens major histocompatibility complex, class II, DP beta 1 (HLA-DPB1), mRNA [NM_002121]
A_33_P3218960	2.4078e-05	-4.24743	CACNA1H	Homo sapiens calcium voltage-gated channel subunit alpha1 H (CACNA1H), transcript variant 2, mRNA [NM_001005407]
A_33_P3510837	0.00393566	-4.23504		Homo sapiens cDNA FLJ39124 fis, clone NTONG2007028. [AK096443]
A_24_P940434	3.40751e-06	-4.23352	LINC02724	Homo sapiens long intergenic non-protein coding RNA 2724 (LINC02724), long non-coding RNA [NR_073177]
A_21_P0007626	0.0383132	-4.23214	LINC02356	long intergenic non-protein coding RNA 2356 [Source:HGNC Symbol;Acc:HGNC:53278] [ENST00000548846]
A_21_P0014932	0.0117643	-4.23147		novel transcript, antisense to PELI1 [ENST00000655199]
A_23_P212715	0.000213382	-4.2309	CBLB	Homo sapiens Cbl proto-oncogene B (CBLB), transcript variant 2, mRNA [NM_170662]
A_33_P3240512	0.00700742	-4.22531	KCTD12	potassium channel tetramerization domain containing 12 [Source:HGNC Symbol;Acc:HGNC:14678] [ENST00000377474]
A_24_P7121	0.0150723	-4.21827	NSUN7	Homo sapiens NOP2/Sun RNA methyltransferase family member 7 (NSUN7), transcript variant 1, mRNA [NM_024677]
A_23_P83751	0.0158506	-4.21793	JHY	Homo sapiens junctional cadherin complex regulator (JHY), transcript variant 1, mRNA [NM_024806]
A_24_P945228	0.018434	-4.20788	CYP4V2	Homo sapiens cytochrome P450 family 4 subfamily V member 2 (CYP4V2), mRNA [NM_207352]
A_33_P3237580	0.00421591	-4.19933	FLJ45513	Homo sapiens uncharacterized LOC729220 (FLJ45513), mRNA [NM_001242791]
A_19_P00321636	0.0371342	-4.19445		MIAT neighbor [Source:HGNC Symbol;Acc:HGNC:50731] [ENST00000446336]
A_23_P110473	0.00186176	-4.19338	NAIP	Homo sapiens NLR family apoptosis inhibitory protein (NAIP), transcript variant 1, mRNA [NM_004536]
A_33_P3299220	0.0010077	-4.19164	ADAMTSL4	Homo sapiens ADAMTS like 4 (ADAMTSL4), transcript variant 2, mRNA [NM_025008]
A_23_P29384	0.00117787	-4.19135	ZNF502	Homo sapiens zinc finger protein 502 (ZNF502), transcript variant 1, mRNA [NM_033210]
A_24_P30194	0.0346486	-4.18946	IFIT5	Homo sapiens interferon induced protein with tetratricopeptide repeats 5 (IFIT5), mRNA [NM_012420]
A_24_P416997	0.0484075	-4.18567	APOL3	Homo sapiens apolipoprotein L3 (APOL3), transcript variant beta/a, mRNA [NM_145641]
A_24_P71244	0.0092995	-4.17759	PIK3CD	Homo sapiens phosphatidylinositol-4,5-bisphosphate 3-kinase catalytic subunit delta (PIK3CD), transcript variant 2, mRNA [NM_001350234]
A_23_P500614	0.00511964	-4.17539	TNFRSF8	Homo sapiens TNF receptor superfamily member 8 (TNFRSF8), transcript variant 1, mRNA [NM_001243]
A_33_P3237899	0.00472571	-4.17245	CHN2	Homo sapiens chimerin 2 (CHN2), transcript variant 4, mRNA [NM_001293070]
A_23_P55107	0.0148921	-4.17013	ULK2	Homo sapiens unc-51 like autophagy activating kinase 2 (ULK2), transcript variant 1, mRNA [NM_014683]
A_21_P0006336	0.0016736	-4.16808	LINC01451	Homo sapiens long intergenic non-protein coding RNA 1451 (LINC01451), long non-coding RNA [NR_135288]
A_33_P3223338	0.0114421	-4.16795	PARVG	parvin gamma [Source:HGNC Symbol;Acc:HGNC:14654] [ENST00000453888]
A_23_P155666	0.0296598	-4.16689	NAAA	Homo sapiens N-acylethanolamine acid amidase (NAAA), transcript variant 2, mRNA [NM_001042402]
A_23_P166797	0.0274405	-4.1619	RTP4	Homo sapiens receptor transporter protein 4 (RTP4), mRNA [NM_022147]
A_33_P3682006	0.00125428	-4.15878	DBH-AS1	Homo sapiens DBH antisense RNA 1 (DBH-AS1), long non-coding RNA [NR_102735]
A_21_P0010671	0.0223818	-4.15797	LYPLAL1-DT	Homo sapiens LYPLAL1 divergent transcript (LYPLAL1-DT), long non-coding RNA [NR_038845]
A_23_P124642	0.00759136	-4.15132	RASGRP1	Homo sapiens RAS guanyl releasing protein 1 (RASGRP1), transcript variant 1, mRNA [NM_005739]
A_33_P3380063	0.00349447	-4.14058	ADAMTSL4	Homo sapiens ADAMTS like 4 (ADAMTSL4), transcript variant 2, mRNA [NM_025008]
A_24_P16124	0.0206577	-4.13425	IFITM4P	Homo sapiens interferon induced transmembrane protein 4 pseudogene (IFITM4P), non-coding RNA [NR_001590]
A_23_P40453	0.0183012	-4.13399	CBR3	Homo sapiens carbonyl reductase 3 (CBR3), mRNA [NM_001236]
A_19_P00321588	0.000633245	-4.13173	C14orf132	Homo sapiens chromosome 14 open reading frame 132 (C14orf132), transcript variant 1, mRNA [NM_001282463]
A_24_P276576	0.0386025	-4.12933	FCRLA	Fc receptor like A [Source:HGNC Symbol;Acc:HGNC:18504] [ENST00000367950]
A_24_P368575	5.62128e-05	-4.12675	SLC4A7	Homo sapiens solute carrier family 4 member 7 (SLC4A7), transcript variant 1, mRNA [NM_003615]
A_23_P323761	5.40556e-06	-4.11174	TRAF3IP3	Homo sapiens TRAF3 interacting protein 3 (TRAF3IP3), transcript variant 1, mRNA [NM_025228]
A_19_P00317704	0.0133726	-4.10624		novel transcript, antisense to PELI1 [ENST00000655199]
A_33_P3223002	0.0328068	-4.10581	C5AR2	Homo sapiens complement component 5a receptor 2 (C5AR2), transcript variant 2, mRNA [NM_018485]
A_19_P00321345	0.00032617	-4.10041		novel transcript [ENST00000659279]
A_24_P284584	0.00411662	-4.09964	ZNF559	Homo sapiens zinc finger protein 559 (ZNF559), transcript variant 2, mRNA [NM_032497]
A_23_P137765	0.00145547	-4.09932	PAFAH2	Homo sapiens platelet activating factor acetylhydrolase 2 (PAFAH2), mRNA [NM_000437]
A_33_P3247057	0.0312908	-4.09635	SMIM5	Homo sapiens small integral membrane protein 5 (SMIM5), transcript variant 1, mRNA [NM_001162995]
A_23_P170733	0.0229959	-4.09543	ANTXR2	Homo sapiens ANTXR cell adhesion molecule 2 (ANTXR2), transcript variant 1, mRNA [NM_058172]
A_21_P0006985	7.89114e-10	-4.09276		PREDICTED: Homo sapiens uncharacterized LOC101929447 (LOC101929447), transcript variant X2, ncRNA [XR_930808]
A_21_P0000064	0.0355794	-4.09224	HPSE	Homo sapiens heparanase (HPSE), transcript variant 2, mRNA [NM_001098540]
A_33_P3262124	0.0214688	-4.08837	MMP25	Homo sapiens matrix metallopeptidase 25 (MMP25), mRNA [NM_022468]
A_33_P3383912	0.000942443	-4.08779	HLA-DRB1	Homo sapiens major histocompatibility complex, class II, DR beta 1 (HLA-DRB1), transcript variant 4, mRNA [NM_001359194]
A_21_P0011895	0.00403876	-4.08653		long intergenic non-protein coding RNA 1238 [Source:HGNC Symbol;Acc:HGNC:49795] [ENST00000426962]
A_19_P00320597	0.000879385	-4.08651	CASP17P	Homo sapiens caspase 17, pseudogene (CASP17P), transcript variant 2, non-coding RNA [NR_034079]
A_33_P3604069	0.00939513	-4.08261		ribosomal protein S2 pseudogene 45 [Source:HGNC Symbol;Acc:HGNC:25709] [ENST00000469997]
A_33_P3254412	8.18036e-06	-4.07299	ULK2	Homo sapiens unc-51 like autophagy activating kinase 2 (ULK2), transcript variant 1, mRNA [NM_014683]
A_33_P3315375	0.00517903	-4.07022	SLFN11	Homo sapiens schlafen family member 11 (SLFN11), transcript variant 1, mRNA [NM_001104587]
A_24_P350622	0.028644	-4.0631	KIR2DL4	Homo sapiens killer cell immunoglobulin like receptor, two Ig domains and long cytoplasmic tail 4 (KIR2DL4), transcript variant 1, mRNA [NM_002255]
A_33_P3338036	0.0436666	-4.06288	ZNF470	Homo sapiens zinc finger protein 470 (ZNF470), mRNA [NM_001001668]
A_23_P371266	8.24301e-06	-4.05519	DNM3	Homo sapiens dynamin 3 (DNM3), transcript variant 1, mRNA [NM_015569]
A_32_P65533	1.11367e-06	-4.05484	ZC3H12D	zinc finger CCCH-type containing 12D [Source:HGNC Symbol;Acc:HGNC:21175] [ENST00000409806]
A_33_P3224819	0.000839323	-4.05449	SLC45A4	Homo sapiens solute carrier family 45 member 4 (SLC45A4), transcript variant 1, mRNA [NM_001286646]
A_21_P0006622	0.00485493	-4.04905	GATA3-AS1	Homo sapiens GATA3 antisense RNA 1 (GATA3-AS1), transcript variant 1, long non-coding RNA [NR_104327]
A_21_P0000387	0.00978127	-4.0465	SNORD90	Homo sapiens small nucleolar RNA, C/D box 90 (SNORD90), small nucleolar RNA [NR_003071]
A_24_P7594	0.00896848	-4.04053	APOL6	Homo sapiens apolipoprotein L6 (APOL6), mRNA [NM_030641]
A_32_P220770	0.0056066	-4.03568	HCG26	Homo sapiens HLA complex group 26 (HCG26), long non-coding RNA [NR_002812]
A_33_P3264364	0.00450984	-4.03177	DNM3	Homo sapiens dynamin 3 (DNM3), transcript variant 5, mRNA [NM_001350205]
A_23_P256821	0.00794504	-4.02563	CR1	Homo sapiens complement C3b/C4b receptor 1 (Knops blood group) (CR1), transcript variant S, mRNA [NM_000651]
A_24_P35537	0.000225239	-4.02116	RIC3	Homo sapiens RIC3 acetylcholine receptor chaperone (RIC3), transcript variant 1, mRNA [NM_024557]
A_23_P216966	0.00260139	-4.00768	PTGS1	Homo sapiens prostaglandin-endoperoxide synthase 1 (PTGS1), transcript variant 1, mRNA [NM_000962]
A_23_P26771	0.00678654	-4.00521	CD300A	Homo sapiens CD300a molecule (CD300A), transcript variant 3, mRNA [NM_001330456]
A_23_P206501	0.0403685	-3.99382	CLEC18B	Homo sapiens C-type lectin domain family 18 member B (CLEC18B), mRNA [NM_001011880]
A_33_P3272563	0.0379779	-3.99313	NMT2	Homo sapiens N-myristoyltransferase 2 (NMT2), transcript variant 1, mRNA [NM_004808]
A_23_P47304	0.00111887	-3.99286	CASP5	Homo sapiens caspase 5 (CASP5), transcript variant a, mRNA [NM_004347]
A_24_P178602	0.023555	-3.99186	ZNF600	Homo sapiens zinc finger protein 600 (ZNF600), transcript variant 1, mRNA [NM_198457]
A_33_P3232688	0.0269981	-3.99181	CSF2RA	colony stimulating factor 2 receptor alpha subunit [Source:HGNC Symbol;Acc:HGNC:2435] [ENST00000381524]
A_23_P328621	0.01428	-3.98803	UBQLNL	ubiquilin like [Source:HGNC Symbol;Acc:HGNC:28294] [ENST00000380184]
A_23_P156390	0.00586236	-3.98661	JAKMIP2	Homo sapiens janus kinase and microtubule interacting protein 2 (JAKMIP2), transcript variant 3, mRNA [NM_014790]
A_24_P410797	0.00823609	-3.98356	KALRN	Homo sapiens kalirin RhoGEF kinase (KALRN), transcript variant 5, mRNA [NM_001322988]
A_33_P3772996	7.09485e-08	-3.98266	PRKACB	Homo sapiens protein kinase cAMP-activated catalytic subunit beta (PRKACB), transcript variant 1, mRNA [NM_182948]
A_32_P116556	0.00159767	-3.98199	ZNF469	Homo sapiens zinc finger protein 469 (ZNF469), mRNA [NM_001367624]
A_33_P3490572	0.000160656	-3.98123	PM20D1	Homo sapiens peptidase M20 domain containing 1 (PM20D1), transcript variant 1, mRNA [NM_152491]
A_21_P0014042	0.0159304	-3.98101	SIRPB1	Homo sapiens signal regulatory protein beta 1 (SIRPB1), transcript variant 4, mRNA [NM_001329157]
A_23_P9255	0.034602	-3.98042	SYK	Homo sapiens spleen associated tyrosine kinase (SYK), transcript variant 1, mRNA [NM_003177]
A_23_P210708	0.0252274	-3.97818	SIRPA	Homo sapiens signal regulatory protein alpha (SIRPA), transcript variant 1, mRNA [NM_001040022]
A_23_P300600	0.005161	-3.9778	NEFH	neurofilament heavy [Source:HGNC Symbol;Acc:HGNC:7737] [ENST00000310624]
A_23_P1575	0.0178433	-3.96943	TRIM49	Homo sapiens tripartite motif containing 49 (TRIM49), mRNA [NM_020358]
A_23_P160751	0.0150049	-3.96245	FCRL2	Homo sapiens Fc receptor like 2 (FCRL2), transcript variant 1, mRNA [NM_030764]
A_23_P138194	0.0124434	-3.96075	NCF2	Homo sapiens neutrophil cytosolic factor 2 (NCF2), transcript variant 1, mRNA [NM_000433]
A_33_P3383226	0.00194055	-3.96056	GP9	Homo sapiens glycoprotein IX platelet (GP9), mRNA [NM_000174]
A_33_P3373403	0.007675	-3.95804	PLEKHO1	Homo sapiens pleckstrin homology domain containing O1 (PLEKHO1), transcript variant 1, mRNA [NM_016274]
A_24_P110558	0.0247493	-3.95728	IGIP	IgA inducing protein [Source:HGNC Symbol;Acc:HGNC:33847] [ENST00000333305]
A_23_P36562	0.028804	-3.95455	ITGA5	Homo sapiens integrin subunit alpha 5 (ITGA5), mRNA [NM_002205]
A_23_P201319	0.000235972	-3.9537	DISP1	Homo sapiens dispatched RND transporter family member 1 (DISP1), transcript variant 1, mRNA [NM_032890]
A_23_P425304	0.00134532	-3.95338	SUFU	Homo sapiens SUFU negative regulator of hedgehog signaling (SUFU), transcript variant 1, mRNA [NM_016169]
A_33_P3341916	0.0255322	-3.9531	TMEM273	Homo sapiens transmembrane protein 273 (TMEM273), transcript variant 7, mRNA [NM_001353331]
A_33_P3220047	0.000777344	-3.95248	AKNA	Homo sapiens AT-hook transcription factor (AKNA), transcript variant 1, mRNA [NM_001317950]
A_33_P3287636	4.51118e-08	-3.95225		T cell receptor alpha variable 21 [Source:HGNC Symbol;Acc:HGNC:12118] [ENST00000390449]
A_23_P211212	0.0177554	-3.94989	COL18A1	Homo sapiens collagen type XVIII alpha 1 chain (COL18A1), transcript variant 1, mRNA [NM_030582]
A_33_P3388646	0.019429	-3.94828	ABLIM1	Homo sapiens actin binding LIM protein 1 (ABLIM1), transcript variant 5, mRNA [NM_001322882]
A_32_P179740	0.00119655	-3.94281	ATXN7L1	Homo sapiens ataxin 7 like 1 (ATXN7L1), transcript variant 1, mRNA [NM_020725]
A_33_P3352522	0.00808082	-3.93594		GAS6 antisense RNA 1 [Source:HGNC Symbol;Acc:HGNC:39826] [ENST00000458001]
A_23_P207037	0.00921034	-3.93571	CD300A	Homo sapiens CD300a molecule (CD300A), transcript variant 3, mRNA [NM_001330456]
A_33_P3395905	0.00090171	-3.93391		T cell receptor alpha variable 12-1 [Source:HGNC Symbol;Acc:HGNC:12105] [ENST00000390433]
A_23_P416813	0.000137785	-3.93358	ZFP82	Homo sapiens ZFP82 zinc finger protein (ZFP82), transcript variant 2, mRNA [NM_001321917]
A_23_P78092	0.039712	-3.93009	EVI2A	Homo sapiens ecotropic viral integration site 2A (EVI2A), transcript variant 1, mRNA [NM_001003927]
A_33_P3415551	0.00106217	-3.92721	GPAT2	Homo sapiens glycerol-3-phosphate acyltransferase 2, mitochondrial (GPAT2), transcript variant 3, mRNA [NM_001321526]
A_32_P166693	0.000413022	-3.926	HEG1	Homo sapiens heart development protein with EGF like domains 1 (HEG1), mRNA [NM_020733]
A_23_P201747	0.0202368	-3.92492	PADI2	Homo sapiens peptidyl arginine deiminase 2 (PADI2), mRNA [NM_007365]
A_24_P916496	0.0031614	-3.92452	PRKCA	Homo sapiens protein kinase C alpha (PRKCA), mRNA [NM_002737]
A_24_P153840	0.0191817	-3.92295	FGD3	Homo sapiens FYVE, RhoGEF and PH domain containing 3 (FGD3), transcript variant 2, mRNA [NM_033086]
A_21_P0010470	0.00799537	-3.91713		CHKB divergent transcript [Source:HGNC Symbol;Acc:HGNC:40146] [ENST00000654727]
A_23_P213014	0.00519044	-3.91562	SLC2A9	Homo sapiens solute carrier family 2 member 9 (SLC2A9), transcript variant 2, mRNA [NM_001001290]
A_23_P423074	0.019587	-3.91342	FAM169A	Homo sapiens family with sequence similarity 169 member A (FAM169A), transcript variant 1, mRNA [NM_015566]
A_24_P274814	0.00243359	-3.91173	TBXAS1	Homo sapiens thromboxane A synthase 1 (TBXAS1), transcript variant 2, mRNA [NM_030984]
A_24_P941912	0.03886	-3.90934	DTX3L	Homo sapiens deltex E3 ubiquitin ligase 3L (DTX3L), mRNA [NM_138287]
A_23_P39647	0.000875679	-3.9084	SLC4A3	Homo sapiens solute carrier family 4 member 3 (SLC4A3), transcript variant 1, mRNA [NM_005070]
A_23_P64785	0.0296746	-3.90745	ZNF641	Homo sapiens zinc finger protein 641 (ZNF641), transcript variant 1, mRNA [NM_152320]
A_23_P145024	0.00775388	-3.9063	ADRB2	Homo sapiens adrenoceptor beta 2 (ADRB2), mRNA [NM_000024]
A_32_P797019	0.0144928	-3.90496	NPEPL1	aminopeptidase like 1 [Source:HGNC Symbol;Acc:HGNC:16244] [ENST00000532531]
A_23_P53557	0.0485776	-3.90425	LTBR	Homo sapiens lymphotoxin beta receptor (LTBR), transcript variant 1, mRNA [NM_002342]
A_23_P107116	0.00018263	-3.90251	RNF112	Homo sapiens ring finger protein 112 (RNF112), mRNA [NM_007148]
A_23_P152906	0.00146152	-3.89832	ALOX12	Homo sapiens arachidonate 12-lipoxygenase, 12S type (ALOX12), mRNA [NM_000697]
A_23_P78543	5.11572e-06	-3.895	AP1M2	Homo sapiens adaptor related protein complex 1 subunit mu 2 (AP1M2), transcript variant 2, mRNA [NM_005498]
A_19_P00803151	0.00593769	-3.89199	LINC01503	Homo sapiens long intergenic non-protein coding RNA 1503 (LINC01503), transcript variant 1, long non-coding RNA [NR_120685]
A_23_P315571	0.00422397	-3.89142	RFTN1	Homo sapiens raftlin, lipid raft linker 1 (RFTN1), mRNA [NM_015150]
A_19_P00800316	0.030251	-3.88802	LINC00544	Homo sapiens long intergenic non-protein coding RNA 544 (LINC00544), long non-coding RNA [NR_033889]
A_24_P344961	2.25985e-05	-3.88562	AMOT	Homo sapiens angiomotin (AMOT), transcript variant 2, mRNA [NM_133265]
A_23_P130974	0.018017	-3.88494	IQCN	Homo sapiens IQ motif containing N (IQCN), transcript variant 2, mRNA [NM_025249]
A_33_P3293524	2.91597e-06	-3.88314	NEURL1	Homo sapiens neuralized E3 ubiquitin protein ligase 1 (NEURL1), mRNA [NM_004210]
A_24_P170439	0.000251019	-3.87918	TREML3P	Homo sapiens triggering receptor expressed on myeloid cells like 3, pseudogene (TREML3P), non-coding RNA [NR_027256]
A_33_P3269723	0.000168443	-3.87884	ZSWIM7	Homo sapiens zinc finger SWIM-type containing 7 (ZSWIM7), transcript variant 1, mRNA [NM_001042697]
A_33_P3421351	1.51507e-07	-3.87779	TRAF3IP3	Homo sapiens TRAF3 interacting protein 3 (TRAF3IP3), transcript variant 2, mRNA [NM_001287754]
A_23_P85703	0.00149881	-3.87598	SOX13	Homo sapiens SRY-box 13 (SOX13), mRNA [NM_005686]
A_23_P256561	0.0321071	-3.87532	TLR6	Homo sapiens toll like receptor 6 (TLR6), mRNA [NM_006068]
A_23_P2397	0.0302151	-3.87519	RASSF3	Homo sapiens Ras association domain family member 3 (RASSF3), transcript variant 1, mRNA [NM_178169]
A_33_P3269539	7.93534e-05	-3.87463	COL6A2	Homo sapiens collagen type VI alpha 2 chain (COL6A2), transcript variant 2C2a, mRNA [NM_058174]
A_23_P70688	0.00381625	-3.87449	LY86	Homo sapiens lymphocyte antigen 86 (LY86), mRNA [NM_004271]
A_33_P3281403	1.9853e-05	-3.87337	TRAF3IP3	Homo sapiens TRAF3 interacting protein 3 (TRAF3IP3), transcript variant 2, mRNA [NM_001287754]
A_23_P207774	0.00930951	-3.87306	KSR1	Homo sapiens kinase suppressor of ras 1 (KSR1), transcript variant 1, mRNA [NM_014238]
A_23_P88559	0.0224699	-3.86807	LIPC	Homo sapiens lipase C, hepatic type (LIPC), mRNA [NM_000236]
A_21_P0013836	0.0401124	-3.86796	PNMA6E	Homo sapiens PNMA family member 6E (PNMA6E), transcript variant 3, mRNA [NM_001367770]
A_33_P3243832	0.0271094	-3.86269	ZEB2	Homo sapiens zinc finger E-box binding homeobox 2 (ZEB2), transcript variant 1, mRNA [NM_014795]
A_24_P343233	0.00220002	-3.85982	HLA-DRB1	Homo sapiens major histocompatibility complex, class II, DR beta 1 (HLA-DRB1), transcript variant 1, mRNA [NM_002124]
A_23_P390097	0.0197202	-3.8574	TTC39B	Homo sapiens tetratricopeptide repeat domain 39B (TTC39B), transcript variant 1, mRNA [NM_152574]
A_24_P261169	0.00445336	-3.85626	SEMA4D	Homo sapiens semaphorin 4D (SEMA4D), transcript variant 1, mRNA [NM_006378]
A_23_P116942	0.0190617	-3.85511	LAG3	Homo sapiens lymphocyte activating 3 (LAG3), mRNA [NM_002286]
A_33_P3306843	0.0118637	-3.85395	ZNF836	Homo sapiens zinc finger protein 836 (ZNF836), mRNA [NM_001102657]
A_32_P195065	0.000502511	-3.8511	SEMA4F	Homo sapiens ssemaphorin 4F (SEMA4F), transcript variant 1, mRNA [NM_004263]
A_24_P110983	0.000766706	-3.85083	AKT3	Homo sapiens AKT serine/threonine kinase 3 (AKT3), transcript variant 1, mRNA [NM_005465]
A_24_P932594	1.97885e-10	-3.85005	ULK2	Homo sapiens unc-51 like autophagy activating kinase 2 (ULK2), transcript variant 1, mRNA [NM_014683]
A_24_P130363	0.00193065	-3.84826	LDLRAD4	Homo sapiens low density lipoprotein receptor class A domain containing 4 (LDLRAD4), transcript variant a2, mRNA [NM_181482]
A_19_P00322184	0.0204509	-3.84722	LINC01503	Homo sapiens long intergenic non-protein coding RNA 1503 (LINC01503), transcript variant 1, long non-coding RNA [NR_120685]
A_24_P12136	0.00149881	-3.84623	S100Z	Homo sapiens S100 calcium binding protein Z (S100Z), mRNA [NM_130772]
A_24_P201064	0.0453294	-3.84547	PPP1R3B	Homo sapiens protein phosphatase 1 regulatory subunit 3B (PPP1R3B), transcript variant 2, mRNA [NM_024607]
A_23_P139704	0.0159255	-3.84351	DUSP6	Homo sapiens dual specificity phosphatase 6 (DUSP6), transcript variant 1, mRNA [NM_001946]
A_21_P0013998	0.00695412	-3.84044	NAIP	Homo sapiens NLR family apoptosis inhibitory protein (NAIP), transcript variant 1, mRNA [NM_004536]
A_33_P3240507	0.0110594	-3.83735	KCTD12	potassium channel tetramerization domain containing 12 [Source:HGNC Symbol;Acc:HGNC:14678] [ENST00000377474]
A_33_P3401990	0.00335667	-3.83592	VPREB3	Homo sapiens V-set pre-B cell surrogate light chain 3 (VPREB3), mRNA [NM_013378]
A_24_P943393	0.00343627	-3.83557	AHNAK	Homo sapiens AHNAK nucleoprotein (AHNAK), transcript variant 1, mRNA [NM_001620]
A_33_P3336760	0.0031108	-3.83278	ABCB4	Homo sapiens ATP binding cassette subfamily B member 4 (ABCB4), transcript variant B, mRNA [NM_018849]
A_23_P259741	0.00484653	-3.83114	SATB1	Homo sapiens SATB homeobox 1 (SATB1), transcript variant 1, mRNA [NM_002971]
A_24_P10657	0.000640374	-3.83071	SLC44A2	Homo sapiens solute carrier family 44 member 2 (SLC44A2), transcript variant 1, mRNA [NM_020428]
A_21_P0010507	0.000308893	-3.82737	LOC100996583	Homo sapiens uncharacterized LOC100996583 (LOC100996583), long non-coding RNA [NR_121638]
A_23_P120281	0.0301487	-3.82368	EDAR	Homo sapiens ectodysplasin A receptor (EDAR), mRNA [NM_022336]
A_23_P70359	0.00102331	-3.82356	AGPAT4-IT1	Homo sapiens AGPAT4 intronic transcript 1 (AGPAT4-IT1), long non-coding RNA [NR_024277]
A_33_P3407925	1.95006e-08	-3.81894	VMP1	Homo sapiens vacuole membrane protein 1 (VMP1), transcript variant 2, mRNA [NM_001329394]
A_33_P3231407	0.000194238	-3.81787	PYHIN1	pyrin and HIN domain family member 1 [Source:HGNC Symbol;Acc:HGNC:28894] [ENST00000368135]
A_23_P215883	4.90516e-06	-3.81769	NCALD	Homo sapiens neurocalcin delta (NCALD), transcript variant 7, mRNA [NM_001040630]
A_19_P00801279	7.12913e-05	-3.81762	MSN	moesin [Source:HGNC Symbol;Acc:HGNC:7373] [ENST00000429601]
A_33_P3238295	0.00281634	-3.81528	FAM66C	Homo sapiens family with sequence similarity 66 member C (FAM66C), long non-coding RNA [NR_026788]
A_23_P137697	0.00543408	-3.81329	SELP	Homo sapiens selectin P (SELP), mRNA [NM_003005]
A_32_P41065	8.04736e-05	-3.8119	TMCC1	Homo sapiens transmembrane and coiled-coil domain family 1 (TMCC1), transcript variant 1, mRNA [NM_001017395]
A_21_P0010619	0.000176287	-3.8117	LINC01359	Homo sapiens long intergenic non-protein coding RNA 1359 (LINC01359), long non-coding RNA [NR_119383]
A_33_P3398411	0.0453212	-3.80753	RASSF3	Homo sapiens Ras association domain family member 3 (RASSF3), transcript variant 1, mRNA [NM_178169]
A_24_P143492	1.60933e-05	-3.79542	BCAS4	Homo sapiens breast carcinoma amplified sequence 4 (BCAS4), transcript variant 3, mRNA [NM_001010974]
A_32_P203430	0.0135814	-3.79225	ZNF30	Homo sapiens zinc finger protein 30 (ZNF30), transcript variant 3, mRNA [NM_194325]
A_32_P167471	0.0472135	-3.79091	CLMN	Homo sapiens calmin (CLMN), mRNA [NM_024734]
A_33_P3216427	0.00435193	-3.78987	DGKQ	Homo sapiens diacylglycerol kinase theta (DGKQ), mRNA [NM_001347]
A_21_P0000676	0.00499105	-3.78916	NSMCE1-DT	Homo sapiens NSMCE1 divergent transcript (NSMCE1-DT), long non-coding RNA [NR_037184]
A_23_P92334	0.00832945	-3.78665	TMEM156	Homo sapiens transmembrane protein 156 (TMEM156), transcript variant 1, mRNA [NM_024943]
A_33_P3422466	6.96748e-06	-3.78438	MORN3	Homo sapiens MORN repeat containing 3 (MORN3), transcript variant 2, mRNA [NM_001363685]
A_33_P3388983	0.032592	-3.78397		chromosome 5 open reading frame 56 [Source:HGNC Symbol;Acc:HGNC:33838] [ENST00000378947]
A_33_P3287348	0.00765994	-3.78342	CHN2	Homo sapiens chimerin 2 (CHN2), transcript variant 4, mRNA [NM_001293070]
A_24_P145047	0.00148878	-3.78297	ZNF609	Homo sapiens zinc finger protein 609 (ZNF609), mRNA [NM_015042]
A_24_P160491	0.00837154	-3.78261	SHISAL2A	Homo sapiens shisa like 2A (SHISAL2A), transcript variant 2, non-coding RNA [NR_135156]
A_33_P3429242	0.0464708	-3.78076	LINC002481	Homo sapiens long intergenic non-protein coding RNA 2481 (LINC002481), long non-coding RNA [NR_147207]
A_23_P44112	3.76111e-07	-3.78022	LAT	Homo sapiens linker for activation of T cells (LAT), transcript variant 1, mRNA [NM_014387]
A_23_P215154	0.000790754	-3.77818	NUB1	Homo sapiens negative regulator of ubiquitin like proteins 1 (NUB1), transcript variant 2, mRNA [NM_016118]
A_33_P3353027	0.000382517	-3.77448	CHN2	chimerin 2 [Source:HGNC Symbol;Acc:HGNC:1944] [ENST00000461824]
A_23_P83175	0.0347818	-3.77197	HACD4	Homo sapiens 3-hydroxyacyl-CoA dehydratase 4 (HACD4), transcript variant 1, mRNA [NM_001010915]
A_23_P133359	0.0005658	-3.75351	ZFP2	Homo sapiens ZFP2 zinc finger protein (ZFP2), mRNA [NM_030613]
A_19_P00813124	0.0197658	-3.75299	XLOC_l2_010511	BROAD Institute lincRNA (XLOC_l2_010511), lincRNA [TCONS_l2_00019717]
A_24_P857624	0.00728906	-3.75132	TNRC6C-AS1	Homo sapiens TNRC6C antisense RNA 1 (TNRC6C-AS1), long non-coding RNA [NR_040071]
A_23_P48771	0.00480474	-3.7511	DGLUCY	Homo sapiens D-glutamate cyclase (DGLUCY), transcript variant 3, mRNA [NM_024952]
A_24_P835500	0.00926451	-3.75093	ITPRIPL2	Homo sapiens ITPRIP like 2 (ITPRIPL2), transcript variant 1, mRNA [NM_001034841]
A_33_P3389113	0.048045	-3.74714	TRAF3IP2-AS1	Homo sapiens TRAF3IP2 antisense RNA 1 (TRAF3IP2-AS1), transcript variant 1, antisense RNA [NR_034108]
A_21_P0012993	0.00010715	-3.74357	NAIP	NLR family apoptosis inhibitory protein [Source:HGNC Symbol;Acc:HGNC:7634] [ENST00000447012]
A_33_P3317580	0.0364325	-3.7394	GFRA2	Homo sapiens GDNF family receptor alpha 2 (GFRA2), transcript variant 2, mRNA [NM_001165038]
A_23_P337800	0.00214624	-3.73304	IFNL1	Homo sapiens interferon lambda 1 (IFNL1), mRNA [NM_172140]
A_23_P143885	2.47011e-09	-3.73276	ARHGEF3	Homo sapiens Rho guanine nucleotide exchange factor 3 (ARHGEF3), transcript variant 3, mRNA [NM_019555]
A_23_P390116	0.00326057	-3.73274	SPATA13	Homo sapiens spermatogenesis associated 13 (SPATA13), transcript variant 2, mRNA [NM_153023]
A_23_P27207	0.0294815	-3.73112	SCGB1C2	Homo sapiens secretoglobin family 1C member 2 (SCGB1C2), mRNA [NM_001097610]
A_32_P129894	0.0105757	-3.72681	MEGF9	Homo sapiens multiple EGF like domains 9 (MEGF9), mRNA [NM_001080497]
A_33_P3447441	0.000240515	-3.72142		novel transcript, overlapping WDR1 [ENST00000561486]
A_24_P350245	0.0360271	-3.71913	DOCK5	Homo sapiens dedicator of cytokinesis 5 (DOCK5), transcript variant 1, mRNA [NM_024940]
A_21_P0014426	0.00365016	-3.71884	LOC100506472	Homo sapiens uncharacterized LOC100506472 (LOC100506472), long non-coding RNA [NR_040535]
A_24_P17870	0.0443157	-3.70949	HCP5	Homo sapiens HLA complex P5 (HCP5), long non-coding RNA [NR_040662]
A_24_P323967	0.0168428	-3.70089	ZNF880	Homo sapiens zinc finger protein 880 (ZNF880), mRNA [NM_001145434]
A_21_P0006661	0.0257695	-3.69915	LINC00836	Homo sapiens long intergenic non-protein coding RNA 836 (LINC00836), transcript variant 3, long non-coding RNA [NR_108069]
A_23_P153286	0.0488372	-3.69644	ZNF234	Homo sapiens zinc finger protein 234 (ZNF234), transcript variant 1, mRNA [NM_006630]
A_21_P0000173	0.0219865	-3.6958	IRF1-AS1	Homo sapiens chromosome 5 open reading frame 56 (C5orf56), long non-coding RNA [NR_161242]
A_32_P79434	0.00384387	-3.69464	PTPRN2	Homo sapiens protein tyrosine phosphatase receptor type N2 (PTPRN2), transcript variant 1, mRNA [NM_002847]
A_24_P213763	0.0120927	-3.69169	PPM1F	protein phosphatase, Mg2+/Mn2+ dependent 1F [Source:HGNC Symbol;Acc:HGNC:19388] [ENST00000397495]
A_23_P401098	0.000183701	-3.69133	TTC39C	Homo sapiens tetratricopeptide repeat domain 39C (TTC39C), transcript variant 2, mRNA [NM_153211]
A_21_P0009345	0.0360498	-3.69109	PRR29-AS1	Homo sapiens PRR29 antisense RNA 1 (PRR29-AS1), long non-coding RNA [NR_126169]
A_23_P217528	0.00268778	-3.69103	KLF8	Homo sapiens Kruppel like factor 8 (KLF8), transcript variant 1, mRNA [NM_007250]
A_24_P310224	0.00153416	-3.68869	ZNF347	Homo sapiens zinc finger protein 347 (ZNF347), transcript variant 3, mRNA [NM_032584]
A_23_P354387	0.00657304	-3.68798	MYOF	Homo sapiens myoferlin (MYOF), transcript variant 1, mRNA [NM_013451]
A_33_P3325661	3.62213e-09	-3.68522		T cell receptor beta variable 24-1 [Source:HGNC Symbol;Acc:HGNC:12203] [ENST00000390397]
A_33_P3324383	0.000144646	-3.68297	FIGNL2	Homo sapiens fidgetin like 2 (FIGNL2), mRNA [NM_001013690]
A_33_P3363120	0.00388901	-3.67901	SCARNA10	Homo sapiens small Cajal body-specific RNA 10 (SCARNA10), guide RNA [NR_004387]
A_33_P3236218	0.000596248	-3.67488		TATA-box binding protein associated factor 11 like 14 [Source:HGNC Symbol;Acc:HGNC:53857] [ENST00000512227]
A_33_P3879161	0.0147875	-3.67269	PIK3AP1	Homo sapiens phosphoinositide-3-kinase adaptor protein 1 (PIK3AP1), mRNA [NM_152309]
A_23_P392476	0.0137238	-3.67236	AK9	Homo sapiens adenylate kinase 9 (AK9), transcript variant 1, mRNA [NM_001145128]
A_23_P302207	0.00123221	-3.67064	ZNF853	Homo sapiens zinc finger protein 853 (ZNF853), transcript variant 1, mRNA [NM_017560]
A_33_P3407314	0.048553	-3.66538		PAXIP1 antisense RNA 2 [Source:HGNC Symbol;Acc:HGNC:48958] [ENST00000397551]
A_23_P309619	0.000696998	-3.66105	KIAA1671	Homo sapiens KIAA1671 (KIAA1671), mRNA [NM_001145206]
A_33_P3221253	0.0285341	-3.66056	LPP	Homo sapiens LIM domain containing preferred translocation partner in lipoma (LPP), transcript variant 1, mRNA [NM_005578]
A_32_P35947	1.49298e-05	-3.66048	CROCC2	Homo sapiens ciliary rootlet coiled-coil, rootletin family member 2 (CROCC2), mRNA [NM_001351305]
A_33_P3308332	0.000220615	-3.65691	PLEKHB1	Homo sapiens pleckstrin homology domain containing B1 (PLEKHB1), transcript variant 1, mRNA [NM_021200]
A_21_P0011262	0.0205367	-3.65503	XPO6	Homo sapiens exportin 6 (XPO6), transcript variant 1, mRNA [NM_001270940]
A_33_P3304983	0.0158792	-3.6548	PRKAR2B	Homo sapiens protein kinase cAMP-dependent type II regulatory subunit beta (PRKAR2B), mRNA [NM_002736]
A_21_P0004063	0.00154231	-3.65294		novel transcript [ENST00000503470]
A_21_P0011015	0.00381625	-3.65232		caspase 17, pseudogene [Source:HGNC Symbol;Acc:HGNC:53657] [ENST00000532441]
A_23_P403284	0.038273	-3.65191	OTX1	Homo sapiens orthodenticle homeobox 1 (OTX1), transcript variant 1, mRNA [NM_014562]
A_23_P84154	0.0170862	-3.64855	ARHGAP15	Homo sapiens Rho GTPase activating protein 15 (ARHGAP15), mRNA [NM_018460]
A_33_P3387365	2.47725e-05	-3.64681	PXMP4	Homo sapiens peroxisomal membrane protein 4 (PXMP4), transcript variant 1, mRNA [NM_007238]
A_23_P337753	0.0219342	-3.64493	SP140L	Homo sapiens SP140 nuclear body protein like (SP140L), transcript variant 1, mRNA [NM_138402]
A_24_P319647	0.0170038	-3.64481	FCRL2	Homo sapiens Fc receptor like 2 (FCRL2), transcript variant 1, mRNA [NM_030764]
A_23_P327483	0.00118122	-3.644	SPATA6	Homo sapiens spermatogenesis associated 6 (SPATA6), transcript variant 1, mRNA [NM_019073]
A_21_P0011016	0.00635794	-3.64072		caspase 17, pseudogene [Source:HGNC Symbol;Acc:HGNC:53657] [ENST00000532441]
A_21_P0013591	0.00775388	-3.64012	LINC01504	Homo sapiens long intergenic non-protein coding RNA 1504 (LINC01504), transcript variant 2, long non-coding RNA [NR_110953]
A_24_P204819	0.0238123	-3.6388	SPRY3	Homo sapiens sprouty RTK signaling antagonist 3 (SPRY3), transcript variant 1, mRNA [NM_005840]
A_33_P3227880	0.0214665	-3.63766	BTN3A2	Homo sapiens butyrophilin subfamily 3 member A2 (BTN3A2), transcript variant 3, mRNA [NM_001197247]
A_33_P3234277	0.00297883	-3.637	HLA-DPA1	Homo sapiens major histocompatibility complex, class II, DP alpha 1 (HLA-DPA1), transcript variant 2, mRNA [NM_001242524]
A_33_P3209885	0.000744025	-3.63626	PLXDC1	Homo sapiens plexin domain containing 1 (PLXDC1), mRNA [NM_020405]
A_23_P207367	0.0366554	-3.63222	STAT5A	Homo sapiens signal transducer and activator of transcription 5A (STAT5A), transcript variant 2, mRNA [NM_003152]
A_23_P41734	0.049279	-3.63108	RNF130	Homo sapiens ring finger protein 130 (RNF130), transcript variant 1, mRNA [NM_018434]
A_24_P11100	0.0146989	-3.62985	ZMAT1	Homo sapiens zinc finger matrin-type 1 (ZMAT1), transcript variant 2, mRNA [NM_001282400]
A_24_P265088	0.00303207	-3.62741	PDZD4	Homo sapiens PDZ domain containing 4 (PDZD4), transcript variant 2, mRNA [NM_032512]
A_33_P3223497	0.0114202	-3.61828	FRY	FRY microtubule binding protein [Source:HGNC Symbol;Acc:HGNC:20367] [ENST00000641614]
A_33_P3313810	5.85582e-06	-3.6168	CELA1	chymotrypsin like elastase 1 [Source:HGNC Symbol;Acc:HGNC:3308] [ENST00000293636]
A_24_P47988	0.0430207	-3.61331	ELL3	Homo sapiens elongation factor for RNA polymerase II 3 (ELL3), mRNA [NM_025165]
A_23_P23839	0.020035	-3.61125	LGR6	Homo sapiens leucine rich repeat containing G protein-coupled receptor 6 (LGR6), transcript variant 1, mRNA [NM_001017403]
A_19_P00322088	0.0148913	-3.61084	LOC400499	novel lipoprotein amino terminal region containing protein [ENST00000598234]
A_33_P3254121	0.00272436	-3.6104	RNASET2	ribonuclease T2 [Source:HGNC Symbol;Acc:HGNC:21686] [ENST00000358165]
A_33_P3380126	1.12685e-05	-3.60188	MORN3	Homo sapiens MORN repeat containing 3 (MORN3), transcript variant 2, mRNA [NM_001363685]
A_23_P346376	0.000899882	-3.6005	P2RY10	Homo sapiens P2Y receptor family member 10 (P2RY10), transcript variant 1, mRNA [NM_014499]
A_23_P205074	3.11032e-05	-3.5975	SLC46A3	Homo sapiens solute carrier family 46 member 3 (SLC46A3), transcript variant 1, mRNA [NM_181785]
A_33_P3303910	0.0037114	-3.59288	FAM53B	Homo sapiens cDNA FLJ45394 fis, clone BRHIP3027160. [AK127323]
A_24_P303454	0.00155363	-3.59278	TIAM2	Homo sapiens T cell lymphoma invasion and metastasis 2 (TIAM2), transcript variant 1, mRNA [NM_012454]
A_24_P248240	0.0116269	-3.59114	SYT11	Homo sapiens synaptotagmin 11 (SYT11), mRNA [NM_152280]
A_33_P3389153	9.6633e-05	-3.59064	STK10	Homo sapiens serine/threonine kinase 10 (STK10), mRNA [NM_005990]
A_21_P0007549	4.17234e-05	-3.58863	lnc-FAM113B-1	LNCipedia lincRNA (lnc-FAM113B-1), lincRNA [lnc-FAM113B-1:3]
A_23_P145957	1.48863e-06	-3.58842	TPK1	Homo sapiens thiamin pyrophosphokinase 1 (TPK1), transcript variant 1, mRNA [NM_022445]
A_21_P0001893	0.00843464	-3.58732		long intergenic non-protein coding RNA 1918 [Source:HGNC Symbol;Acc:HGNC:52737] [ENST00000452037]
A_23_P200001	0.00136879	-3.58692	NEXN	Homo sapiens nexilin F-actin binding protein (NEXN), transcript variant 1, mRNA [NM_144573]
A_33_P3232493	0.0315339	-3.58623		Homo sapiens cDNA FLJ27284 fis, clone TMS01544. [AK130794]
A_24_P301557	1.04151e-05	-3.58308	LPIN2	Homo sapiens lipin 2 (LPIN2), mRNA [NM_014646]
A_32_P394951	0.0112231	-3.58306	NTN5	Homo sapiens netrin 5 (NTN5), mRNA [NM_145807]
A_23_P98686	0.0142446	-3.57576	PGGHG	protein-glucosylgalactosylhydroxylysine glucosidase [Source:HGNC Symbol;Acc:HGNC:26210] [ENST00000409655]
A_24_P401870	0.0442254	-3.57394	C9orf139	Homo sapiens chromosome 9 open reading frame 139 (C9orf139), mRNA [NM_207511]
A_21_P0009711	0.00802597	-3.57152	CEBPA-DT	Homo sapiens CEBPA divergent transcript (CEBPA-DT), long non-coding RNA [NR_026887]
A_21_P0008999	0.0320693	-3.57149	LOC107984898	PREDICTED: Homo sapiens uncharacterized LOC107984898 (LOC107984898), transcript variant X2, ncRNA [XR_001752050]
A_23_P113825	0.040039	-3.57108	NACC2	Homo sapiens NACC family member 2 (NACC2), mRNA [NM_144653]
A_21_P0010478	7.79907e-08	-3.56757	LOC102723507	PREDICTED: Homo sapiens uncharacterized LOC102723507 (LOC102723507), transcript variant X1, ncRNA [XR_001755516]
A_23_P143650	0.0274865	-3.5673	DUSP18	Homo sapiens dual specificity phosphatase 18 (DUSP18), transcript variant 2, mRNA [NM_152511]
A_32_P486620	3.97036e-05	-3.56616	IGSF22	Homo sapiens immunoglobulin superfamily member 22 (IGSF22), transcript variant 1, mRNA [NM_173588]
A_21_P0013271	0.00199893	-3.56604	SMKR1	Homo sapiens small lysine rich protein 1 (SMKR1), mRNA [NM_001195243]
A_21_P0002142	0.000175014	-3.56546		SPATA3 antisense RNA 1 (head to head) [Source:HGNC Symbol;Acc:HGNC:28013] [ENST00000426904]
A_21_P0006666	0.0487443	-3.55925	LINC02644	Homo sapiens long intergenic non-protein coding RNA 2644 (LINC02644), long non-coding RNA [NR_134497]
A_23_P35916	5.08872e-05	-3.55777	ATM	Homo sapiens ATM serine/threonine kinase (ATM), transcript variant 2, mRNA [NM_000051]
A_23_P78742	8.36735e-05	-3.55253	FLT3LG	Homo sapiens fms related tyrosine kinase 3 ligand (FLT3LG), transcript variant 3, mRNA [NM_001459]
A_24_P303199	0.00967773	-3.55124	ARL15	Homo sapiens ADP ribosylation factor like GTPase 15 (ARL15), mRNA [NM_019087]
A_23_P125748	0.000405222	-3.55112	ZMAT1	Homo sapiens zinc finger matrin-type 1 (ZMAT1), transcript variant 2, mRNA [NM_001282400]
A_23_P132378	0.00308063	-3.55105	CELSR1	Homo sapiens cadherin EGF LAG seven-pass G-type receptor 1 (CELSR1), mRNA [NM_014246]
A_23_P87545	0.0166767	-3.55047	IFITM3	Homo sapiens interferon induced transmembrane protein 3 (IFITM3), transcript variant 1, mRNA [NM_021034]
A_33_P3227269	0.00704442	-3.54914	GATA3-AS1	Homo sapiens GATA3 antisense RNA 1 (GATA3-AS1), transcript variant 2, long non-coding RNA [NR_024256]
A_33_P3370305	0.00148297	-3.54151	TMEM106A	Homo sapiens transmembrane protein 106A (TMEM106A), transcript variant 2, mRNA [NM_145041]
A_21_P0012437	0.0190519	-3.53949	TRANK1	Homo sapiens tetratricopeptide repeat and ankyrin repeat containing 1 (TRANK1), transcript variant 1, mRNA [NM_001329998]
A_33_P3306823	0.0148401	-3.53658	ZNF846	Homo sapiens zinc finger protein 846 (ZNF846), transcript variant 1, mRNA [NM_001077624]
A_23_P250413	0.0163929	-3.53641	PARVG	Homo sapiens parvin gamma (PARVG), transcript variant 1, mRNA [NM_022141]
A_23_P113701	0.0145293	-3.53518	PDGFA	Homo sapiens platelet derived growth factor subunit A (PDGFA), transcript variant 1, mRNA [NM_002607]
A_33_P3394404	0.0132468	-3.53468	TSPAN32	Homo sapiens tetraspanin 32 (TSPAN32), mRNA [NM_139022]
A_24_P156769	0.00349345	-3.53352	MPL	Homo sapiens MPL proto-oncogene, thrombopoietin receptor (MPL), mRNA [NM_005373]
A_24_P940921	0.0190519	-3.53266	SETX	Homo sapiens senataxin (SETX), transcript variant 1, mRNA [NM_015046]
A_33_P3228931	0.00607477	-3.53265	CASS4	Homo sapiens Cas scaffold protein family member 4 (CASS4), transcript variant 4, mRNA [NM_001164115]
A_23_P325924	0.000323957	-3.52424	GAREM2	Homo sapiens GRB2 associated regulator of MAPK1 subtype 2 (GAREM2), transcript variant 1, mRNA [NM_001168241]
A_33_P3424694	0.0141008	-3.52345	PDE4DIPP1	Homo sapiens phosphodiesterase 4D interacting protein pseudogene 1 (PDE4DIPP1), non-coding RNA [NR_146087]
A_24_P396702	0.0186107	-3.52147	CD302	Homo sapiens CD302 molecule (CD302), transcript variant 1, mRNA [NM_014880]
A_33_P3265030	0.023814	-3.51863	GP1BB	Homo sapiens glycoprotein Ib platelet subunit beta (GP1BB), mRNA [NM_000407]
A_33_P3266719	0.0122241	-3.51576	TET2	Homo sapiens tet methylcytosine dioxygenase 2 (TET2), transcript variant 2, mRNA [NM_017628]
A_23_P140373	0.0120927	-3.51339	FLVCR2	Homo sapiens feline leukemia virus subgroup C cellular receptor family member 2 (FLVCR2), transcript variant 1, mRNA [NM_017791]
A_33_P3399064	0.0455619	-3.51167	RNA5-8SN5	Homo sapiens RNA, 5.8S ribosomal N5 (RNA5-8SN5), ribosomal RNA [NR_003285]
A_33_P3324394	0.012513	-3.5114	CIITA	Homo sapiens class II major histocompatibility complex transactivator (CIITA), transcript variant 3, mRNA [NM_001286403]
A_24_P71153	0.000248775	-3.50605	PAFAH2	Homo sapiens platelet activating factor acetylhydrolase 2 (PAFAH2), mRNA [NM_000437]
A_23_P111804	0.0133124	-3.50147	PARP12	Homo sapiens poly(ADP-ribose) polymerase family member 12 (PARP12), transcript variant 1, mRNA [NM_022750]
A_23_P430411	0.00752836	-3.50008	ITGB2	integrin subunit beta 2 [Source:HGNC Symbol;Acc:HGNC:6155] [ENST00000397854]
A_23_P211207	0.00234036	-3.49949	ADARB1	Homo sapiens adenosine deaminase RNA specific B1 (ADARB1), transcript variant 1, mRNA [NM_001112]
A_23_P46039	0.0172963	-3.49918	FCRLA	Fc receptor like A [Source:HGNC Symbol;Acc:HGNC:18504] [ENST00000236938]
A_21_P0011503	0.00482869	-3.49721	LOC400499	novel lipoprotein amino terminal region containing protein [ENST00000595170]
A_24_P194688	0.0315336	-3.4927	MICU3	Homo sapiens mitochondrial calcium uptake family member 3 (MICU3), transcript variant 1, mRNA [NM_181723]
A_24_P296508	0.00170894	-3.49135	SLC43A2	Homo sapiens solute carrier family 43 member 2 (SLC43A2), transcript variant 2, mRNA [NM_152346]
A_23_P51487	0.0128581	-3.48848	GBP3	Homo sapiens guanylate binding protein 3 (GBP3), transcript variant 1, mRNA [NM_018284]
A_33_P3219591	1.07889e-06	-3.48725	RNF213	Homo sapiens ring finger protein 213 (RNF213), transcript variant 2, mRNA [NM_020954]
A_23_P254801	8.73574e-07	-3.48596	PLCG1	Homo sapiens phospholipase C gamma 1 (PLCG1), transcript variant 1, mRNA [NM_002660]
A_21_P0013747	0.0244738	-3.4839		novel transcript [ENST00000432272]
A_21_P0006453	0.036969	-3.48022		novel transcript [ENST00000450860]
A_23_P27606	0.00650818	-3.48013	IL27RA	Homo sapiens interleukin 27 receptor subunit alpha (IL27RA), mRNA [NM_004843]
A_33_P3351101	0.00239271	-3.47973	TYSND1	Homo sapiens trypsin domain containing 1 (TYSND1), transcript variant 1, mRNA [NM_173555]
A_24_P303145	1.63198e-05	-3.47927	ANKH	Homo sapiens ANKH inorganic pyrophosphate transport regulator (ANKH), mRNA [NM_054027]
A_21_P0001646	0.0143616	-3.47828	LOC107985366	PREDICTED: Homo sapiens uncharacterized LOC107985366 (LOC107985366), ncRNA [XR_001738535]
A_24_P712562	0.0013118	-3.47819	C17orf67	Homo sapiens chromosome 17 open reading frame 67 (C17orf67), mRNA [NM_001085430]
A_23_P216501	0.00479977	-3.47392	TPM2	Homo sapiens tropomyosin 2 (TPM2), transcript variant Tpm2.1, mRNA [NM_213674]
A_21_P0000089	0.000270979	-3.47206	ZFYVE28	Homo sapiens zinc finger FYVE-type containing 28 (ZFYVE28), transcript variant 6, mRNA [NM_001172660]
A_33_P3251369	0.00250241	-3.47167	GAB3	Homo sapiens GRB2 associated binding protein 3 (GAB3), transcript variant 1, mRNA [NM_001081573]
A_32_P220750	0.00625857	-3.4714	PLGLB1	Homo sapiens plasminogen like B1 (PLGLB1), mRNA [NM_001032392]
A_24_P32085	0.00570252	-3.4711	MOB3B	Homo sapiens MOB kinase activator 3B (MOB3B), mRNA [NM_024761]
A_33_P3342111	2.35889e-05	-3.47082	ZNF169	PREDICTED: Homo sapiens zinc finger protein 169 (ZNF169), transcript variant X1, mRNA [XM_024447432]
A_21_P0011535	0.00216558	-3.46945	LGALS9	galectin 9 [Source:HGNC Symbol;Acc:HGNC:6570] [ENST00000584386]
A_32_P84242	0.0313064	-3.46565	FAM169A	Homo sapiens family with sequence similarity 169 member A (FAM169A), transcript variant 1, mRNA [NM_015566]
A_23_P165007	0.00635794	-3.46481	RASGRP4	Homo sapiens RAS guanyl releasing protein 4 (RASGRP4), transcript variant a, mRNA [NM_170604]
A_33_P3358731	0.00906559	-3.46424	PCSK5	Homo sapiens proprotein convertase subtilisin/kexin type 5 (PCSK5), transcript variant 2, mRNA [NM_006200]
A_32_P4985	1.86803e-06	-3.4585	CAMTA1	Homo sapiens calmodulin binding transcription activator 1 (CAMTA1), transcript variant 1, mRNA [NM_015215]
A_23_P120048	0.011954	-3.4569	BAZ2B	Homo sapiens bromodomain adjacent to zinc finger domain 2B (BAZ2B), transcript variant 1, mRNA [NM_013450]
A_33_P3370615	0.000224106	-3.45685	FEZ2	fasciculation and elongation protein zeta 2 [Source:HGNC Symbol;Acc:HGNC:3660] [ENST00000406220]
A_24_P270033	0.00535155	-3.45417	MPZL3	Homo sapiens myelin protein zero like 3 (MPZL3), transcript variant 1, mRNA [NM_198275]
A_24_P85619	3.18682e-05	-3.45131	LOC112268213	PREDICTED: Homo sapiens uncharacterized LOC112268213 (LOC112268213), ncRNA [XR_002958214]
A_33_P3218410	3.85853e-05	-3.44792	ATM	ATM serine/threonine kinase [Source:HGNC Symbol;Acc:HGNC:795] [ENST00000531525]
A_23_P200138	0.0272072	-3.44784	SLAMF8	Homo sapiens SLAM family member 8 (SLAMF8), transcript variant 1, mRNA [NM_020125]
A_33_P3298105	0.0150287	-3.44731	SPATA13	Homo sapiens spermatogenesis associated 13 (SPATA13), transcript variant 1, mRNA [NM_001166271]
A_23_P126613	0.0005993	-3.44623	AQP10	Homo sapiens aquaporin 10 (AQP10), mRNA [NM_080429]
A_23_P57658	0.000314651	-3.44519	PLAAT1	Homo sapiens phospholipase A and acyltransferase 1 (PLAAT1), transcript variant 1, mRNA [NM_020386]
A_32_P846696	4.33958e-06	-3.44492	FAM66B	Homo sapiens family with sequence similarity 66 member B (FAM66B), long non-coding RNA [NR_027423]
A_33_P3636080	5.10012e-05	-3.44305	MLH3	Homo sapiens mutL homolog 3 (MLH3), transcript variant 1, mRNA [NM_001040108]
A_32_P197561	0.0153098	-3.43794	EBF1	Homo sapiens EBF transcription factor 1 (EBF1), transcript variant 14, mRNA [NM_001364157]
A_23_P84189	0.000235631	-3.43286	PITPNC1	Homo sapiens phosphatidylinositol transfer protein cytoplasmic 1 (PITPNC1), transcript variant 2, mRNA [NM_181671]
A_21_P0000731	0.00316604	-3.43023	LINC00968	Homo sapiens long intergenic non-protein coding RNA 968 (LINC00968), long non-coding RNA [NR_038236]
A_24_P256404	0.0347596	-3.42795	LOC440570	Homo sapiens cDNA FLJ35883 fis, clone TESTI2008929. [AK093202]
A_33_P3393801	0.0179362	-3.42675	PDZK1IP1	Homo sapiens PDZK1 interacting protein 1 (PDZK1IP1), mRNA [NM_005764]
A_23_P420863	0.00513698	-3.42467	NOD2	Homo sapiens nucleotide binding oligomerization domain containing 2 (NOD2), transcript variant 1, mRNA [NM_022162]
A_33_P3262635	0.0132308	-3.41611	ADA2	Homo sapiens adenosine deaminase 2 (ADA2), transcript variant 3, mRNA [NM_001282225]
A_23_P315836	0.000460054	-3.41383	BAIAP2	Homo sapiens BAI1 associated protein 2 (BAIAP2), transcript variant 2, mRNA [NM_017451]
A_33_P3330549	0.00370461	-3.41343	SLC44A2	Homo sapiens solute carrier family 44 member 2 (SLC44A2), transcript variant 1, mRNA [NM_020428]
A_21_P0006717	0.0326042	-3.41098		Homo sapiens cDNA FLJ31584 fis, clone NT2RI2002153. [AK056146]
A_33_P3370434	0.0149497	-3.41006		Sequence 1229 from Patent EP3253886. [LP896365]
A_23_P62967	0.0344548	-3.40959	DISC1	Homo sapiens DISC1 scaffold protein (DISC1), transcript variant L, mRNA [NM_018662]
A_23_P202587	0.00160385	-3.40734	SHTN1	Homo sapiens shootin 1 (SHTN1), transcript variant 2, mRNA [NM_018330]
A_24_P12065	0.000319972	-3.40614	CCNG2	Homo sapiens cyclin G2 (CCNG2), mRNA [NM_004354]
A_21_P0007204	0.0291455	-3.40271	LINC02696	Homo sapiens long intergenic non-protein coding RNA 2696 (LINC02696), transcript variant 1, long non-coding RNA [NR_120557]
A_33_P3333364	0.00711307	-3.40029		immunoglobulin lambda variable 10-54 [Source:HGNC Symbol;Acc:HGNC:5884] [ENST00000390287]
A_23_P134755	0.0302044	-3.39794	TRPS1	Homo sapiens transcriptional repressor GATA binding 1 (TRPS1), transcript variant 1, mRNA [NM_014112]
A_21_P0006619	0.00735757	-3.39507	LINC01163	Homo sapiens long intergenic non-protein coding RNA 1163 (LINC01163), long non-coding RNA [NR_120619]
A_24_P22981	0.000891834	-3.3936	ZNF253	Homo sapiens zinc finger protein 253 (ZNF253), transcript variant 2, mRNA [NM_001331133]
A_33_P3368188	0.000106528	-3.39287	SEPTIN9	Homo sapiens septin 9 (SEPTIN9), transcript variant 1, mRNA [NM_001113491]
A_33_P3321230	0.000157337	-3.39218	SLC18B1	Homo sapiens solute carrier family 18 member B1 (SLC18B1), mRNA [NM_052831]
A_33_P3260116	3.75096e-05	-3.38822		T cell receptor alpha variable 26-2 [Source:HGNC Symbol;Acc:HGNC:12124] [ENST00000390460]
A_23_P65532	0.027445	-3.38709	PELI2	Homo sapiens pellino E3 ubiquitin protein ligase family member 2 (PELI2), mRNA [NM_021255]
A_23_P57413	0.0174774	-3.38339	PPM1F	Homo sapiens protein phosphatase, Mg2+/Mn2+ dependent 1F (PPM1F), mRNA [NM_014634]
A_23_P35912	0.0125122	-3.37905	CASP4	Homo sapiens caspase 4 (CASP4), transcript variant gamma, mRNA [NM_033306]
A_23_P133543	0.000100704	-3.37606	KLHL3	Homo sapiens kelch like family member 3 (KLHL3), transcript variant 1, mRNA [NM_017415]
A_23_P89249	0.00220413	-3.37436	ERBB2	Homo sapiens erb-b2 receptor tyrosine kinase 2 (ERBB2), transcript variant 2, mRNA [NM_001005862]
A_23_P375922	0.0498718	-3.37137	COL19A1	Homo sapiens collagen type XIX alpha 1 chain (COL19A1), mRNA [NM_001858]
A_33_P3352632	0.000128074	-3.37033	ITFG2-AS1	Homo sapiens cDNA FLJ38943 fis, clone NT2NE2017480. [AK096262]
A_23_P104804	0.0303163	-3.36704	ZBTB16	Homo sapiens zinc finger and BTB domain containing 16 (ZBTB16), transcript variant 3, mRNA [NM_001354750]
A_33_P3420035	0.000126138	-3.36673	ZNF445	Homo sapiens zinc finger protein 445 (ZNF445), transcript variant 1, mRNA [NM_181489]
A_33_P3489646	0.0351951	-3.36293	SPI1	Homo sapiens Spi-1 proto-oncogene (SPI1), transcript variant 1, mRNA [NM_001080547]
A_23_P203173	0.00623248	-3.35997	IL10RA	Homo sapiens interleukin 10 receptor subunit alpha (IL10RA), transcript variant 1, mRNA [NM_001558]
A_24_P381505	0.0165601	-3.35865	GLIPR1L2	Homo sapiens GLIPR1 like 2 (GLIPR1L2), transcript variant 2, mRNA [NM_152436]
A_21_P0008364	0.00116968	-3.35661	LINC02328	Homo sapiens long intergenic non-protein coding RNA 2328 (LINC02328), long non-coding RNA [NR_110155]
A_33_P3420416	1.88819e-05	-3.35562	LGALS9	Homo sapiens galectin 9 (LGALS9), transcript variant 4, mRNA [NM_001330163]
A_23_P255126	0.000611738	-3.35543	GAB3	Homo sapiens GRB2 associated binding protein 3 (GAB3), transcript variant 2, mRNA [NM_080612]
A_23_P152356	0.020142	-3.35295	ZNF200	Homo sapiens zinc finger protein 200 (ZNF200), transcript variant 1, mRNA [NM_003454]
A_21_P0004388	0.0125672	-3.35164	LOC102467081	Homo sapiens uncharacterized LOC102467081 (LOC102467081), long non-coding RNA [NR_104662]
A_33_P3270926	0.00105354	-3.35079		Homo sapiens cDNA FLJ46459 fis, clone THYMU3020970. [AK128318]
A_33_P3211864	6.4697e-05	-3.35027	ARMCX4	Homo sapiens armadillo repeat containing X-linked 4 (ARMCX4), transcript variant 2, non-coding RNA [NR_028407]
A_23_P99540	0.0271081	-3.34941	ZFP36L1	Homo sapiens ZFP36 ring finger protein like 1 (ZFP36L1), transcript variant 1, mRNA [NM_004926]
A_33_P3277714	0.00130089	-3.34633	BACH2	PREDICTED: Homo sapiens BTB domain and CNC homolog 2 (BACH2), transcript variant X9, mRNA [XM_017011167]
A_33_P3286724	0.0103395	-3.3459	PLD2	Homo sapiens phospholipase D2 (PLD2), transcript variant 1, mRNA [NM_002663]
A_23_P155477	0.000172942	-3.34318	C3orf18	Homo sapiens chromosome 3 open reading frame 18 (C3orf18), transcript variant 1, mRNA [NM_016210]
A_24_P791669	0.0349763	-3.33856	ZNF879	Homo sapiens zinc finger protein 879 (ZNF879), transcript variant 4, mRNA [NM_001353374]
A_23_P207201	0.00978223	-3.33808	CD79B	Homo sapiens CD79b molecule (CD79B), transcript variant 3, mRNA [NM_001039933]
A_24_P410610	0.0130298	-3.33648	DPYD	Homo sapiens dihydropyrimidine dehydrogenase (DPYD), transcript variant 2, mRNA [NM_001160301]
A_21_P0000759	0.020284	-3.33024	ITGB2-AS1	Homo sapiens ITGB2 antisense RNA 1 (ITGB2-AS1), transcript variant 1, long non-coding RNA [NR_038311]
A_33_P3287584	0.00168501	-3.32619	PPP1R18	Homo sapiens protein phosphatase 1 regulatory subunit 18 (PPP1R18), transcript variant 1, mRNA [NM_133471]
A_23_P147431	0.00178726	-3.32184	LYN	Homo sapiens LYN proto-oncogene, Src family tyrosine kinase (LYN), transcript variant 1, mRNA [NM_002350]
A_32_P116660	0.00209347	-3.3216	RBM43	Homo sapiens RNA binding motif protein 43 (RBM43), mRNA [NM_198557]
A_32_P118568	0.00186464	-3.31986	RFPL1S	Homo sapiens RFPL1 antisense RNA 1 (RFPL1S), long non-coding RNA [NR_002727]
A_21_P0009313	0.00559741	-3.31965		novel transcript, antisense SLFN5 [ENST00000590478]
A_24_P772488	0.0404358	-3.31819	PLXNA4	Homo sapiens plexin A4 (PLXNA4), transcript variant 1, mRNA [NM_020911]
A_23_P209360	0.00522341	-3.31817	KLHL29	Homo sapiens kelch like family member 29 (KLHL29), mRNA [NM_052920]
A_21_P0013589	0.028382	-3.31729	LINC01504	Homo sapiens long intergenic non-protein coding RNA 1504 (LINC01504), transcript variant 2, long non-coding RNA [NR_110953]
A_23_P53198	9.32525e-05	-3.31375	DGAT2	Homo sapiens diacylglycerol O-acyltransferase 2 (DGAT2), transcript variant 1, mRNA [NM_032564]
A_23_P16006	0.00333204	-3.31265	ZNF600	Homo sapiens zinc finger protein 600 (ZNF600), transcript variant 1, mRNA [NM_198457]
A_21_P0006586	0.0154945	-3.31129		novel transcript [ENST00000427886]
A_33_P3367037	8.54127e-06	-3.31113		novel transcript, antisense to HSD17B2 [ENST00000561826]
A_33_P3405957	0.00288575	-3.31069	BCL9L	Homo sapiens BCL9 like (BCL9L), mRNA [NM_182557]
A_33_P3223958	0.000578033	-3.30899	NAT8B	Homo sapiens N-acetyltransferase 8B (putative, gene/pseudogene) (NAT8B), transcript variant 1, mRNA [NM_016347]
A_21_P0007089	1.23738e-08	-3.30822	PPP2R2D	Homo sapiens protein phosphatase 2 regulatory subunit Bdelta (PPP2R2D), transcript variant 1, mRNA [NM_018461]
A_23_P21207	0.00720174	-3.30737	UBA7	Homo sapiens ubiquitin like modifier activating enzyme 7 (UBA7), mRNA [NM_003335]
A_23_P208516	0.00758169	-3.30626	MBOAT7	Homo sapiens membrane bound O-acyltransferase domain containing 7 (MBOAT7), transcript variant 1, mRNA [NM_024298]
A_23_P202978	7.30029e-06	-3.30496	CASP1	Homo sapiens caspase 1 (CASP1), transcript variant alpha, mRNA [NM_033292]
A_21_P0011495	0.001794	-3.30162	LOC102725121	Homo sapiens DEAD/H-box helicase 11 pseudogene (LOC102725121), non-coding RNA [NR_148357]
A_23_P256735	0.00957426	-3.29505	CPQ	Homo sapiens carboxypeptidase Q (CPQ), mRNA [NM_016134]
A_23_P77228	7.97299e-05	-3.28719	CRTC3	Homo sapiens CREB regulated transcription coactivator 3 (CRTC3), transcript variant 1, mRNA [NM_022769]
A_23_P66543	0.0319721	-3.28657	PIK3R5	Homo sapiens phosphoinositide-3-kinase regulatory subunit 5 (PIK3R5), transcript variant 2, mRNA [NM_014308]
A_24_P71904	0.00128103	-3.28598	HPGD	Homo sapiens 15-hydroxyprostaglandin dehydrogenase (HPGD), transcript variant 1, mRNA [NM_000860]
A_33_P3304963	0.0347258	-3.28452	LRRC27	Homo sapiens leucine rich repeat containing 27 (LRRC27), transcript variant 4, mRNA [NM_001143759]
A_32_P787109	0.0105384	-3.28434	DTHD1	Homo sapiens death domain containing 1 (DTHD1), transcript variant 2, mRNA [NM_001136536]
A_33_P3420204	1.34608e-06	-3.28244	CRTC1	Homo sapiens CREB regulated transcription coactivator 1 (CRTC1), transcript variant 1, mRNA [NM_015321]
A_32_P181077	2.92623e-05	-3.2818	DOCK8	Homo sapiens dedicator of cytokinesis 8 (DOCK8), transcript variant 1, mRNA [NM_203447]
A_33_P3422471	0.000511848	-3.28126		Homo sapiens cDNA FLJ44846 fis, clone BRACE3051144. [AK126796]
A_21_P0007755	0.000743866	-3.278		novel transcript [ENST00000618339]
A_23_P56578	0.00825196	-3.27777	VIT	Homo sapiens vitrin (VIT), transcript variant 1, mRNA [NM_053276]
A_33_P3252322	0.00322552	-3.27314	FAM239B	Homo sapiens family with sequence similarity 239 member B (FAM239B), transcript variant 1, non-coding RNA [NR_146578]
A_33_P3416822	3.17693e-06	-3.2705	HSF5	heat shock transcription factor 5 [Source:HGNC Symbol;Acc:HGNC:26862] [ENST00000323777]
A_23_P500433	0.0147928	-3.267	CARD9	Homo sapiens caspase recruitment domain family member 9 (CARD9), transcript variant 1, mRNA [NM_052813]
A_33_P3322539	0.000159	-3.26548	BEND2	Homo sapiens BEN domain containing 2 (BEND2), transcript variant 2, mRNA [NM_001184767]
A_33_P3407780	0.0106839	-3.26508	PPM1F	PREDICTED: Homo sapiens protein phosphatase, Mg2+/Mn2+ dependent 1F (PPM1F), transcript variant X1, mRNA [XM_011530556]
A_23_P476	0.00960604	-3.26432	MPZL1	Homo sapiens myelin protein zero like 1 (MPZL1), transcript variant 1, mRNA [NM_003953]
A_21_P0011453	0.0217705	-3.26359	LOC400499	novel lipoprotein amino terminal region containing protein [ENST00000598234]
A_23_P330616	0.00862106	-3.26089	WIPF1	Homo sapiens WAS/WASL interacting protein family member 1 (WIPF1), transcript variant 2, mRNA [NM_001077269]
A_23_P60387	0.0435884	-3.25968	NOTCH1	Homo sapiens notch receptor 1 (NOTCH1), mRNA [NM_017617]
A_33_P3297245	0.00696603	-3.25917	RRAS2	Homo sapiens RAS related 2 (RRAS2), transcript variant 2, mRNA [NM_001102669]
A_24_P46093	0.00054781	-3.25892	SLC6A6	Homo sapiens solute carrier family 6 member 6 (SLC6A6), transcript variant 1, mRNA [NM_003043]
A_23_P86411	0.00759136	-3.25224	MYO3A	Homo sapiens myosin IIIA (MYO3A), transcript variant 1, mRNA [NM_017433]
A_33_P3415560	0.000105586	-3.25197	ZFP82	Homo sapiens ZFP82 zinc finger protein (ZFP82), transcript variant 2, mRNA [NM_001321917]
A_32_P184394	0.00204971	-3.25011	TFEC	Homo sapiens transcription factor EC (TFEC), transcript variant 1, mRNA [NM_012252]
A_24_P940059	0.00640926	-3.24857	IPCEF1	Homo sapiens interaction protein for cytohesin exchange factors 1 (IPCEF1), transcript variant 3, mRNA [NM_015553]
A_23_P165061	0.00403098	-3.24785	TLE5	Homo sapiens TLE family member 5, transcriptional modulator (TLE5), transcript variant 1, mRNA [NM_198969]
A_23_P129577	0.0239374	-3.24231	TIGD7	Homo sapiens tigger transposable element derived 7 (TIGD7), mRNA [NM_033208]
A_33_P3348220	0.00182419	-3.24087	ENGASE	Homo sapiens endo-beta-N-acetylglucosaminidase (ENGASE), mRNA [NM_001042573]
A_33_P3313929	2.23889e-07	-3.23937	CCR6	Homo sapiens C-C motif chemokine receptor 6 (CCR6), transcript variant 2, mRNA [NM_031409]
A_23_P200792	0.00385366	-3.23803	NOTCH2	Homo sapiens notch receptor 2 (NOTCH2), transcript variant 1, mRNA [NM_024408]
A_33_P3373348	2.45232e-08	-3.23555	AFF3	AF4/FMR2 family member 3 [Source:HGNC Symbol;Acc:HGNC:6473] [ENST00000483600]
A_23_P72157	0.0138932	-3.23142	SLC49A3	Homo sapiens solute carrier family 49 member 3 (SLC49A3), transcript variant 2, mRNA [NM_032219]
A_33_P3419139	0.0244735	-3.23002	SHTN1	Homo sapiens shootin 1 (SHTN1), transcript variant 3, mRNA [NM_001258298]
A_24_P12690	0.018938	-3.22831	IDO2	Homo sapiens indoleamine 2,3-dioxygenase 2 (IDO2), mRNA [NM_194294]
A_24_P88850	0.0163283	-3.22638	MRAS	Homo sapiens muscle RAS oncogene homolog (MRAS), transcript variant 1, mRNA [NM_012219]
A_23_P112531	1.89001e-05	-3.22553	FAM102A	Homo sapiens family with sequence similarity 102 member A (FAM102A), transcript variant 1, mRNA [NM_001035254]
A_32_P196142	0.00237136	-3.22535		novel transcript [ENST00000586949]
A_33_P3347161	0.000550504	-3.2248	TBL1X	Homo sapiens transducin beta like 1 X-linked (TBL1X), transcript variant 2, mRNA [NM_001139466]
A_21_P0004568	0.00136321	-3.22355		lung cancer associated transcript 1 [Source:HGNC Symbol;Acc:HGNC:48498] [ENST00000649976]
A_23_P160354	0.000219275	-3.2232	AKT3	Homo sapiens AKT serine/threonine kinase 3 (AKT3), transcript variant 2, mRNA [NM_181690]
A_24_P912439	0.000571162	-3.22257	AKNA	AT-hook transcription factor [Source:HGNC Symbol;Acc:HGNC:24108] [ENST00000312033]
A_23_P38346	0.0305678	-3.22102	DHX58	Homo sapiens DExH-box helicase 58 (DHX58), mRNA [NM_024119]
A_23_P155979	0.0193631	-3.21876	EGF	Homo sapiens epidermal growth factor (EGF), transcript variant 2, mRNA [NM_001178130]
A_23_P131825	0.000267595	-3.21684	TNNC2	Homo sapiens troponin C2, fast skeletal type (TNNC2), mRNA [NM_003279]
A_33_P3437273	0.000699686	-3.21621		Homo sapiens hypothetical protein MGC15705, mRNA (cDNA clone MGC:15705 IMAGE:3352097), complete cds. [BC007304]
A_33_P3417865	0.0275119	-3.21568	ZFP36L1	Homo sapiens ZFP36 ring finger protein like 1 (ZFP36L1), transcript variant 1, mRNA [NM_004926]
A_23_P115785	0.0131062	-3.21247	FANK1	Homo sapiens fibronectin type III and ankyrin repeat domains 1 (FANK1), transcript variant 2, mRNA [NM_145235]
A_33_P3413025	0.0104013	-3.21186		T cell receptor alpha variable 27 [Source:HGNC Symbol;Acc:HGNC:12125] [ENST00000390457]
A_33_P3297978	0.0133607	-3.21161	MYO1E	myosin IE [Source:HGNC Symbol;Acc:HGNC:7599] [ENST00000559412]
A_21_P0014177	0.00304427	-3.21125	LOC101926963	Homo sapiens uncharacterized LOC101926963 (LOC101926963), transcript variant 1, long non-coding RNA [NR_110054]
A_23_P256205	0.000524922	-3.21071	ABLIM3	Homo sapiens actin binding LIM protein family member 3 (ABLIM3), transcript variant 2, mRNA [NM_014945]
A_24_P134816	0.0157773	-3.20955	BCL9L	Homo sapiens BCL9 like (BCL9L), mRNA [NM_182557]
A_32_P195401	2.6859e-07	-3.20922	FAM117B	Homo sapiens family with sequence similarity 117 member B (FAM117B), mRNA [NM_173511]
A_32_P232192	0.00991376	-3.20752	DIS3L2	Homo sapiens DIS3 like 3'-5' exoribonuclease 2 (DIS3L2), transcript variant 2, mRNA [NM_001257281]
A_32_P101352	0.024852	-3.20662	CXorf65	Homo sapiens chromosome X open reading frame 65 (CXorf65), transcript variant 2, non-coding RNA [NR_033212]
A_24_P228875	0.0111562	-3.20609	ARHGEF6	Homo sapiens Rac/Cdc42 guanine nucleotide exchange factor 6 (ARHGEF6), transcript variant 1, mRNA [NM_004840]
A_33_P3228837	0.00151451	-3.20606	CD8A	Homo sapiens CD8a molecule (CD8A), transcript variant 3, mRNA [NM_001145873]
A_23_P383118	0.018455	-3.20567	ZSWIM5	Homo sapiens zinc finger SWIM-type containing 5 (ZSWIM5), mRNA [NM_020883]
A_33_P3297444	0.0122776	-3.20553	ABTB1	Homo sapiens ankyrin repeat and BTB domain containing 1 (ABTB1), transcript variant 2, mRNA [NM_172027]
A_23_P217428	0.0306573	-3.2049	ARHGAP6	Homo sapiens Rho GTPase activating protein 6 (ARHGAP6), transcript variant 1, mRNA [NM_013427]
A_21_P0005593	0.0452277	-3.2048	lnc-PDGFA-2	LNCipedia lincRNA (lnc-PDGFA-2), lincRNA [lnc-PDGFA-2:1]
A_33_P3280521	0.0224954	-3.20429	MFAP3L	Homo sapiens microfibril associated protein 3 like (MFAP3L), transcript variant 4, mRNA [NM_001301648]
A_23_P157299	0.00696603	-3.20241	AEBP1	Homo sapiens AE binding protein 1 (AEBP1), mRNA [NM_001129]
A_23_P206293	7.60403e-05	-3.20099	ADGRG5	Homo sapiens adhesion G protein-coupled receptor G5 (ADGRG5), transcript variant 1, mRNA [NM_153837]
A_21_P0000070	0.00477668	-3.19994	IL1RAP	Homo sapiens interleukin 1 receptor accessory protein (IL1RAP), transcript variant 6, mRNA [NM_001167931]
A_33_P3313779	0.00125149	-3.19638	BICDL1	Homo sapiens BICD family like cargo adaptor 1 (BICDL1), transcript variant 5, mRNA [NM_001367886]
A_24_P191971	0.02034	-3.19365	SAP30L	Homo sapiens SAP30 like (SAP30L), transcript variant 1, mRNA [NM_024632]
A_33_P3339388	0.0157049	-3.19144	WIPF1	WAS/WASL interacting protein family member 1 [Source:HGNC Symbol;Acc:HGNC:12736] [ENST00000410117]
A_23_P206310	0.0426453	-3.19031	KIAA0513	Homo sapiens KIAA0513 (KIAA0513), transcript variant 2, mRNA [NM_014732]
A_33_P3302255	0.000414137	-3.18966	ITM2B	Homo sapiens integral membrane protein 2B (ITM2B), mRNA [NM_021999]
A_21_P0000231	1.25463e-05	-3.18824	SNORD64	Homo sapiens small nucleolar RNA, C/D box 64 (SNORD64), small nucleolar RNA [NR_001294]
A_24_P103922	0.00900862	-3.18769	CTBP2	Homo sapiens C-terminal binding protein 2 (CTBP2), transcript variant 1, mRNA [NM_001329]
A_33_P3367917	0.0137598	-3.1869	SSH2	Homo sapiens slingshot protein phosphatase 2 (SSH2), transcript variant 3, mRNA [NM_001282130]
A_33_P3323218	0.00241805	-3.18553	CARF	Homo sapiens calcium responsive transcription factor (CARF), transcript variant 7, mRNA [NM_001322428]
A_24_P170095	2.68126e-07	-3.18485		ribosomal protein S8 (RPS8) pseudogene [ENST00000484005]
A_23_P130158	0.0454503	-3.18341	WNT3	Homo sapiens Wnt family member 3 (WNT3), mRNA [NM_030753]
A_24_P184555	0.00739086	-3.18233	PXN	Homo sapiens paxillin (PXN), transcript variant 1, mRNA [NM_002859]
A_19_P00324814	0.0155429	-3.18124	JPX	JPX transcript, XIST activator [Source:HGNC Symbol;Acc:HGNC:37191] [ENST00000664295]
A_21_P0000075	0.0411238	-3.17844	SAP25	Homo sapiens Sin3A associated protein 25 (SAP25), transcript variant 2, mRNA [NM_001168682]
A_23_P214766	0.0191817	-3.17771	HIVEP2	Homo sapiens human immunodeficiency virus type I enhancer binding protein 2 (HIVEP2), mRNA [NM_006734]
A_23_P300150	0.00576555	-3.17697	NFATC1	Homo sapiens nuclear factor of activated T cells 1 (NFATC1), transcript variant 3, mRNA [NM_172387]
A_21_P0001781	0.0284085	-3.17419	LINC01934	Homo sapiens long intergenic non-protein coding RNA 1934 (LINC01934), long non-coding RNA [NR_130784]
A_33_P3414799	0.0316745	-3.17322	SH3BP2	Homo sapiens SH3 domain binding protein 2 (SH3BP2), transcript variant 1, mRNA [NM_003023]
A_24_P360269	0.00867365	-3.17281	RNASET2	Homo sapiens ribonuclease T2 (RNASET2), mRNA [NM_003730]
A_23_P29830	2.56233e-06	-3.17203	CBLB	Homo sapiens Cbl proto-oncogene B (CBLB), transcript variant 2, mRNA [NM_170662]
A_24_P195669	0.00430038	-3.1704	MYO15B	myosin XVB [Source:HGNC Symbol;Acc:HGNC:14083] [ENST00000581866]
A_33_P3618429	0.000390475	-3.16728	PRKXP1	Homo sapiens PRKX pseudogene 1 (PRKXP1), non-coding RNA [NR_073405]
A_21_P0000382	0.000168113	-3.16177	SNORD71	Homo sapiens small nucleolar RNA, C/D box 71 (SNORD71), small nucleolar RNA [NR_003059]
A_33_P3396379	0.00197473	-3.16137	CD7	PREDICTED: Homo sapiens CD7 molecule (CD7), transcript variant X1, misc_RNA [XR_001752680]
A_24_P131066	0.0250088	-3.16104	CD101	Homo sapiens CD101 molecule (CD101), transcript variant 1, mRNA [NM_004258]
A_23_P15369	0.0177742	-3.15953	CD300LB	Homo sapiens CD300 molecule like family member b (CD300LB), mRNA [NM_174892]
A_19_P00808382	0.00560634	-3.15788	LINC00649	Homo sapiens long intergenic non-protein coding RNA 649 (LINC00649), transcript variant 1, long non-coding RNA [NR_038883]
A_23_P84344	4.07708e-06	-3.15725	SIGIRR	Homo sapiens single Ig and TIR domain containing (SIGIRR), transcript variant 3, mRNA [NM_021805]
A_24_P289471	0.0119824	-3.1563	RNASET2	Homo sapiens ribonuclease T2 (RNASET2), mRNA [NM_003730]
A_19_P00316911	0.0115925	-3.15362		long intergenic non-protein coding RNA 2631 [Source:HGNC Symbol;Acc:HGNC:54112] [ENST00000453636]
A_33_P3358295	0.00854348	-3.15265	ABTB1	Homo sapiens ankyrin repeat and BTB domain containing 1 (ABTB1), transcript variant 2, mRNA [NM_172027]
A_23_P215931	2.66009e-05	-3.15193	LEPROTL1	leptin receptor overlapping transcript like 1 [Source:HGNC Symbol;Acc:HGNC:6555] [ENST00000650149]
A_24_P159312	0.00268042	-3.1502	SLC7A6	Homo sapiens solute carrier family 7 member 6 (SLC7A6), transcript variant 1, mRNA [NM_001076785]
A_24_P56270	0.000108682	-3.14814	DYRK2	Homo sapiens dual specificity tyrosine phosphorylation regulated kinase 2 (DYRK2), transcript variant 2, mRNA [NM_006482]
A_23_P65442	0.04038	-3.14738	IRF9	interferon regulatory factor 9 [Source:HGNC Symbol;Acc:HGNC:6131] [ENST00000557894]
A_33_P3408655	0.0455413	-3.14705	CD2	Homo sapiens cDNA, FLJ17718. [AK310676]
A_23_P209726	0.0449661	-3.14682	SP140	Homo sapiens SP140 nuclear body protein (SP140), transcript variant 1, mRNA [NM_007237]
A_33_P3235731	0.00383399	-3.14671		novel transcript, antisense to MROH5 [ENST00000606664]
A_23_P59988	3.0196e-06	-3.1467	SLC35G5	Homo sapiens solute carrier family 35 member G5 (SLC35G5), mRNA [NM_054028]
A_33_P3299254	0.00865159	-3.14598	VPREB3	Homo sapiens V-set pre-B cell surrogate light chain 3 (VPREB3), mRNA [NM_013378]
A_21_P0005435	0.00101951	-3.14538		novel transcript [ENST00000657485]
A_21_P0000230	0.0409706	-3.14369	SNORD107	Homo sapiens small nucleolar RNA, C/D box 107 (SNORD107), small nucleolar RNA [NR_001293]
A_23_P160618	0.00173075	-3.14362	SH2D2A	Homo sapiens SH2 domain containing 2A (SH2D2A), transcript variant 2, mRNA [NM_003975]
A_33_P3317948	0.0168767	-3.14295	TP73-AS1	Homo sapiens TP73 antisense RNA 1 (TP73-AS1), transcript variant 1, long non-coding RNA [NR_033711]
A_33_P3377110	5.45243e-07	-3.14256	CYB561D1	Homo sapiens cytochrome b561 family member D1 (CYB561D1), transcript variant 5, mRNA [NM_001134404]
A_33_P3419360	0.000626858	-3.14058	FAM238B	Homo sapiens family with sequence similarity 238 member B (FAM238B), long non-coding RNA [NR_026794]
A_24_P339514	0.0075204	-3.1371	CYP2B6	Homo sapiens cytochrome P450 family 2 subfamily B member 6 (CYP2B6), mRNA [NM_000767]
A_24_P399500	6.59092e-06	-3.1341	PCP2	Homo sapiens Purkinje cell protein 2 (PCP2), transcript variant 1, mRNA [NM_174895]
A_33_P3270009	0.0328073	-3.13372	NCOA1	Homo sapiens nuclear receptor coactivator 1 (NCOA1), transcript variant 4, mRNA [NM_001362950]
A_23_P72737	0.0133236	-3.13248	IFITM1	Homo sapiens interferon induced transmembrane protein 1 (IFITM1), mRNA [NM_003641]
A_23_P70785	0.0168531	-3.13152	CRYBG1	Homo sapiens crystallin beta-gamma domain containing 1 (CRYBG1), mRNA [NM_001624]
A_24_P291826	0.0144928	-3.12851	SYTL3	Homo sapiens synaptotagmin like 3 (SYTL3), transcript variant 3, mRNA [NM_001009991]
A_32_P129968	0.0199279	-3.12624	ZNF284	Homo sapiens zinc finger protein 284 (ZNF284), mRNA [NM_001037813]
A_19_P00317731	0.000854199	-3.12373		novel transcript [ENST00000432413]
A_24_P365975	5.66318e-05	-3.12369	COL8A2	Homo sapiens collagen type VIII alpha 2 chain (COL8A2), transcript variant 1, mRNA [NM_005202]
A_24_P261417	0.00962362	-3.12367	DKK3	Homo sapiens dickkopf WNT signaling pathway inhibitor 3 (DKK3), transcript variant 1, mRNA [NM_015881]
A_23_P1998	0.00965606	-3.12309	APBB1	Homo sapiens amyloid beta precursor protein binding family B member 1 (APBB1), transcript variant 1, mRNA [NM_001164]
A_23_P130444	0.0273168	-3.11708	ZNF701	Homo sapiens zinc finger protein 701 (ZNF701), transcript variant 2, mRNA [NM_018260]
A_19_P00810465	0.00434985	-3.11706	KCNA6	Homo sapiens potassium voltage-gated channel subfamily A member 6 (KCNA6), mRNA [NM_002235]
A_33_P3285156	0.031775	-3.11701	BAIAP2-DT	Homo sapiens BAIAP2 divergent transcript (BAIAP2-DT), long non-coding RNA [NR_026857]
A_24_P132518	0.00928536	-3.11383	IKBKB	Homo sapiens inhibitor of nuclear factor kappa B kinase subunit beta (IKBKB), transcript variant 1, mRNA [NM_001556]
A_19_P00805272	0.0397476	-3.11339	KIAA1671	Homo sapiens KIAA1671 (KIAA1671), mRNA [NM_001145206]
A_24_P101304	0.000973728	-3.11278	ZNF568	Homo sapiens zinc finger protein 568 (ZNF568), transcript variant 1, mRNA [NM_198539]
A_33_P3372297	9.41961e-05	-3.10836	ABR	Homo sapiens ABR activator of RhoGEF and GTPase (ABR), transcript variant 6, mRNA [NM_001322840]
A_33_P3347343	0.000559086	-3.10507	CCDC102B	Homo sapiens coiled-coil domain containing 102B (CCDC102B), transcript variant 1, mRNA [NM_001093729]
A_33_P3461948	0.00288455	-3.10382	CRYGN	Homo sapiens crystallin gamma N (CRYGN), transcript variant 2, mRNA [NM_001308292]
A_24_P210675	0.0046264	-3.10369	NDE1	Homo sapiens nudE neurodevelopment protein 1 (NDE1), transcript variant 2, mRNA [NM_017668]
A_21_P0000641	2.52831e-06	-3.10027	C10orf143	Homo sapiens chromosome 10 open reading frame 143 (C10orf143), transcript variant 1, mRNA [NM_001355042]
A_32_P41604	0.0234765	-3.09926	F5	Homo sapiens coagulation factor V (F5), mRNA [NM_000130]
A_32_P37592	0.00107181	-3.09813	SCARNA17	Homo sapiens small Cajal body-specific RNA 17 (SCARNA17), guide RNA [NR_003003]
A_33_P3423941	0.0191527	-3.09579	IFITM1	Homo sapiens interferon induced transmembrane protein 1 (IFITM1), mRNA [NM_003641]
A_23_P129466	2.25507e-06	-3.09434	ATF7IP2	Homo sapiens activating transcription factor 7 interacting protein 2 (ATF7IP2), transcript variant 1, mRNA [NM_024997]
A_19_P00321110	0.0166455	-3.09266	TIAM2	T cell lymphoma invasion and metastasis 2 [Source:HGNC Symbol;Acc:HGNC:11806] [ENST00000449545]
A_21_P0003710	0.0116702	-3.09235	lnc-FAM53A-1	LNCipedia lincRNA (lnc-FAM53A-1), lincRNA [lnc-FAM53A-1:2]
A_23_P55936	0.0353367	-3.08938	FCGRT	Homo sapiens Fc fragment of IgG receptor and transporter (FCGRT), transcript variant 2, mRNA [NM_004107]
A_33_P3382748	0.0253303	-3.08822	KDM5A	lysine demethylase 5A [Source:HGNC Symbol;Acc:HGNC:9886] [ENST00000399788]
A_23_P42975	0.0135305	-3.08762	PRKAR2B	Homo sapiens protein kinase cAMP-dependent type II regulatory subunit beta (PRKAR2B), mRNA [NM_002736]
A_33_P3464555	0.0371888	-3.08622	CAMK1D	Homo sapiens calcium/calmodulin dependent protein kinase ID (CAMK1D), transcript variant 2, mRNA [NM_153498]
A_33_P3339100	0.0104525	-3.0851	SELP	Homo sapiens selectin P (SELP), mRNA [NM_003005]
A_23_P350187	0.00482982	-3.08465	TET2	Homo sapiens tet methylcytosine dioxygenase 2 (TET2), transcript variant 1, mRNA [NM_001127208]
A_32_P135336	0.00248386	-3.08083	LOC388242	Homo sapiens SAGA complex associated factor 29 pseudogene (LOC388242), non-coding RNA [NR_002556]
A_23_P14559	0.0126523	-3.07645	RIPK3	Homo sapiens receptor interacting serine/threonine kinase 3 (RIPK3), mRNA [NM_006871]
A_32_P131050	0.0492329	-3.07319	ZNF148	Homo sapiens zinc finger protein 148 (ZNF148), transcript variant 1, mRNA [NM_001348424]
A_23_P15394	0.0141073	-3.07283	CD68	Homo sapiens CD68 molecule (CD68), transcript variant 1, mRNA [NM_001251]
A_23_P109488	0.00956575	-3.07195	PIK3IP1	Homo sapiens phosphoinositide-3-kinase interacting protein 1 (PIK3IP1), transcript variant 2, mRNA [NM_001135911]
A_23_P139965	0.00680883	-3.07089	SERP2	Homo sapiens stress associated endoplasmic reticulum protein family member 2 (SERP2), transcript variant 1, mRNA [NM_001010897]
A_21_P0000125	0.00366612	-3.06799	SMKR1	Homo sapiens small lysine rich protein 1 (SMKR1), mRNA [NM_001195243]
A_23_P392962	0.0148921	-3.06777	GRAP	Homo sapiens GRB2 related adaptor protein (GRAP), transcript variant 1, mRNA [NM_006613]
A_23_P201066	4.56195e-05	-3.06702	SUSD4	Homo sapiens sushi domain containing 4 (SUSD4), transcript variant 2, mRNA [NM_001037175]
A_23_P119196	0.0324228	-3.06567	KLF2	Homo sapiens Kruppel like factor 2 (KLF2), mRNA [NM_016270]
A_33_P3418731	0.00820395	-3.065	ZNF542P	Homo sapiens zinc finger protein 542, pseudogene (ZNF542P), transcript variant 4, non-coding RNA [NR_003127]
A_21_P0004641	1.07577e-05	-3.06158	MUC22	Homo sapiens mucin 22 (MUC22), transcript variant 2, mRNA [NM_001198815]
A_33_P3221114	0.0152841	-3.06063	JAKMIP1	Homo sapiens janus kinase and microtubule interacting protein 1 (JAKMIP1), transcript variant 2, mRNA [NM_144720]
A_21_P0012944	0.0236064	-3.05788	GUSBP14	Homo sapiens glucuronidase beta pseudogene (SMA4), transcript variant 2, non-coding RNA [NR_024054]
A_24_P414376	0.000897058	-3.0578	KLF3	Homo sapiens Kruppel like factor 3 (KLF3), mRNA [NM_016531]
A_33_P3261545	0.0159255	-3.05736		Homo sapiens cDNA clone IMAGE:4994693. [BC028053]
A_23_P101992	0.045537	-3.05499	MARCO	Homo sapiens macrophage receptor with collagenous structure (MARCO), mRNA [NM_006770]
A_23_P96041	0.0105967	-3.05471	TMEM164	Homo sapiens transmembrane protein 164 (TMEM164), transcript variant 2, mRNA [NM_032227]
A_21_P0014466	0.0324228	-3.05373		novel transcript [ENST00000608142]
A_23_P210176	0.0118215	-3.05303	ITGA6	Homo sapiens integrin subunit alpha 6 (ITGA6), transcript variant 2, mRNA [NM_000210]
A_33_P3362861	0.000530842	-3.05272	ZFP30	Homo sapiens ZFP30 zinc finger protein (ZFP30), transcript variant 2, mRNA [NM_001320666]
A_23_P323094	0.00130418	-3.04715	PHC1	Homo sapiens polyhomeotic homolog 1 (PHC1), mRNA [NM_004426]
A_23_P90130	0.000244081	-3.04565	NAPSA	Homo sapiens napsin A aspartic peptidase (NAPSA), mRNA [NM_004851]
A_33_P3234317	0.00797356	-3.0446	RRAS2	Homo sapiens RAS related 2 (RRAS2), transcript variant 1, mRNA [NM_012250]
A_23_P151820	0.0413892	-3.04273	RIN3	Homo sapiens Ras and Rab interactor 3 (RIN3), transcript variant 1, mRNA [NM_024832]
A_19_P00810009	0.0037652	-3.04116	SNHG14	Homo sapiens small nucleolar RNA host gene 14 (SNHG14), long non-coding RNA [NR_146177]
A_33_P3589543	0.00982487	-3.0395	LMNTD2-AS1	Homo sapiens uncharacterized LOC692247 (LOC692247), transcript variant 1, long non-coding RNA [NR_147607]
A_23_P24077	0.0387755	-3.03942	VSIR	Homo sapiens V-set immunoregulatory receptor (VSIR), mRNA [NM_022153]
A_33_P3270599	0.00924199	-3.03869	TPM2	Homo sapiens tropomyosin 2 (TPM2), transcript variant Tpm2.3, mRNA [NM_001301226]
A_33_P3240018	0.000724524	-3.03387	PDE3B	Homo sapiens phosphodiesterase 3B (PDE3B), transcript variant 2, mRNA [NM_000922]
A_33_P3405459	0.0163914	-3.03047	FNDC11	Homo sapiens fibronectin type III domain containing 11 (FNDC11), transcript variant 3, mRNA [NM_001319152]
A_23_P87742	0.000166982	-3.02977	IFFO1	Homo sapiens intermediate filament family orphan 1 (IFFO1), transcript variant 4, mRNA [NM_001039670]
A_24_P217234	0.000194238	-3.0289	SLC3A1	solute carrier family 3 member 1 [Source:HGNC Symbol;Acc:HGNC:11025] [ENST00000409740]
A_23_P39602	0.000291152	-3.02704	NCOA1	Homo sapiens nuclear receptor coactivator 1 (NCOA1), transcript variant 3, mRNA [NM_147233]
A_23_P23611	8.56892e-06	-3.02508	AMY1C	Homo sapiens amylase alpha 1C (salivary) (AMY1C), transcript variant 1, mRNA [NM_001008219]
A_24_P93754	0.0229485	-3.02373	KDM4C	lysine demethylase 4C [Source:HGNC Symbol;Acc:HGNC:17071] [ENST00000381306]
A_23_P430792	0.0275403	-3.02236	HEATR9	Homo sapiens HEAT repeat containing 9 (HEATR9), transcript variant 2, mRNA [NM_001321395]
A_33_P3380867	0.000139866	-3.02221	STAT5B	Homo sapiens signal transducer and activator of transcription 5B (STAT5B), mRNA [NM_012448]
A_21_P0012992	0.00961686	-3.02219	NAIP	Homo sapiens NLR family apoptosis inhibitory protein (NAIP), transcript variant 1, mRNA [NM_004536]
A_23_P250735	0.00931989	-3.02217	CBX7	Homo sapiens chromobox 7 (CBX7), transcript variant 1, mRNA [NM_175709]
A_23_P209564	0.00888298	-3.02107	CYBRD1	Homo sapiens cytochrome b reductase 1 (CYBRD1), transcript variant 1, mRNA [NM_024843]
A_33_P3390778	0.00550846	-3.02105	TRIM46	Homo sapiens tripartite motif containing 46 (TRIM46), transcript variant 1, mRNA [NM_025058]
A_33_P3305487	0.000566584	-3.01878	REM2	Homo sapiens RRAD and GEM like GTPase 2 (REM2), mRNA [NM_173527]
A_33_P3331228	0.038448	-3.01736		immunoglobulin heavy variable 3-15 [Source:HGNC Symbol;Acc:HGNC:5582] [ENST00000390603]
A_23_P414913	0.0439185	-3.01599	GLIPR2	Homo sapiens GLI pathogenesis related 2 (GLIPR2), transcript variant 1, mRNA [NM_022343]
A_33_P3228722	1.41314e-05	-3.01583	TBCD	tubulin folding cofactor D [Source:HGNC Symbol;Acc:HGNC:11581] [ENST00000571618]
A_23_P7827	0.0361657	-3.01285	CALHM6	Homo sapiens calcium homeostasis modulator family member 6 (CALHM6), transcript variant 1, mRNA [NM_001010919]
A_33_P3865368	0.0150047	-3.01152	LOC254896	Homo sapiens uncharacterized LOC254896 (LOC254896), long non-coding RNA [NR_046173]
A_24_P273157	8.58748e-05	-3.01104	OBSCN	Homo sapiens obscurin, cytoskeletal calmodulin and titin-interacting RhoGEF (OBSCN), transcript variant 1, mRNA [NM_052843]
A_24_P346807	0.0124395	-3.0091	HERC4	Homo sapiens HECT and RLD domain containing E3 ubiquitin protein ligase 4 (HERC4), transcript variant 1, mRNA [NM_022079]
A_33_P3259817	1.47562e-05	-3.00898	DOCK9	Homo sapiens dedicator of cytokinesis 9 (DOCK9), transcript variant 11, mRNA [NM_001366681]
A_23_P8108	0.0363129	-3.00807	HLA-DQB1	Homo sapiens major histocompatibility complex, class II, DQ beta 1 (HLA-DQB1), transcript variant 3, mRNA [NM_001243962]
A_23_P206901	0.000308682	-3.00766	NDE1	Homo sapiens nudE neurodevelopment protein 1 (NDE1), transcript variant 2, mRNA [NM_017668]
A_23_P22660	0.0107784	-3.00621	CYSLTR1	Homo sapiens cysteinyl leukotriene receptor 1 (CYSLTR1), transcript variant 3, mRNA [NM_006639]
A_33_P3363799	0.041098	-3.00337	NCAM1	Homo sapiens neural cell adhesion molecule 1 (NCAM1), transcript variant 5, mRNA [NM_001242607]
A_23_P216610	0.0421433	-3.00325	SUSD1	Homo sapiens sushi domain containing 1 (SUSD1), transcript variant 2, mRNA [NM_022486]
A_23_P38723	0.0024126	-3.00319	SMCHD1	Homo sapiens structural maintenance of chromosomes flexible hinge domain containing 1 (SMCHD1), mRNA [NM_015295]
A_33_P3309665	0.00894706	-3.00164	ZFP3	Homo sapiens ZFP3 zinc finger protein (ZFP3), mRNA [NM_153018]
A_21_P0009565	0.0110457	-2.99642	lnc-RNF152-3	LNCipedia lincRNA (lnc-RNF152-3), lincRNA [lnc-RNF152-3:1]
A_23_P422071	0.0384202	-2.99301	B3GALT4	beta-1,3-galactosyltransferase 4 [Source:HGNC Symbol;Acc:HGNC:919] [ENST00000451237]
A_32_P30271	0.00526845	-2.99264	ARRDC5	Homo sapiens arrestin domain containing 5 (ARRDC5), transcript variant 1, mRNA [NM_001367189]
A_23_P404606	6.23998e-07	-2.98897	CREBRF	Homo sapiens CREB3 regulatory factor (CREBRF), transcript variant 1, mRNA [NM_153607]
A_21_P0010095	0.000145631	-2.98766	lnc-CEBPB-6	LNCipedia lincRNA (lnc-CEBPB-6), lincRNA [lnc-CEBPB-6:1]
A_21_P0000792	1.40212e-05	-2.98468	TSPOAP1-AS1	Homo sapiens TSPOAP1, SUPT4H1 and RNF43 antisense RNA 1 (TSPOAP1-AS1), transcript variant 1, long non-coding RNA [NR_038410]
A_32_P87697	0.0210828	-2.98409	HLA-DRA	Homo sapiens major histocompatibility complex, class II, DR alpha (HLA-DRA), mRNA [NM_019111]
A_33_P3343155	0.0231732	-2.98272	GNAQ	G protein subunit alpha q [Source:HGNC Symbol;Acc:HGNC:4390] [ENST00000286548]
A_33_P3252605	0.00570426	-2.98142	CYP2U1	Homo sapiens cytochrome P450 family 2 subfamily U member 1 (CYP2U1), mRNA [NM_183075]
A_33_P3209960	0.0360446	-2.97858	RASGRP2	Homo sapiens RAS guanyl releasing protein 2 (RASGRP2), transcript variant 2, mRNA [NM_153819]
A_23_P302470	0.00680883	-2.97838	SULT1B1	Homo sapiens sulfotransferase family 1B member 1 (SULT1B1), mRNA [NM_014465]
A_33_P3213665	0.0403765	-2.97657	LINC02458	Homo sapiens long intergenic non-protein coding RNA 2458 (LINC02458), long non-coding RNA [NR_038385]
A_24_P288298	0.0302921	-2.97642	KIR2DL4	Homo sapiens killer cell immunoglobulin like receptor, two Ig domains and long cytoplasmic tail 4 (KIR2DL4), transcript variant 1, mRNA [NM_002255]
A_33_P3252939	1.86594e-06	-2.97251	MYLK4	Homo sapiens myosin light chain kinase family member 4 (MYLK4), transcript variant 2, mRNA [NM_001347872]
A_23_P71624	0.0455777	-2.97081	PAX5	Homo sapiens paired box 5 (PAX5), transcript variant 1, mRNA [NM_016734]
A_33_P3389898	0.00178645	-2.96979	OR4D11	Homo sapiens olfactory receptor family 4 subfamily D member 11 (OR4D11), mRNA [NM_001004706]
A_33_P3247204	0.000687454	-2.96965	SCART1	Homo sapiens scavenger receptor family member expressed on T cells 1 (SCART1), non-coding RNA [NR_149718]
A_23_P80156	0.0320986	-2.96881	PRMT2	Homo sapiens protein arginine methyltransferase 2 (PRMT2), transcript variant 1, mRNA [NM_206962]
A_23_P90419	0.033372	-2.96823	PBX4	Homo sapiens PBX homeobox 4 (PBX4), transcript variant 1, mRNA [NM_025245]
A_33_P3340595	0.0115844	-2.96692		Q53Y51_HUMAN (Q53Y51) D-dopachrome tautomerase, partial (28%) [THC2570839]
A_23_P88106	0.00300344	-2.96562	MCF2L	Homo sapiens MCF.2 cell line derived transforming sequence like (MCF2L), transcript variant 6, mRNA [NM_001366644]
A_19_P00323609	0.0134335	-2.96275		novel transcript, antisense to IWS1 [ENST00000454503]
A_21_P0000642	6.80762e-06	-2.9591	C10orf143	Homo sapiens chromosome 10 open reading frame 143 (C10orf143), transcript variant 1, mRNA [NM_001355042]
A_23_P124252	0.0050243	-2.95806	CAMK1D	Homo sapiens calcium/calmodulin dependent protein kinase ID (CAMK1D), transcript variant 1, mRNA [NM_020397]
A_24_P333421	1.05482e-05	-2.95776	ZNF862	Homo sapiens zinc finger protein 862 (ZNF862), mRNA [NM_001099220]
A_24_P106910	0.0114858	-2.95644	PTCH1	Homo sapiens patched 1 (PTCH1), transcript variant 1a, mRNA [NM_001083602]
A_24_P13475	0.023498	-2.95629	SPATA13	Homo sapiens spermatogenesis associated 13 (SPATA13), transcript variant 1, mRNA [NM_001166271]
A_33_P3393331	0.0496779	-2.9546	MFSD6L	major facilitator superfamily domain containing 6 like [Source:HGNC Symbol;Acc:HGNC:26656] [ENST00000329805]
A_23_P132515	0.00185563	-2.95412	SIDT1	Homo sapiens SID1 transmembrane family member 1 (SIDT1), transcript variant 2, mRNA [NM_017699]
A_23_P331748	0.0426141	-2.95407	CD33	Homo sapiens CD33 molecule (CD33), transcript variant 1, mRNA [NM_001772]
A_23_P259901	0.00783135	-2.95246	TKTL1	Homo sapiens transketolase like 1 (TKTL1), transcript variant 1, mRNA [NM_012253]
A_33_P3228591	0.00503607	-2.94828	WDR45	WD repeat domain 45 [Source:HGNC Symbol;Acc:HGNC:28912] [ENST00000376357]
A_24_P398432	0.0314992	-2.94819	ARAP1	Homo sapiens ArfGAP with RhoGAP domain, ankyrin repeat and PH domain 1 (ARAP1), transcript variant 3, mRNA [NM_001040118]
A_21_P0011165	0.040039	-2.94713	CFAP97D2	CFAP97 domain containing 2 [Source:HGNC Symbol;Acc:HGNC:53789] [ENST00000643687]
A_33_P3240229	0.0295996	-2.94701	CREBBP	Homo sapiens CREB binding protein (CREBBP), transcript variant 1, mRNA [NM_004380]
A_24_P570583	0.00160736	-2.94522	ZNF542P	Homo sapiens zinc finger protein 542, pseudogene (ZNF542P), transcript variant 4, non-coding RNA [NR_003127]
A_33_P3289476	0.0101151	-2.94452		Homo sapiens cDNA FLJ42049 fis, clone SPLEN2041720. [AK124043]
A_21_P0011035	0.000235972	-2.94142		novel transcript [ENST00000537616]
A_33_P3217230	2.01926e-05	-2.93425	ZNF91	Homo sapiens zinc finger protein 91 (ZNF91), transcript variant 1, mRNA [NM_003430]
A_23_P82324	1.29596e-05	-2.93048	CARD11	Homo sapiens caspase recruitment domain family member 11 (CARD11), transcript variant 2, mRNA [NM_032415]
A_24_P379750	0.0224785	-2.93004	MXD1	Homo sapiens MAX dimerization protein 1 (MXD1), transcript variant 1, mRNA [NM_002357]
A_24_P383523	0.000222814	-2.92891	SAMD4A	Homo sapiens sterile alpha motif domain containing 4A (SAMD4A), transcript variant 1, mRNA [NM_015589]
A_32_P10396	0.0100146	-2.92878	WDFY3	Homo sapiens WD repeat and FYVE domain containing 3 (WDFY3), mRNA [NM_014991]
A_24_P13831	0.018179	-2.92507	SNX20	Homo sapiens sorting nexin 20 (SNX20), transcript variant 1, mRNA [NM_182854]
A_23_P345460	0.00175289	-2.92439	PLEKHG4	Homo sapiens pleckstrin homology and RhoGEF domain containing G4 (PLEKHG4), transcript variant 4, mRNA [NM_001129729]
A_33_P3302423	8.56171e-06	-2.92365	TNRC6C	Homo sapiens trinucleotide repeat containing adaptor 6C (TNRC6C), transcript variant 1, mRNA [NM_001142640]
A_21_P0003975	0.0256253	-2.92299	LINC02218	Homo sapiens long intergenic non-protein coding RNA 2218 (LINC02218), transcript variant 2, long non-coding RNA [NR_134271]
A_23_P372255	0.00055427	-2.92128	ITPKB	Homo sapiens inositol-trisphosphate 3-kinase B (ITPKB), mRNA [NM_002221]
A_21_P0013889	0.0322396	-2.92052		raftlin, lipid raft linker 1 pseudogene 1 [Source:HGNC Symbol;Acc:HGNC:23971] [ENST00000652723]
A_23_P255376	0.00291791	-2.91694	MCUB	Homo sapiens mitochondrial calcium uniporter dominant negative beta subunit (MCUB), mRNA [NM_017918]
A_23_P161091	2.8658e-05	-2.91629	ZMYM1	Homo sapiens zinc finger MYM-type containing 1 (ZMYM1), transcript variant 5, mRNA [NM_024772]
A_21_P0009315	0.0268483	-2.9142		PREDICTED: Homo sapiens uncharacterized LOC105371932 (LOC105371932), mRNA [XM_017025492]
A_23_P303548	0.000304649	-2.91279	NOL4L	Homo sapiens nucleolar protein 4 like (NOL4L), transcript variant 1, mRNA [NM_001256798]
A_23_P213562	0.0336426	-2.91189	F2R	Homo sapiens coagulation factor II thrombin receptor (F2R), transcript variant 1, mRNA [NM_001992]
A_23_P100420	0.00219329	-2.91089	ZCCHC14	Homo sapiens zinc finger CCHC-type containing 14 (ZCCHC14), mRNA [NM_015144]
A_21_P0010508	0.000802487	-2.91086	LOC100996583	Homo sapiens uncharacterized LOC100996583 (LOC100996583), long non-coding RNA [NR_121638]
A_33_P3393927	0.000900138	-2.90852	MTMR11	Homo sapiens myotubularin related protein 11 (MTMR11), transcript variant 2, mRNA [NM_181873]
A_23_P386241	2.22091e-06	-2.90827	FAM110A	Homo sapiens family with sequence similarity 110 member A (FAM110A), transcript variant 3, mRNA [NM_001042353]
A_24_P263910	0.000512093	-2.90694	LINC01588	Homo sapiens long intergenic non-protein coding RNA 1588 (LINC01588), transcript variant 5, long non-coding RNA [NR_126500]
A_33_P3368159	0.00637142	-2.90666	SLA2	Homo sapiens Src like adaptor 2 (SLA2), transcript variant 2, mRNA [NM_175077]
A_19_P00317887	0.0124922	-2.90657	MPRIP	Homo sapiens myosin phosphatase Rho interacting protein (MPRIP), transcript variant 3, mRNA [NM_001364716]
A_21_P0000751	0.00227945	-2.90617	PSMD6-AS2	Homo sapiens PSMD6 antisense RNA 2 (PSMD6-AS2), long non-coding RNA [NR_038286]
A_33_P3236071	0.0315747	-2.90252	CLEC1B	Homo sapiens C-type lectin domain family 1 member B (CLEC1B), transcript variant 1, mRNA [NM_016509]
A_33_P3323074	0.00607477	-2.90005	AGPAT4	Homo sapiens 1-acylglycerol-3-phosphate O-acyltransferase 4 (AGPAT4), mRNA [NM_020133]
A_23_P208325	0.0155725	-2.90003	ZNF235	Homo sapiens zinc finger protein 235 (ZNF235), mRNA [NM_004234]
A_33_P3328360	0.010777	-2.89349	MIRLET7BHG	Homo sapiens MIRLET7B host gene (MIRLET7BHG), transcript variant 1, long non-coding RNA [NR_027033]
A_33_P3315284	0.0119894	-2.89223	KRT74	keratin 74 [Source:HGNC Symbol;Acc:HGNC:28929] [ENST00000549343]
A_24_P118938	0.00159767	-2.89138	NOL4L	Homo sapiens nucleolar protein 4 like (NOL4L), transcript variant 3, mRNA [NM_001351680]
A_33_P3372752	6.13606e-05	-2.89061	LOC400682	Homo sapiens zinc finger protein 100-like (LOC400682), non-coding RNA [NR_144514]
A_24_P277367	0.0164322	-2.88958	CXCL5	Homo sapiens C-X-C motif chemokine ligand 5 (CXCL5), mRNA [NM_002994]
A_21_P0009243	5.61073e-06	-2.88893		novel transcript [ENST00000615852]
A_24_P396231	0.00484653	-2.88676	LAMP2	Homo sapiens lysosomal associated membrane protein 2 (LAMP2), transcript variant A, mRNA [NM_002294]
A_33_P3354539	0.0403685	-2.8846	CHURC1	Homo sapiens churchill domain containing 1 (CHURC1), transcript variant 1, mRNA [NM_145165]
A_23_P396626	0.0284014	-2.88448	SYNRG	Homo sapiens synergin gamma (SYNRG), transcript variant 1, mRNA [NM_007247]
A_33_P3357535	0.000269114	-2.8789	CYB5B	Homo sapiens cytochrome b5 type B (CYB5B), mRNA [NM_030579]
A_33_P3229552	0.000157337	-2.87878	LRFN1	Homo sapiens leucine rich repeat and fibronectin type III domain containing 1 (LRFN1), mRNA [NM_020862]
A_32_P180741	0.00848907	-2.87814	TNK2	Homo sapiens tyrosine kinase non receptor 2 (TNK2), transcript variant 2, mRNA [NM_001010938]
A_23_P352266	0.0105064	-2.87787	BCL2	Homo sapiens BCL2 apoptosis regulator (BCL2), transcript variant alpha, mRNA [NM_000633]
A_24_P263786	0.0379794	-2.87498		immunoglobulin kappa variable 2D-30 [Source:HGNC Symbol;Acc:HGNC:5801] [ENST00000474213]
A_33_P3332362	0.00699654	-2.87293	POU2F2	Homo sapiens POU class 2 homeobox 2 (POU2F2), transcript variant 3, mRNA [NM_001207026]
A_33_P3289576	0.0163503	-2.87279	EFHC2	Homo sapiens EF-hand domain containing 2 (EFHC2), mRNA [NM_025184]
A_23_P344531	0.0169496	-2.87146	SYNPO	Homo sapiens synaptopodin (SYNPO), transcript variant 1, mRNA [NM_007286]
A_23_P217339	0.00139626	-2.8704	PRKX	protein kinase X-linked [Source:HGNC Symbol;Acc:HGNC:9441] [ENST00000262848]
A_32_P524014	0.0457727	-2.86995	UTRN	Homo sapiens utrophin (UTRN), mRNA [NM_007124]
A_33_P3268723	0.0133547	-2.86928	ZKSCAN4	Homo sapiens zinc finger with KRAB and SCAN domains 4 (ZKSCAN4), transcript variant 2, mRNA [NM_001304506]
A_23_P47058	0.035969	-2.86769	CUZD1	Homo sapiens CUB and zona pellucida like domains 1 (CUZD1), transcript variant 1, mRNA [NM_022034]
A_33_P3317009	0.0489649	-2.86603	SLC11A1	solute carrier family 11 member 1 [Source:HGNC Symbol;Acc:HGNC:10907] [ENST00000469799]
A_23_P422766	0.0153553	-2.86045	KLHDC1	Homo sapiens kelch domain containing 1 (KLHDC1), mRNA [NM_172193]
A_23_P94552	0.00740261	-2.85956	CEMIP2	Homo sapiens cell migration inducing hyaluronidase 2 (CEMIP2), transcript variant 1, mRNA [NM_013390]
A_23_P66137	0.00640888	-2.8592	SOX8	Homo sapiens SRY-box 8 (SOX8), mRNA [NM_014587]
A_23_P168669	0.00016475	-2.85845	CROT	Homo sapiens carnitine O-octanoyltransferase (CROT), transcript variant 2, mRNA [NM_021151]
A_19_P00806962	0.000468606	-2.8572		FTX transcript, XIST regulator [Source:HGNC Symbol;Acc:HGNC:37190] [ENST00000665313]
A_24_P95723	0.043353	-2.85479	FAM30A	Homo sapiens family with sequence similarity 30 member A (FAM30A), long non-coding RNA [NR_026800]
A_23_P416894	0.001323	-2.85442	GSAP	Homo sapiens gamma-secretase activating protein (GSAP), transcript variant 2, mRNA [NM_001350896]
A_23_P15414	0.0467168	-2.85255	SCARF1	Homo sapiens scavenger receptor class F member 1 (SCARF1), transcript variant 1, mRNA [NM_003693]
A_23_P349083	0.0302508	-2.85238	FCHO2	Homo sapiens FCH domain only 2 (FCHO2), transcript variant 1, mRNA [NM_138782]
A_33_P3244803	0.000800086	-2.85085	ACOX1	Homo sapiens acyl-CoA oxidase 1 (ACOX1), transcript variant 3, mRNA [NM_001185039]
A_23_P112311	0.0282969	-2.84989	TRIM32	Homo sapiens tripartite motif containing 32 (TRIM32), transcript variant 1, mRNA [NM_012210]
A_21_P0009395	2.74357e-05	-2.84855	LOC105371870	PREDICTED: Homo sapiens uncharacterized LOC105371870 (LOC105371870), transcript variant X3, ncRNA [XR_001752983]
A_23_P50775	0.00643593	-2.8472	LRFN3	Homo sapiens leucine rich repeat and fibronectin type III domain containing 3 (LRFN3), mRNA [NM_024509]
A_21_P0010782	0.0473033	-2.84645	LOC100506023	Homo sapiens uncharacterized LOC100506023 (LOC100506023), long non-coding RNA [NR_037845]
A_23_P314120	2.8732e-05	-2.84607	CHKB	Homo sapiens choline kinase beta (CHKB), mRNA [NM_005198]
A_24_P308506	0.000144597	-2.84194	NAT8B	Homo sapiens N-acetyltransferase 8B (putative, gene/pseudogene) (NAT8B), transcript variant 1, mRNA [NM_016347]
A_33_P3275751	0.0242691	-2.84177	SEC14L1	Homo sapiens SEC14 like lipid binding 1 (SEC14L1), transcript variant 7, mRNA [NM_001204410]
A_24_P109176	0.00134448	-2.84119	ZC3H12D	zinc finger CCCH-type containing 12D [Source:HGNC Symbol;Acc:HGNC:21175] [ENST00000409948]
A_21_P0012241	0.0157823	-2.83972	LOC112268292	PREDICTED: Homo sapiens uncharacterized LOC112268292 (LOC112268292), transcript variant X1, ncRNA [XR_002958738]
A_24_P299663	3.12601e-05	-2.83903	ZBTB18	Homo sapiens zinc finger and BTB domain containing 18 (ZBTB18), transcript variant 2, mRNA [NM_006352]
A_21_P0011036	0.0266856	-2.83863	LOC374443	Homo sapiens C-type lectin domain family 2 member D pseudogene (LOC374443), transcript variant 1, non-coding RNA [NR_046444]
A_33_P3229181	0.00758092	-2.83374	SLC12A9	Homo sapiens solute carrier family 12 member 9 (SLC12A9), transcript variant 1, mRNA [NM_020246]
A_33_P3266873	0.0182516	-2.83311	MSL1	Homo sapiens MSL complex subunit 1 (MSL1), transcript variant 2, mRNA [NM_001365919]
A_21_P0004527	0.0427244	-2.83293	LOC105379179	PREDICTED: Homo sapiens uncharacterized LOC105379179 (LOC105379179), ncRNA [XR_948793]
A_33_P3350094	0.011954	-2.83068	PATL2	Homo sapiens PAT1 homolog 2 (PATL2), transcript variant 1, mRNA [NM_001145112]
A_23_P354705	0.00337908	-2.82917	ST8SIA1	Homo sapiens ST8 alpha-N-acetyl-neuraminide alpha-2,8-sialyltransferase 1 (ST8SIA1), transcript variant 1, mRNA [NM_003034]
A_21_P0000908	0.0001036	-2.82912	LRRC8C-DT	Homo sapiens LRRC8C divergent transcript (LRRC8C-DT), long non-coding RNA [NR_033981]
A_23_P64860	0.0273693	-2.82896	SELPLG	Homo sapiens selectin P ligand (SELPLG), transcript variant 2, mRNA [NM_003006]
A_23_P386888	0.0110971	-2.82548	LPA	Homo sapiens lipoprotein(a) (LPA), mRNA [NM_005577]
A_33_P3289162	0.000620552	-2.82347	STON1	stonin 1 [Source:HGNC Symbol;Acc:HGNC:17003] [ENST00000484110]
A_24_P166094	0.042174	-2.82337	ARFIP1	Homo sapiens ADP ribosylation factor interacting protein 1 (ARFIP1), transcript variant 1, mRNA [NM_001025595]
A_23_P370830	0.00526845	-2.82224	KLHL14	kelch like family member 14 [Source:HGNC Symbol;Acc:HGNC:29266] [ENST00000359358]
A_23_P314760	0.0134574	-2.82076	PRKAG2	Homo sapiens protein kinase AMP-activated non-catalytic subunit gamma 2 (PRKAG2), transcript variant a, mRNA [NM_016203]
A_21_P0000364	0.0169099	-2.82059	SNORD9	Homo sapiens small nucleolar RNA, C/D box 9 (SNORD9), small nucleolar RNA [NR_003029]
A_33_P3333960	0.0114406	-2.81819	LINC00426	Homo sapiens long intergenic non-protein coding RNA 426 (LINC00426), long non-coding RNA [NR_024464]
A_24_P340853	2.30955e-06	-2.81789	PARP10	Homo sapiens poly(ADP-ribose) polymerase family member 10 (PARP10), transcript variant 1, mRNA [NM_032789]
A_21_P0001540	0.000336596	-2.81682		LRRC8C divergent transcript [Source:HGNC Symbol;Acc:HGNC:53731] [ENST00000666432]
A_21_P0001561	0.00740488	-2.81288	lnc-OLFM3-1	LNCipedia lincRNA (lnc-OLFM3-1), lincRNA [lnc-OLFM3-1:3]
A_33_P3325120	0.000364807	-2.81235	SOX13	SRY-box transcription factor 13 [Source:HGNC Symbol;Acc:HGNC:11192] [ENST00000367203]
A_33_P3327956	0.00355057	-2.80959	ZNF605	Homo sapiens zinc finger protein 605 (ZNF605), transcript variant 2, mRNA [NM_001164715]
A_23_P214897	0.0323136	-2.80941	AKAP12	Homo sapiens A-kinase anchoring protein 12 (AKAP12), transcript variant 2, mRNA [NM_144497]
A_23_P209799	0.026311	-2.80842	MYO7B	Homo sapiens myosin VIIB (MYO7B), mRNA [NM_001080527]
A_23_P209347	0.000987758	-2.80601	ANKRD44	Homo sapiens ankyrin repeat domain 44 (ANKRD44), transcript variant B, mRNA [NM_153697]
A_33_P3230748	0.00152915	-2.80221		novel transcript, antisense to SIGLEC10 [ENST00000532473]
A_19_P00318404	0.000332727	-2.80058	LINC00989	Homo sapiens long intergenic non-protein coding RNA 989 (LINC00989), long non-coding RNA [NR_038826]
A_33_P3231447	0.0133452	-2.79958	ITGA6	Homo sapiens integrin subunit alpha 6 (ITGA6), transcript variant 5, mRNA [NM_001365530]
A_23_P150379	0.00433517	-2.79798	MPZL2	Homo sapiens myelin protein zero like 2 (MPZL2), transcript variant 2, mRNA [NM_144765]
A_23_P406330	8.1877e-05	-2.79754	SMAP2	Homo sapiens small ArfGAP2 (SMAP2), transcript variant 1, mRNA [NM_022733]
A_23_P99741	0.000302267	-2.79537	CDKL1	Homo sapiens cyclin dependent kinase like 1 (CDKL1), transcript variant 1, mRNA [NM_004196]
A_23_P91278	0.000215901	-2.7949	NFATC2	Homo sapiens nuclear factor of activated T cells 2 (NFATC2), transcript variant 2, mRNA [NM_173091]
A_33_P3361746	0.0166193	-2.79381	TRPS1	Homo sapiens transcriptional repressor GATA binding 1 (TRPS1), transcript variant 1, mRNA [NM_014112]
A_24_P405205	0.00967483	-2.7924	ATP2B4	Homo sapiens ATPase plasma membrane Ca2+ transporting 4 (ATP2B4), transcript variant 1, mRNA [NM_001001396]
A_32_P141768	0.00696207	-2.78932	AGPAT4	Homo sapiens 1-acylglycerol-3-phosphate O-acyltransferase 4 (AGPAT4), mRNA [NM_020133]
A_24_P62505	0.045796	-2.78768	COLGALT2	Homo sapiens collagen beta(1-O)galactosyltransferase 2 (COLGALT2), transcript variant 1, mRNA [NM_015101]
A_33_P3620832	0.00613242	-2.78447	ZNF483	Homo sapiens zinc finger protein 483 (ZNF483), transcript variant 2, mRNA [NM_001007169]
A_23_P200637	8.75836e-05	-2.78442	FBXO44	Homo sapiens F-box protein 44 (FBXO44), transcript variant 4, mRNA [NM_001014765]
A_24_P303080	0.0264202	-2.78367	MFSD8	Homo sapiens major facilitator superfamily domain containing 8 (MFSD8), transcript variant 2, mRNA [NM_001363520]
A_24_P89891	0.0137413	-2.78322	TRAF1	Homo sapiens TNF receptor associated factor 1 (TRAF1), transcript variant 1, mRNA [NM_005658]
A_33_P3234849	0.0132797	-2.78145	UTRN	Homo sapiens utrophin (UTRN), mRNA [NM_007124]
A_33_P3272090	0.00876547	-2.78034	PDE4DIP	Homo sapiens phosphodiesterase 4D interacting protein (PDE4DIP), transcript variant 10, mRNA [NM_001350520]
A_24_P366509	0.0471695	-2.77991	PIK3R6	Homo sapiens phosphoinositide-3-kinase regulatory subunit 6 (PIK3R6), transcript variant 1, mRNA [NM_001010855]
A_19_P00317314	0.0338296	-2.77987	IGSF23	Homo sapiens immunoglobulin superfamily member 23 (IGSF23), mRNA [NM_001205280]
A_23_P105562	0.0230416	-2.77936	VWF	Homo sapiens von Willebrand factor (VWF), mRNA [NM_000552]
A_23_P405815	0.0116924	-2.7793	PYGM	Homo sapiens glycogen phosphorylase, muscle associated (PYGM), transcript variant 1, mRNA [NM_005609]
A_33_P3249793	0.0114872	-2.77929	FOXO4	Homo sapiens forkhead box O4 (FOXO4), transcript variant 2, mRNA [NM_001170931]
A_24_P30923	0.00643728	-2.77926	SNN	Homo sapiens stannin (SNN), mRNA [NM_003498]
A_33_P3741059	0.037066	-2.77709		novel transcript [ENST00000456414]
A_23_P320887	0.000705352	-2.77523	CDC42SE1	Homo sapiens CDC42 small effector 1 (CDC42SE1), transcript variant 1, mRNA [NM_001038707]
A_21_P0011768	5.21743e-05	-2.77306	ZNF66	zinc finger protein 66 [Source:HGNC Symbol;Acc:HGNC:13135] [ENST00000360204]
A_23_P162037	0.00157775	-2.77289	ARNTL	Homo sapiens aryl hydrocarbon receptor nuclear translocator like (ARNTL), transcript variant 3, mRNA [NM_001030273]
A_33_P3415156	0.022567	-2.76986	LOC105375433	PREDICTED: Homo sapiens uncharacterized LOC105375433 (LOC105375433), transcript variant X2, ncRNA [XR_927823]
A_24_P77082	0.0244735	-2.76977	KMO	Homo sapiens kynurenine 3-monooxygenase (KMO), mRNA [NM_003679]
A_33_P3228325	0.00688187	-2.76584	SP100	Homo sapiens SP100 nuclear antigen (SP100), transcript variant 1, mRNA [NM_001080391]
A_23_P211850	0.0317007	-2.76578	ABHD6	Homo sapiens abhydrolase domain containing 6 (ABHD6), transcript variant 2, mRNA [NM_020676]
A_19_P00319779	0.00347495	-2.76482	SNHG14	Homo sapiens small nucleolar RNA host gene 14 (SNHG14), long non-coding RNA [NR_146177]
A_23_P142075	0.0286835	-2.76395	ACP5	Homo sapiens acid phosphatase 5, tartrate resistant (ACP5), transcript variant 4, mRNA [NM_001611]
A_33_P3423401	0.0229128	-2.76318	ZNF790	Homo sapiens zinc finger protein 790 (ZNF790), transcript variant 1, mRNA [NM_206894]
A_33_P3260722	0.0304635	-2.75777	UVRAG	Homo sapiens UV radiation resistance associated (UVRAG), mRNA [NM_003369]
A_21_P0002182	0.00586236	-2.75749		long intergenic non-protein coding RNA 954 [Source:HGNC Symbol;Acc:HGNC:48668] [ENST00000607100]
A_32_P221256	0.0474529	-2.75536	MGC70870	Homo sapiens C-terminal binding protein 2 pseudogene (MGC70870), non-coding RNA [NR_003682]
A_23_P22263	0.0413158	-2.75134	BANP	Homo sapiens BTG3 associated nuclear protein (BANP), transcript variant 2, mRNA [NM_079837]
A_24_P148499	0.0285369	-2.75132	CASP8	Homo sapiens caspase 8 (CASP8), transcript variant E, mRNA [NM_033358]
A_23_P416581	9.55494e-05	-2.7496	GNAZ	Homo sapiens G protein subunit alpha z (GNAZ), mRNA [NM_002073]
A_23_P334218	0.00432197	-2.74882	TBC1D31	Homo sapiens TBC1 domain family member 31 (TBC1D31), transcript variant 1, mRNA [NM_145647]
A_33_P3353190	0.00135729	-2.7475	LOC105376289	PREDICTED: Homo sapiens uncharacterized LOC105376289 (LOC105376289), ncRNA [XR_930386]
A_33_P3214650	0.00195738	-2.74584	TAP2	Homo sapiens transporter 2, ATP binding cassette subfamily B member (TAP2), transcript variant 1, A allele, mRNA [NM_001290043]
A_33_P3227506	0.0192065	-2.74469	BPTF	Homo sapiens bromodomain PHD finger transcription factor (BPTF), transcript variant 1, mRNA [NM_182641]
A_23_P100660	0.0259968	-2.74172	SERPINF1	Homo sapiens serpin family F member 1 (SERPINF1), transcript variant 1, mRNA [NM_002615]
A_33_P3335366	0.00141734	-2.74076	MAML3	Homo sapiens mastermind-like 3 (Drosophila) (MAML3), mRNA [NM_018717]
A_23_P31765	0.000275184	-2.73991	PKIA	Homo sapiens cAMP-dependent protein kinase inhibitor alpha (PKIA), transcript variant 1, mRNA [NM_006823]
A_23_P98402	0.0381512	-2.73982	SIDT2	SID1 transmembrane family member 2 [Source:HGNC Symbol;Acc:HGNC:24272] [ENST00000620360]
A_21_P0008248	0.0167263	-2.73943		long intergenic non-protein coding RNA 426 [Source:HGNC Symbol;Acc:HGNC:42761] [ENST00000655621]
A_24_P387869	0.0078096	-2.73847	PKN2	Homo sapiens protein kinase N2 (PKN2), transcript variant 1, mRNA [NM_006256]
A_23_P118536	7.93534e-05	-2.73738	SLFN12	Homo sapiens schlafen family member 12 (SLFN12), transcript variant 1, mRNA [NM_018042]
A_23_P167017	0.01513	-2.73618	POPDC2	Homo sapiens popeye domain containing 2 (POPDC2), transcript variant 1, mRNA [NM_022135]
A_23_P8961	0.00192571	-2.73556	IL7	Homo sapiens interleukin 7 (IL7), transcript variant 1, mRNA [NM_000880]
A_23_P16722	8.36735e-05	-2.73299	DOCK10	Homo sapiens dedicator of cytokinesis 10 (DOCK10), transcript variant 1, mRNA [NM_014689]
A_21_P0013850	1.15748e-07	-2.73245	ARMCX4	Homo sapiens armadillo repeat containing X-linked 4 (ARMCX4), transcript variant 1, mRNA [NM_001256155]
A_24_P48898	0.0359237	-2.73212	APOL2	Homo sapiens apolipoprotein L2 (APOL2), transcript variant beta, mRNA [NM_145637]
A_21_P0014248	0.0150702	-2.73192	VIM-AS1	Homo sapiens VIM antisense RNA 1 (VIM-AS1), transcript variant 1, long non-coding RNA [NR_108061]
A_33_P3279276	0.00431493	-2.73049	GRIP2	Homo sapiens glutamate receptor interacting protein 2 (GRIP2), mRNA [NM_001080423]
A_21_P0009109	0.000208632	-2.73008	LOC101927837	novel transcript, antisense to AGRP [ENST00000635000]
A_33_P3228558	0.00169205	-2.72991	ARHGAP27	Homo sapiens Rho GTPase activating protein 27 (ARHGAP27), transcript variant 4, mRNA [NM_001282290]
A_23_P134113	7.93534e-05	-2.72949	SLC18B1	Homo sapiens solute carrier family 18 member B1 (SLC18B1), mRNA [NM_052831]
A_24_P117410	0.0278213	-2.72807	KLHDC7B	kelch domain containing 7B [Source:HGNC Symbol;Acc:HGNC:25145] [ENST00000395676]
A_23_P79221	0.00298006	-2.72674	ACVR1	Homo sapiens activin A receptor type 1 (ACVR1), transcript variant 1, mRNA [NM_001105]
A_23_P161156	0.0193366	-2.72468	ZNF438	Homo sapiens zinc finger protein 438 (ZNF438), transcript variant 2, mRNA [NM_182755]
A_33_P3226385	0.0464145	-2.72311	LINC01381	Homo sapiens long intergenic non-protein coding RNA 1381 (LINC01381), long non-coding RNA [NR_132378]
A_33_P3299329	0.00492369	-2.72251		T cell receptor beta variable 4-3 [Source:UniProtKB/Swiss-Prot;Acc:A0A589] [ENST00000631427]
A_23_P170453	0.0171514	-2.72225	CST5	Homo sapiens cystatin D (CST5), mRNA [NM_001900]
A_33_P3310784	0.0298549	-2.72064	TM6SF1	Homo sapiens transmembrane 6 superfamily member 1 (TM6SF1), transcript variant 8, mRNA [NM_001353882]
A_23_P48109	0.0396972	-2.72049	NINJ2	Homo sapiens ninjurin 2 (NINJ2), transcript variant 1, mRNA [NM_016533]
A_23_P100654	1.59773e-06	-2.72028	ZBTB4	Homo sapiens zinc finger and BTB domain containing 4 (ZBTB4), transcript variant 1, mRNA [NM_020899]
A_33_P3293883	2.44329e-06	-2.71648		novel transcript [ENST00000503007]
A_23_P205200	0.00913684	-2.71499	DHRS12	Homo sapiens dehydrogenase/reductase 12 (DHRS12), transcript variant 2, mRNA [NM_024705]
A_21_P0009977	0.00328536	-2.71402	lnc-TSHZ2-4	LNCipedia lincRNA (lnc-TSHZ2-4), lincRNA [lnc-TSHZ2-4:1]
A_21_P0007452	1.22057e-07	-2.71341	lnc-AP000679.2.1-1	LNCipedia lincRNA (lnc-AP000679.2.1-1), lincRNA [lnc-AP000679.2.1-1:1]
A_33_P3360665	0.00393566	-2.71298	ACVR1	Homo sapiens activin A receptor type 1 (ACVR1), transcript variant 6, mRNA [NM_001347666]
A_23_P314250	0.000576872	-2.70952	FAM78A	Homo sapiens family with sequence similarity 78 member A (FAM78A), mRNA [NM_033387]
A_33_P3421365	7.40227e-07	-2.70945	ZNF169	Homo sapiens zinc finger protein 169 (ZNF169), transcript variant 3, mRNA [NM_001301275]
A_23_P64173	0.00180394	-2.70912	CARD16	Homo sapiens caspase recruitment domain family member 16 (CARD16), transcript variant 2, mRNA [NM_052889]
A_24_P50245	0.0286116	-2.70898	HLA-DMA	Homo sapiens major histocompatibility complex, class II, DM alpha (HLA-DMA), mRNA [NM_006120]
A_23_P387585	0.0162465	-2.70664	FAM226A	Homo sapiens family with sequence similarity 226 member A (FAM226A), long non-coding RNA [NR_026595]
A_24_P22976	0.0448087	-2.70475	ARRDC2	Homo sapiens arrestin domain containing 2 (ARRDC2), transcript variant 2, mRNA [NM_001025604]
A_23_P18493	0.0336752	-2.7043	PTPN13	Homo sapiens protein tyrosine phosphatase non-receptor type 13 (PTPN13), transcript variant 4, mRNA [NM_080685]
A_33_P3784283	0.0152294	-2.70107	JAK1	Homo sapiens Janus kinase 1 (JAK1), transcript variant 1, mRNA [NM_002227]
A_32_P199884	0.0223695	-2.70005	HORMAD1	Homo sapiens HORMA domain containing 1 (HORMAD1), transcript variant 1, mRNA [NM_032132]
A_33_P3340205	0.0132683	-2.69953	DDTL	Homo sapiens D-dopachrome tautomerase like (DDTL), mRNA [NM_001084393]
A_33_P3253702	0.00756467	-2.69772	PPIL4	peptidylprolyl isomerase like 4 [Source:HGNC Symbol;Acc:HGNC:15702] [ENST00000253329]
A_23_P166421	0.00300176	-2.69621	TBC1D10A	Homo sapiens TBC1 domain family member 10A (TBC1D10A), transcript variant 2, mRNA [NM_031937]
A_33_P3417695	0.00644794	-2.69365	ODF3B	Homo sapiens outer dense fiber of sperm tails 3B (ODF3B), mRNA [NM_001014440]
A_23_P434430	0.00515234	-2.6906	ZNF439	Homo sapiens zinc finger protein 439 (ZNF439), transcript variant 3, mRNA [NM_152262]
A_33_P3209962	0.0351557	-2.69026	RASGRP2	Homo sapiens RAS guanyl releasing protein 2 (RASGRP2), transcript variant 2, mRNA [NM_153819]
A_19_P00320242	0.0109187	-2.69026	SNHG14	Homo sapiens small nucleolar RNA host gene 14 (SNHG14), long non-coding RNA [NR_146177]
A_32_P208120	0.0056066	-2.68824	CAMK1D	Homo sapiens calcium/calmodulin dependent protein kinase ID (CAMK1D), transcript variant 2, mRNA [NM_153498]
A_33_P3232523	0.0221774	-2.68805	APOL4	apolipoprotein L4 [Source:HGNC Symbol;Acc:HGNC:14867] [ENST00000397275]
A_24_P382489	0.015654	-2.68748	SLC27A1	Homo sapiens solute carrier family 27 member 1 (SLC27A1), mRNA [NM_198580]
A_33_P3353073	0.00970935	-2.68747	DEF6	Homo sapiens DEF6 guanine nucleotide exchange factor (DEF6), mRNA [NM_022047]
A_21_P0010869	0.0341059	-2.68674		cubilin pseudogene 2 [Source:HGNC Symbol;Acc:HGNC:44984] [ENST00000443534]
A_33_P3365193	1.51089e-05	-2.68511	AMY1B	Homo sapiens amylase alpha 1B (salivary) (AMY1B), mRNA [NM_001008218]
A_24_P257336	0.00256565	-2.6849	POPDC2	Homo sapiens popeye domain containing 2 (POPDC2), transcript variant 1, mRNA [NM_022135]
A_21_P0013944	0.000260096	-2.68428	LOC105370792	Homo sapiens uncharacterized LOC105370792 (LOC105370792), long non-coding RNA [NR_135681]
A_33_P3238032	0.0157049	-2.68339	CCDC158	Homo sapiens coiled-coil domain containing 158 (CCDC158), mRNA [NM_001042784]
A_33_P3423590	0.00249173	-2.68192		Homo sapiens cDNA FLJ44272 fis, clone TOVAR2000649. [AK126260]
A_23_P49816	0.00698529	-2.68185	ADAP2	Homo sapiens ArfGAP with dual PH domains 2 (ADAP2), transcript variant 2, mRNA [NM_018404]
A_24_P261567	0.000895428	-2.68038	GDPD5	Homo sapiens glycerophosphodiester phosphodiesterase domain containing 5 (GDPD5), transcript variant 1, mRNA [NM_030792]
A_23_P121898	0.000239219	-2.68027	PARP8	Homo sapiens poly(ADP-ribose) polymerase family member 8 (PARP8), transcript variant 2, mRNA [NM_024615]
A_24_P227415	0.0418014	-2.67956	CLEC7A	Homo sapiens C-type lectin domain containing 7A (CLEC7A), transcript variant 6, mRNA [NM_197954]
A_24_P417162	0.00221902	-2.67939	TBL1X	Homo sapiens transducin beta like 1 X-linked (TBL1X), transcript variant 2, mRNA [NM_001139466]
A_23_P31739	0.000481304	-2.67697	STMN4	Homo sapiens stathmin 4 (STMN4), transcript variant 1, mRNA [NM_030795]
A_21_P0003586	0.00248721	-2.67463	TBC1D19	PREDICTED: Homo sapiens TBC1 domain family member 19 (TBC1D19), transcript variant X5, misc_RNA [XR_925335]
A_23_P143981	0.0271615	-2.67312	FBLN2	Homo sapiens fibulin 2 (FBLN2), transcript variant 1, mRNA [NM_001004019]
A_23_P65174	0.00247461	-2.67306	PHF11	Homo sapiens PHD finger protein 11 (PHF11), transcript variant 1, mRNA [NM_001040443]
A_21_P0002653	0.0120927	-2.67161	ASXL2	Homo sapiens ASXL transcriptional regulator 2 (ASXL2), transcript variant 1, mRNA [NM_018263]
A_33_P3327444	0.00165194	-2.67151	BACH1	Homo sapiens BTB domain and CNC homolog 1 (BACH1), transcript variant t, non-coding RNA [NR_027655]
A_21_P0007165	0.000354949	-2.66782		novel transcript [ENST00000533924]
A_23_P405110	0.0111217	-2.66647	CDC14A	Homo sapiens cell division cycle 14A (CDC14A), transcript variant 3, mRNA [NM_033313]
A_33_P3414362	0.00172352	-2.66585	USP32	Homo sapiens ubiquitin specific peptidase 32 (USP32), mRNA [NM_032582]
A_23_P95790	0.0146721	-2.66481	ITLN1	Homo sapiens intelectin 1 (ITLN1), mRNA [NM_017625]
A_33_P3397323	0.0183291	-2.66434	ZNF441	Homo sapiens zinc finger protein 441 (ZNF441), mRNA [NM_152355]
A_23_P216655	0.0239374	-2.66265	TRIM14	Homo sapiens tripartite motif containing 14 (TRIM14), transcript variant 1, mRNA [NM_014788]
A_33_P3210585	1.88819e-05	-2.66055	AAK1	Homo sapiens AP2 associated kinase 1 (AAK1), mRNA [NM_014911]
A_32_P61684	0.0409728	-2.65901	PAG1	Homo sapiens phosphoprotein membrane anchor with glycosphingolipid microdomains 1 (PAG1), mRNA [NM_018440]
A_33_P3242014	0.0156368	-2.65893	PHC1	Homo sapiens polyhomeotic homolog 1 (PHC1), mRNA [NM_004426]
A_21_P0012766	0.0189024	-2.65783	EVA1C	Homo sapiens eva-1 homolog C (EVA1C), transcript variant 1, mRNA [NM_058187]
A_33_P3210671	0.000877094	-2.6577	GPAT2	Homo sapiens glycerol-3-phosphate acyltransferase 2, mitochondrial (GPAT2), transcript variant 8, mRNA [NM_001321531]
A_24_P70888	0.00713422	-2.65647	PLXNB2	Homo sapiens plexin B2 (PLXNB2), mRNA [NM_012401]
A_33_P3311917	0.0444323	-2.65581		family with sequence similarity 66 member B [Source:HGNC Symbol;Acc:HGNC:28890] [ENST00000670717]
A_33_P3280694	0.00431493	-2.6556	GSAP	gamma-secretase activating protein [Source:HGNC Symbol;Acc:HGNC:28042] [ENST00000334003]
A_24_P209171	0.0234513	-2.65355	SH3BGRL2	Homo sapiens SH3 domain binding glutamate rich protein like 2 (SH3BGRL2), mRNA [NM_031469]
A_23_P200203	0.0423534	-2.65343	ECHDC2	Homo sapiens enoyl-CoA hydratase domain containing 2 (ECHDC2), transcript variant 2, mRNA [NM_018281]
A_33_P3388800	0.00401106	-2.65301	FPGT-TNNI3K	FPGT-TNNI3K readthrough [Source:HGNC Symbol;Acc:HGNC:42952] [ENST00000370893]
A_23_P27285	4.15874e-08	-2.65265	MPPE1	Homo sapiens metallophosphoesterase 1 (MPPE1), transcript variant 7, mRNA [NM_001330563]
A_23_P38427	0.000606559	-2.65101	RAB11FIP4	Homo sapiens RAB11 family interacting protein 4 (RAB11FIP4), transcript variant 1, mRNA [NM_032932]
A_33_P3231076	1.70296e-05	-2.65038	PAXIP1-AS2	Homo sapiens PAXIP1 antisense RNA 2 (PAXIP1-AS2), transcript variant 2, long non-coding RNA [NR_024477]
A_33_P3400943	0.0189595	-2.65015	CDIP1	Homo sapiens cell death inducing p53 target 1 (CDIP1), transcript variant 1, mRNA [NM_001199054]
A_23_P156562	0.0263247	-2.64708	CRIP3	Homo sapiens cysteine rich protein 3 (CRIP3), transcript variant 1, mRNA [NM_206922]
A_21_P0006984	0.0109799	-2.64625		novel transcript, sense intronic to ZNF438 [ENST00000608729]
A_21_P0014011	0.0115373	-2.64387		MMP25 antisense RNA 1 [Source:HGNC Symbol;Acc:HGNC:51372] [ENST00000573130]
A_21_P0002940	1.47708e-06	-2.64363		long intergenic non-protein coding RNA 2084 [Source:HGNC Symbol;Acc:HGNC:52934] [ENST00000606069]
A_23_P23639	0.0299491	-2.64255	MCOLN2	Homo sapiens mucolipin 2 (MCOLN2), transcript variant 1, mRNA [NM_153259]
A_23_P210675	0.015066	-2.64186	SYCP2	Homo sapiens synaptonemal complex protein 2 (SYCP2), mRNA [NM_014258]
A_21_P0008446	0.00618988	-2.64141	lnc-TMEM30B-3	LNCipedia lincRNA (lnc-TMEM30B-3), lincRNA [lnc-TMEM30B-3:6]
[truncated: 846 more rows]
